# Supplementary material for: Regulated GATA1 expression as a universal gene therapy for Diamond-Blackfan anemia
Source: Cell Stem Cell. Author manuscript; Available in PMC 2025 Jan 4. (PMC11698655; doi:10.1016/j.stem.2024.10.012)
Supplement: 2 — Table S2: Integration sites of hG1E-GATA1 vector, related to Figure 7 and Figure S7. Integration sites of hG1E-GATA1 in LT-HSCs compared to bulk HSCs and in erythroid progenitors compared to bulk HSCs are shown. [file NIHMS2031095-supplement-2.xlsx]

## Sheet: Bulk HSPC and LT-HSC
Table S2. Integration sites of hG1E-GATA1 vector, related to Fig. 7 and Fig. S7
Bulk HSCs (D0) and LT-HSCs (D7)
chromosome	position	strand	refGenome	reads	subject	externalSampleID	internalSampleID	cellType	timePoint	estAbund	relAbund	nearestFeature	inFeature	nearestFeatureStrand	inFeatureExon	nearestFeatureDist	nearestOncoFeature	nearestOncoFeatureDist
chr3	17402189	+	hg38	1584	4024	xxx	GTSP5913	CD34+ CELLS	D0	9	1.0309278350515463	TBC1D5	TRUE	-	FALSE	0	SATB1	943197
chr19	52913413	-	hg38	25	4024	xxx	GTSP5916	CD34+ CELLS	D7	4	0.7168458781362007	ZNF888	TRUE	-	FALSE	0	ZNF331	-607508
chr9	123079323	-	hg38	105	4024	xxx	GTSP5913	CD34+ CELLS	D0	3	0.3436426116838488	RABGAP1	TRUE	+	FALSE	0	CRB2	-276842
chr12	53179507	+	hg38	410	4024	xxx	GTSP5913	CD34+ CELLS	D0	2	0.22909507445589922	CSAD	TRUE	-	FALSE	0	RARG	31057
chr19	10236218	-	hg38	23	4024	xxx	GTSP5913	CD34+ CELLS	D0	2	0.22909507445589922	S1PR2	FALSE	-	FALSE	-4945	ICAM1	-34621
chr19	40766635	-	hg38	335	4024	xxx	GTSP5913	CD34+ CELLS	D0	2	0.22909507445589922	SNRPA	FALSE	+	FALSE	1242	CYP2A6	76901
chr20	62722373	+	hg38	135	4024	xxx	GTSP5913	CD34+ CELLS	D0	2	0.22909507445589922	NTSR1	TRUE	+	FALSE	0	SS18L1	539862
chr21	24362042	-	hg38	222	4024	xxx	GTSP5913	CD34+ CELLS	D0	2	0.22909507445589922	LINC01689	FALSE	-	FALSE	-40664	ADAMTS1	2474243
chr3	171872602	-	hg38	210	4024	xxx	GTSP5913	CD34+ CELLS	D0	2	0.22909507445589922	TMEM212-AS1	FALSE	-	FALSE	3748	PLD1	-62107
chr7	96689188	-	hg38	327	4024	xxx	GTSP5913	CD34+ CELLS	D0	2	0.22909507445589922	SEM1	TRUE	-	FALSE	0	TAC1	-1042769
chr8	144877672	+	hg38	435	4024	xxx	GTSP5913	CD34+ CELLS	D0	2	0.22909507445589922	ZNF250	TRUE	-	TRUE	0	RECQL4	-359845
chr9	123051375	+	hg38	121	4024	xxx	GTSP5913	CD34+ CELLS	D0	2	0.22909507445589922	RABGAP1	TRUE	+	FALSE	0	CRB2	-304790
chr9	123051509	+	hg38	2	4024	xxx	GTSP5913	CD34+ CELLS	D0	2	0.22909507445589922	RABGAP1	TRUE	+	FALSE	0	CRB2	-304656
chr1	153876348	-	hg38	311	4024	xxx	GTSP5916	CD34+ CELLS	D7	2	0.35842293906810035	GATAD2B	TRUE	-	FALSE	0	CRTC2	71322
chr10	74050730	-	hg38	426	4024	xxx	GTSP5916	CD34+ CELLS	D7	2	0.35842293906810035	VCL	TRUE	+	FALSE	0	VCL	0
chr11	3122559	+	hg38	376	4024	xxx	GTSP5916	CD34+ CELLS	D7	2	0.35842293906810035	OSBPL5	TRUE	-	FALSE	0	CARS	-65107
chr12	79926687	-	hg38	201	4024	xxx	GTSP5916	CD34+ CELLS	D7	2	0.35842293906810035	PPP1R12A	TRUE	-	FALSE	0	PAWR	-235589
chr14	102604139	-	hg38	377	4024	xxx	GTSP5916	CD34+ CELLS	D7	2	0.35842293906810035	RCOR1	TRUE	+	FALSE	0	TRAF3	-173338
chr16	1778263	-	hg38	502	4024	xxx	GTSP5916	CD34+ CELLS	D7	2	0.35842293906810035	SPSB3	TRUE	-	TRUE	0	NME3	-6553
chr16	14578831	+	hg38	301	4024	xxx	GTSP5916	CD34+ CELLS	D7	2	0.35842293906810035	PARN	TRUE	-	FALSE	0	ERCC4	626482
chr17	7200232	-	hg38	431	4024	xxx	GTSP5916	CD34+ CELLS	D7	2	0.35842293906810035	DLG4	TRUE	-	FALSE	0	ACAP1	-136295
chr19	8422261	+	hg38	481	4024	xxx	GTSP5916	CD34+ CELLS	D7	2	0.35842293906810035	MARCH2	TRUE	+	FALSE	0	ACTL9	275134
chr2	148371102	-	hg38	93	4024	xxx	GTSP5916	CD34+ CELLS	D7	2	0.35842293906810035	MBD5	TRUE	+	FALSE	0	ACVR2A	440274
chr2	81615070	+	hg38	562	4024	xxx	GTSP5916	CD34+ CELLS	D7	2	0.35842293906810035	LINC01815	FALSE	-	FALSE	-148123	REG3A	-2455315
chr3	41745448	-	hg38	500	4024	xxx	GTSP5916	CD34+ CELLS	D7	2	0.35842293906810035	ULK4	TRUE	-	FALSE	0	CTNNB1	504994
chr3	47305279	-	hg38	283	4024	xxx	GTSP5916	CD34+ CELLS	D7	2	0.35842293906810035	KLHL18	TRUE	+	FALSE	0	SETD2	-141301
chr4	105130307	+	hg38	177	4024	xxx	GTSP5916	CD34+ CELLS	D7	2	0.35842293906810035	TET2	FALSE	+	FALSE	-15566	TET2	-15566
chr7	112777287	-	hg38	309	4024	xxx	GTSP5916	CD34+ CELLS	D7	2	0.35842293906810035	TMEM168	TRUE	-	FALSE	0	CAV1	-3747496
chr7	5751510	-	hg38	848	4024	xxx	GTSP5916	CD34+ CELLS	D7	2	0.35842293906810035	RNF216	TRUE	-	FALSE	0	RNF216	0
chr7	74351818	+	hg38	338	4024	xxx	GTSP5916	CD34+ CELLS	D7	2	0.35842293906810035	CLIP2	TRUE	+	FALSE	0	LIMK1	229292
chr9	136064053	-	hg38	27	4024	xxx	GTSP5916	CD34+ CELLS	D7	2	0.35842293906810035	NACC2	TRUE	-	FALSE	0	NOTCH1	430378
chr9	136380890	+	hg38	22	4024	xxx	GTSP5916	CD34+ CELLS	D7	2	0.35842293906810035	SNAPC4	TRUE	-	FALSE	0	NOTCH1	113541
chr1	111149368	-	hg38	275	4024	xxx	GTSP5913	CD34+ CELLS	D0	1	0.11454753722794961	CEPT1	TRUE	+	FALSE	0	CD53	249431
chr1	1187777	-	hg38	13	4024	xxx	GTSP5913	CD34+ CELLS	D0	1	0.11454753722794961	TTLL10	TRUE	+	FALSE	0	MIB2	-427636
chr1	1317803	-	hg38	122	4024	xxx	GTSP5913	CD34+ CELLS	D0	1	0.11454753722794961	INTS11	TRUE	-	FALSE	0	MIB2	-297610
chr1	153837492	-	hg38	158	4024	xxx	GTSP5913	CD34+ CELLS	D0	1	0.11454753722794961	GATAD2B	TRUE	-	FALSE	0	CRTC2	110178
chr1	154424550	-	hg38	195	4024	xxx	GTSP5913	CD34+ CELLS	D0	1	0.11454753722794961	IL6R	TRUE	+	FALSE	0	TPM3	-232414
chr1	155801089	-	hg38	173	4024	xxx	GTSP5913	CD34+ CELLS	D0	1	0.11454753722794961	GON4L	TRUE	-	FALSE	0	ARHGEF2	145748
chr1	156773459	-	hg38	221	4024	xxx	GTSP5913	CD34+ CELLS	D0	1	0.11454753722794961	PRCC	TRUE	+	FALSE	0	PRCC	0
chr1	15873894	-	hg38	27	4024	xxx	GTSP5913	CD34+ CELLS	D0	1	0.11454753722794961	SPEN	TRUE	+	FALSE	0	EPHA2	250441
chr1	168017402	-	hg38	2	4024	xxx	GTSP5913	CD34+ CELLS	D0	1	0.11454753722794961	DCAF6	TRUE	+	FALSE	0	GPR161	62138
chr1	168019875	-	hg38	203	4024	xxx	GTSP5913	CD34+ CELLS	D0	1	0.11454753722794961	DCAF6	TRUE	+	FALSE	0	GPR161	59665
chr1	169203187	-	hg38	207	4024	xxx	GTSP5913	CD34+ CELLS	D0	1	0.11454753722794961	NME7	TRUE	-	FALSE	0	DPT	-473982
chr1	169229460	-	hg38	2	4024	xxx	GTSP5913	CD34+ CELLS	D0	1	0.11454753722794961	NME7	TRUE	-	FALSE	0	SELE	493178
chr1	169321092	-	hg38	267	4024	xxx	GTSP5913	CD34+ CELLS	D0	1	0.11454753722794961	NME7	TRUE	-	FALSE	0	SELE	401546
chr1	173481228	-	hg38	6	4024	xxx	GTSP5913	CD34+ CELLS	D0	1	0.11454753722794961	PRDX6	TRUE	+	FALSE	0	GAS5	382669
chr1	176034705	-	hg38	168	4024	xxx	GTSP5913	CD34+ CELLS	D0	1	0.11454753722794961	COP1	TRUE	-	FALSE	0	TNR	-291088
chr1	178882191	-	hg38	235	4024	xxx	GTSP5913	CD34+ CELLS	D0	1	0.11454753722794961	RALGPS2	TRUE	+	FALSE	0	RALGPS2	0
chr1	197537500	-	hg38	37	4024	xxx	GTSP5913	CD34+ CELLS	D0	1	0.11454753722794961	DENND1B	TRUE	-	FALSE	0	ASPM	-390805
chr1	20991705	-	hg38	237	4024	xxx	GTSP5913	CD34+ CELLS	D0	1	0.11454753722794961	EIF4G3	TRUE	-	FALSE	0	CDA	372796
chr1	21142508	-	hg38	287	4024	xxx	GTSP5913	CD34+ CELLS	D0	1	0.11454753722794961	EIF4G3	TRUE	-	FALSE	0	RAP1GAP	453711
chr1	226277338	-	hg38	284	4024	xxx	GTSP5913	CD34+ CELLS	D0	1	0.11454753722794961	LIN9	TRUE	-	FALSE	0	MIXL1	50282
chr1	227316530	-	hg38	263	4024	xxx	GTSP5913	CD34+ CELLS	D0	1	0.11454753722794961	CDC42BPA	TRUE	-	FALSE	0	PSEN2	420426
chr1	246218212	-	hg38	194	4024	xxx	GTSP5913	CD34+ CELLS	D0	1	0.11454753722794961	SMYD3	TRUE	-	FALSE	0	SMYD3	0
chr1	246766162	-	hg38	133	4024	xxx	GTSP5913	CD34+ CELLS	D0	1	0.11454753722794961	SCCPDH	TRUE	+	FALSE	0	SMYD3	-258819
chr1	26726057	-	hg38	57	4024	xxx	GTSP5913	CD34+ CELLS	D0	1	0.11454753722794961	ARID1A	TRUE	+	FALSE	0	ARID1A	0
chr1	28632229	-	hg38	1	4024	xxx	GTSP5913	CD34+ CELLS	D0	1	0.11454753722794961	TAF12	TRUE	-	FALSE	0	PTPRU	-604285
chr1	32545586	-	hg38	5	4024	xxx	GTSP5913	CD34+ CELLS	D0	1	0.11454753722794961	ZBTB8A	TRUE	+	FALSE	0	LCK	259418
chr1	32586528	-	hg38	174	4024	xxx	GTSP5913	CD34+ CELLS	D0	1	0.11454753722794961	ZBTB8A	TRUE	+	FALSE	0	LCK	300360
chr1	36009153	-	hg38	191	4024	xxx	GTSP5913	CD34+ CELLS	D0	1	0.11454753722794961	AGO3	TRUE	+	FALSE	0	THRAP3	-215257
chr1	40749283	-	hg38	241	4024	xxx	GTSP5913	CD34+ CELLS	D0	1	0.11454753722794961	NFYC	TRUE	+	FALSE	0	CITED4	111771
chr1	42325432	-	hg38	56	4024	xxx	GTSP5913	CD34+ CELLS	D0	1	0.11454753722794961	FOXJ3	TRUE	-	FALSE	0	HIVEP3	-289506
chr1	42659583	-	hg38	2	4024	xxx	GTSP5913	CD34+ CELLS	D0	1	0.11454753722794961	PPIH	TRUE	+	FALSE	0	YBX1	-22650
chr1	43341843	-	hg38	62	4024	xxx	GTSP5913	CD34+ CELLS	D0	1	0.11454753722794961	MPL	TRUE	+	FALSE	0	MPL	0
chr1	43847792	-	hg38	2	4024	xxx	GTSP5913	CD34+ CELLS	D0	1	0.11454753722794961	ST3GAL3	TRUE	+	FALSE	0	CDC20	484588
chr1	44683803	-	hg38	71	4024	xxx	GTSP5913	CD34+ CELLS	D0	1	0.11454753722794961	ARMH1	TRUE	+	FALSE	0	RNF220	32078
chr1	44933987	-	hg38	91	4024	xxx	GTSP5913	CD34+ CELLS	D0	1	0.11454753722794961	EIF2B3	TRUE	-	FALSE	0	PTCH2	-91042
chr1	66949651	-	hg38	56	4024	xxx	GTSP5913	CD34+ CELLS	D0	1	0.11454753722794961	MIER1	TRUE	+	FALSE	0	MIER1	0
chr1	78650907	-	hg38	62	4024	xxx	GTSP5913	CD34+ CELLS	D0	1	0.11454753722794961	IFI44	TRUE	+	FALSE	0	FUBP1	-671701
chr1	8637669	-	hg38	7	4024	xxx	GTSP5913	CD34+ CELLS	D0	1	0.11454753722794961	RERE	TRUE	-	FALSE	0	RERE	0
chr1	93193142	-	hg38	231	4024	xxx	GTSP5913	CD34+ CELLS	D0	1	0.11454753722794961	CCDC18	TRUE	+	FALSE	0	GFI1	-706265
chr1	96934871	-	hg38	1	4024	xxx	GTSP5913	CD34+ CELLS	D0	1	0.11454753722794961	PTBP2	FALSE	+	FALSE	119821	ALG14	-1861919
chr1	10302927	+	hg38	127	4024	xxx	GTSP5913	CD34+ CELLS	D0	1	0.11454753722794961	KIF1B	TRUE	+	FALSE	0	PIK3CD	574001
chr1	112628398	+	hg38	325	4024	xxx	GTSP5913	CD34+ CELLS	D0	1	0.11454753722794961	CAPZA1	TRUE	+	FALSE	0	RHOC	72727
chr1	11747702	+	hg38	227	4024	xxx	GTSP5913	CD34+ CELLS	D0	1	0.11454753722794961	AGTRAP	TRUE	+	FALSE	0	MTHFR	38026
chr1	150688538	+	hg38	91	4024	xxx	GTSP5913	CD34+ CELLS	D0	1	0.11454753722794961	GOLPH3L	TRUE	-	FALSE	0	MCL1	-108799
chr1	150842960	+	hg38	123	4024	xxx	GTSP5913	CD34+ CELLS	D0	1	0.11454753722794961	ARNT	TRUE	-	FALSE	0	ARNT	0
chr1	151211012	+	hg38	8	4024	xxx	GTSP5913	CD34+ CELLS	D0	1	0.11454753722794961	PIP5K1A	TRUE	+	FALSE	0	RFX5	129626
chr1	153824132	+	hg38	133	4024	xxx	GTSP5913	CD34+ CELLS	D0	1	0.11454753722794961	GATAD2B	TRUE	-	FALSE	0	CRTC2	123538
chr1	161107245	+	hg38	1	4024	xxx	GTSP5913	CD34+ CELLS	D0	1	0.11454753722794961	PFDN2	TRUE	-	FALSE	0	NECTIN4	-17649
chr1	161879794	+	hg38	1	4024	xxx	GTSP5913	CD34+ CELLS	D0	1	0.11454753722794961	ATF6	TRUE	+	FALSE	0	FCGR2B	201139
chr1	170039608	+	hg38	10	4024	xxx	GTSP5913	CD34+ CELLS	D0	1	0.11454753722794961	KIFAP3	TRUE	-	FALSE	0	SELE	-305528
chr1	1814890	+	hg38	68	4024	xxx	GTSP5913	CD34+ CELLS	D0	1	0.11454753722794961	GNB1	TRUE	-	FALSE	0	CDK11A	-90324
chr1	192003965	+	hg38	249	4024	xxx	GTSP5913	CD34+ CELLS	D0	1	0.11454753722794961	RGS18	FALSE	+	FALSE	-154495	RGS1	-571760
chr1	197771307	+	hg38	81	4024	xxx	GTSP5913	CD34+ CELLS	D0	1	0.11454753722794961	DENND1B	TRUE	-	FALSE	0	ASPM	-624612
chr1	202749114	+	hg38	45	4024	xxx	GTSP5913	CD34+ CELLS	D0	1	0.11454753722794961	KDM5B	TRUE	-	TRUE	0	ADIPOR1	191709
chr1	21055648	+	hg38	426	4024	xxx	GTSP5913	CD34+ CELLS	D0	1	0.11454753722794961	EIF4G3	TRUE	-	FALSE	0	CDA	436739
chr1	21710242	+	hg38	206	4024	xxx	GTSP5913	CD34+ CELLS	D0	1	0.11454753722794961	USP48	TRUE	-	FALSE	0	RAP1GAP	-40861
chr1	21819559	+	hg38	31	4024	xxx	GTSP5913	CD34+ CELLS	D0	1	0.11454753722794961	LDLRAD2	TRUE	+	FALSE	0	HSPG2	2671
chr1	21871448	+	hg38	12	4024	xxx	GTSP5913	CD34+ CELLS	D0	1	0.11454753722794961	HSPG2	TRUE	-	FALSE	0	HSPG2	0
chr1	219209468	+	hg38	70	4024	xxx	GTSP5913	CD34+ CELLS	D0	1	0.11454753722794961	LYPLAL1	TRUE	+	FALSE	0	TGFB2	764848
chr1	220106135	+	hg38	18	4024	xxx	GTSP5913	CD34+ CELLS	D0	1	0.11454753722794961	IARS2	TRUE	+	FALSE	0	DUSP10	1595283
chr1	221009264	+	hg38	2	4024	xxx	GTSP5913	CD34+ CELLS	D0	1	0.11454753722794961	HLX	FALSE	+	FALSE	124204	DUSP10	692154
chr1	224964264	+	hg38	6	4024	xxx	GTSP5913	CD34+ CELLS	D0	1	0.11454753722794961	DNAH14	TRUE	+	FALSE	0	ENAH	522563
chr1	227308090	+	hg38	104	4024	xxx	GTSP5913	CD34+ CELLS	D0	1	0.11454753722794961	CDC42BPA	TRUE	-	FALSE	0	PSEN2	411986
chr1	227652289	+	hg38	284	4024	xxx	GTSP5913	CD34+ CELLS	D0	1	0.11454753722794961	ZNF678	TRUE	+	FALSE	0	WNT3A	-354731
chr1	23031658	+	hg38	71	4024	xxx	GTSP5913	CD34+ CELLS	D0	1	0.11454753722794961	KDM1A	TRUE	+	FALSE	0	E2F2	474768
chr1	25873412	+	hg38	170	4024	xxx	GTSP5913	CD34+ CELLS	D0	1	0.11454753722794961	PAQR7	FALSE	-	FALSE	-2158	CD52	-444506
chr1	26129013	+	hg38	312	4024	xxx	GTSP5913	CD34+ CELLS	D0	1	0.11454753722794961	PDIK1L	FALSE	+	FALSE	3464	CD52	-188905
chr1	28206204	+	hg38	256	4024	xxx	GTSP5913	CD34+ CELLS	D0	1	0.11454753722794961	DNAJC8	TRUE	-	FALSE	0	RPA2	-291406
chr1	28406319	+	hg38	242	4024	xxx	GTSP5913	CD34+ CELLS	D0	1	0.11454753722794961	PHACTR4	TRUE	+	FALSE	0	RPA2	-491521
chr1	36280275	+	hg38	168	4024	xxx	GTSP5913	CD34+ CELLS	D0	1	0.11454753722794961	THRAP3	TRUE	+	FALSE	0	THRAP3	0
chr1	36784712	+	hg38	343	4024	xxx	GTSP5913	CD34+ CELLS	D0	1	0.11454753722794961	GRIK3	FALSE	-	FALSE	10813	CSF3R	-301397
chr1	41068675	+	hg38	100	4024	xxx	GTSP5913	CD34+ CELLS	D0	1	0.11454753722794961	SCMH1	TRUE	-	FALSE	0	CITED4	-206328
chr1	44724530	+	hg38	14	4024	xxx	GTSP5913	CD34+ CELLS	D0	1	0.11454753722794961	ARMH1	TRUE	+	FALSE	0	RNF220	72805
chr1	45342236	+	hg38	210	4024	xxx	GTSP5913	CD34+ CELLS	D0	1	0.11454753722794961	TOE1	TRUE	+	FALSE	0	MUTYH	-1765
chr1	45564404	+	hg38	18	4024	xxx	GTSP5913	CD34+ CELLS	D0	1	0.11454753722794961	AKR1A1	TRUE	+	FALSE	0	PRDX1	-41513
chr1	63415822	+	hg38	1	4024	xxx	GTSP5913	CD34+ CELLS	D0	1	0.11454753722794961	ALG6	TRUE	+	FALSE	0	PATJ	1251901
chr1	65307980	+	hg38	9	4024	xxx	GTSP5913	CD34+ CELLS	D0	1	0.11454753722794961	DNAJC6	TRUE	+	FALSE	0	DNAJC6	0
chr1	77832800	+	hg38	191	4024	xxx	GTSP5913	CD34+ CELLS	D0	1	0.11454753722794961	MIGA1	TRUE	+	FALSE	0	FUBP1	111249
chr1	84184300	+	hg38	3	4024	xxx	GTSP5913	CD34+ CELLS	D0	1	0.11454753722794961	PRKACB	TRUE	+	FALSE	0	BCL10	1081474
chr1	84313894	+	hg38	38	4024	xxx	GTSP5913	CD34+ CELLS	D0	1	0.11454753722794961	SAMD13	TRUE	+	FALSE	0	BCL10	951880
chr1	8490439	+	hg38	237	4024	xxx	GTSP5913	CD34+ CELLS	D0	1	0.11454753722794961	RERE	TRUE	-	FALSE	0	RERE	0
chr1	85898061	+	hg38	119	4024	xxx	GTSP5913	CD34+ CELLS	D0	1	0.11454753722794961	COL24A1	TRUE	-	FALSE	0	CYR61	314093
chr1	89596314	+	hg38	125	4024	xxx	GTSP5913	CD34+ CELLS	D0	1	0.11454753722794961	LRRC8B	TRUE	+	TRUE	0	GBP1	-530953
chr1	93136375	+	hg38	285	4024	xxx	GTSP5913	CD34+ CELLS	D0	1	0.11454753722794961	MTF2	TRUE	+	FALSE	0	GFI1	-649498
chr1	98399587	+	hg38	60	4024	xxx	GTSP5913	CD34+ CELLS	D0	1	0.11454753722794961	LINC01776	FALSE	+	FALSE	126928	ALG14	-3326635
chr10	102426171	-	hg38	201	4024	xxx	GTSP5913	CD34+ CELLS	D0	1	0.11454753722794961	CUEDC2	TRUE	-	FALSE	0	NFKB2	23641
chr10	103150700	-	hg38	263	4024	xxx	GTSP5913	CD34+ CELLS	D0	1	0.11454753722794961	NT5C2	TRUE	-	FALSE	0	SUFU	517242
chr10	133301432	-	hg38	38	4024	xxx	GTSP5913	CD34+ CELLS	D0	1	0.11454753722794961	TUBGCP2	TRUE	-	FALSE	0	BNIP3	-1319418
chr10	133408818	-	hg38	27	4024	xxx	GTSP5913	CD34+ CELLS	D0	1	0.11454753722794961	MTG1	TRUE	+	FALSE	0	BNIP3	-1426804
chr10	17687586	-	hg38	296	4024	xxx	GTSP5913	CD34+ CELLS	D0	1	0.11454753722794961	STAM	TRUE	+	FALSE	0	MRC1	-121755
chr10	19616782	-	hg38	181	4024	xxx	GTSP5913	CD34+ CELLS	D0	1	0.11454753722794961	MALRD1	TRUE	+	FALSE	0	MRC1	1705619
chr10	24624366	-	hg38	65	4024	xxx	GTSP5913	CD34+ CELLS	D0	1	0.11454753722794961	ARHGAP21	TRUE	-	FALSE	0	ABI1	2122228
chr10	30456784	-	hg38	31	4024	xxx	GTSP5913	CD34+ CELLS	D0	1	0.11454753722794961	MAP3K8	TRUE	+	FALSE	0	MAP3K8	0
chr10	31386340	-	hg38	143	4024	xxx	GTSP5913	CD34+ CELLS	D0	1	0.11454753722794961	ZEB1	TRUE	+	FALSE	0	MAP3K8	924506
chr10	35138723	-	hg38	117	4024	xxx	GTSP5913	CD34+ CELLS	D0	1	0.11454753722794961	CREM	TRUE	+	FALSE	0	MAP3K8	4676889
chr10	37825368	-	hg38	20	4024	xxx	GTSP5913	CD34+ CELLS	D0	1	0.11454753722794961	ZNF248	TRUE	-	FALSE	0	RET	-5251657
chr10	45553900	-	hg38	8	4024	xxx	GTSP5913	CD34+ CELLS	D0	1	0.11454753722794961	MARCH8	TRUE	-	FALSE	0	ALOX5	107780
chr10	45575754	-	hg38	70	4024	xxx	GTSP5913	CD34+ CELLS	D0	1	0.11454753722794961	MARCH8	TRUE	-	FALSE	0	ALOX5	129634
chr10	46005690	-	hg38	2	4024	xxx	GTSP5913	CD34+ CELLS	D0	1	0.11454753722794961	NCOA4	TRUE	-	TRUE	0	NCOA4	0
chr10	73409363	-	hg38	221	4024	xxx	GTSP5913	CD34+ CELLS	D0	1	0.11454753722794961	ANXA7	TRUE	-	FALSE	0	DNAJC9	-162031
chr10	74291375	-	hg38	2	4024	xxx	GTSP5913	CD34+ CELLS	D0	1	0.11454753722794961	ADK	TRUE	+	FALSE	0	VCL	171214
chr10	74989657	-	hg38	261	4024	xxx	GTSP5913	CD34+ CELLS	D0	1	0.11454753722794961	KAT6B	TRUE	+	FALSE	0	KAT6B	0
chr10	87927974	-	hg38	10	4024	xxx	GTSP5913	CD34+ CELLS	D0	1	0.11454753722794961	PTEN	TRUE	+	FALSE	0	PTEN	0
chr10	89719076	-	hg38	301	4024	xxx	GTSP5913	CD34+ CELLS	D0	1	0.11454753722794961	KIF20B	TRUE	+	FALSE	0	FAS	702014
chr10	91912533	-	hg38	1	4024	xxx	GTSP5913	CD34+ CELLS	D0	1	0.11454753722794961	FGFBP3	FALSE	-	FALSE	-3031	HHEX	-777389
chr10	92920099	-	hg38	346	4024	xxx	GTSP5913	CD34+ CELLS	D0	1	0.11454753722794961	EXOC6	TRUE	+	FALSE	0	HHEX	224447
chr10	121802186	+	hg38	318	4024	xxx	GTSP5913	CD34+ CELLS	D0	1	0.11454753722794961	ATE1	TRUE	-	FALSE	0	FGFR2	-203727
chr10	129548288	+	hg38	395	4024	xxx	GTSP5913	CD34+ CELLS	D0	1	0.11454753722794961	MGMT	TRUE	+	FALSE	0	PTPRE	1462432
chr10	17673952	+	hg38	166	4024	xxx	GTSP5913	CD34+ CELLS	D0	1	0.11454753722794961	STAM	TRUE	+	FALSE	0	MRC1	-135389
chr10	45933225	+	hg38	6	4024	xxx	GTSP5913	CD34+ CELLS	D0	1	0.11454753722794961	PARGP1	TRUE	-	FALSE	0	NCOA4	71861
chr10	72167744	+	hg38	285	4024	xxx	GTSP5913	CD34+ CELLS	D0	1	0.11454753722794961	ASCC1	TRUE	-	FALSE	0	PSAP	-316368
chr10	74335988	+	hg38	190	4024	xxx	GTSP5913	CD34+ CELLS	D0	1	0.11454753722794961	ADK	TRUE	+	FALSE	0	VCL	215827
chr10	74949133	+	hg38	52	4024	xxx	GTSP5913	CD34+ CELLS	D0	1	0.11454753722794961	KAT6B	TRUE	+	FALSE	0	KAT6B	0
chr10	97491028	+	hg38	38	4024	xxx	GTSP5913	CD34+ CELLS	D0	1	0.11454753722794961	MMS19	TRUE	-	FALSE	0	FRAT1	169112
chr11	105173209	-	hg38	5	4024	xxx	GTSP5913	CD34+ CELLS	D0	1	0.11454753722794961	CARD18	FALSE	-	FALSE	-33474	CASP1	-138051
chr11	117032899	-	hg38	2	4024	xxx	GTSP5913	CD34+ CELLS	D0	1	0.11454753722794961	SIK3	TRUE	-	FALSE	0	SIK3	0
chr11	118495781	-	hg38	113	4024	xxx	GTSP5913	CD34+ CELLS	D0	1	0.11454753722794961	KMT2A	TRUE	+	TRUE	0	KMT2A	0
chr11	128519442	-	hg38	90	4024	xxx	GTSP5913	CD34+ CELLS	D0	1	0.11454753722794961	ETS1	TRUE	-	FALSE	0	ETS1	0
chr11	14496140	-	hg38	245	4024	xxx	GTSP5913	CD34+ CELLS	D0	1	0.11454753722794961	COPB1	TRUE	-	FALSE	0	RRAS2	-131633
chr11	20409505	-	hg38	39	4024	xxx	GTSP5913	CD34+ CELLS	D0	1	0.11454753722794961	PRMT3	TRUE	+	FALSE	0	HTATIP2	25721
chr11	27375262	-	hg38	10	4024	xxx	GTSP5913	CD34+ CELLS	D0	1	0.11454753722794961	LGR4	TRUE	-	FALSE	0	DNAJC24	-3994566
chr11	31612148	-	hg38	15	4024	xxx	GTSP5913	CD34+ CELLS	D0	1	0.11454753722794961	ELP4	TRUE	+	FALSE	0	PAX6	172642
chr11	34682123	-	hg38	78	4024	xxx	GTSP5913	CD34+ CELLS	D0	1	0.11454753722794961	EHF	FALSE	+	FALSE	18834	ABTB2	-324114
chr11	62874331	-	hg38	159	4024	xxx	GTSP5913	CD34+ CELLS	D0	1	0.11454753722794961	SLC3A2	TRUE	+	FALSE	0	FEN1	1077086
chr11	64806042	-	hg38	2	4024	xxx	GTSP5913	CD34+ CELLS	D0	1	0.11454753722794961	MEN1	TRUE	-	FALSE	0	MEN1	0
chr11	65165407	-	hg38	61	4024	xxx	GTSP5913	CD34+ CELLS	D0	1	0.11454753722794961	SPDYC	FALSE	+	FALSE	-4745	FRMD8	-221161
chr11	65183168	-	hg38	221	4024	xxx	GTSP5913	CD34+ CELLS	D0	1	0.11454753722794961	CAPN1	TRUE	+	TRUE	0	FRMD8	-203400
chr11	65195628	-	hg38	6	4024	xxx	GTSP5913	CD34+ CELLS	D0	1	0.11454753722794961	CAPN1	TRUE	+	FALSE	0	FRMD8	-190940
chr11	65408580	-	hg38	26	4024	xxx	GTSP5913	CD34+ CELLS	D0	1	0.11454753722794961	FRMD8	TRUE	+	FALSE	0	FRMD8	0
chr11	65933152	-	hg38	163	4024	xxx	GTSP5913	CD34+ CELLS	D0	1	0.11454753722794961	DRAP1	FALSE	+	FALSE	11574	FOSL1	-32625
chr11	66675152	-	hg38	1	4024	xxx	GTSP5913	CD34+ CELLS	D0	1	0.11454753722794961	RBM4B	TRUE	-	FALSE	0	BRMS1	-330040
chr11	67195433	-	hg38	2	4024	xxx	GTSP5913	CD34+ CELLS	D0	1	0.11454753722794961	KDM2A	TRUE	+	FALSE	0	RAD9A	-196517
chr11	68748990	-	hg38	12	4024	xxx	GTSP5913	CD34+ CELLS	D0	1	0.11454753722794961	TESMIN	TRUE	-	FALSE	0	LRP5	299714
chr11	69058911	-	hg38	247	4024	xxx	GTSP5913	CD34+ CELLS	D0	1	0.11454753722794961	TPCN2	TRUE	+	FALSE	0	MYEOV	-235225
chr11	73676993	-	hg38	208	4024	xxx	GTSP5913	CD34+ CELLS	D0	1	0.11454753722794961	RAB6A	TRUE	-	TRUE	0	PLEKHB1	14173
chr11	74105067	-	hg38	12	4024	xxx	GTSP5913	CD34+ CELLS	D0	1	0.11454753722794961	C2CD3	TRUE	-	FALSE	0	PLEKHB1	442247
chr11	75353790	-	hg38	1	4024	xxx	GTSP5913	CD34+ CELLS	D0	1	0.11454753722794961	ARRB1	FALSE	-	FALSE	-1958	NEU3	346091
chr11	757707	-	hg38	14	4024	xxx	GTSP5913	CD34+ CELLS	D0	1	0.11454753722794961	TALDO1	TRUE	+	FALSE	0	CD151	-75243
chr11	78536992	-	hg38	80	4024	xxx	GTSP5913	CD34+ CELLS	D0	1	0.11454753722794961	NARS2,LOC101928896	TRUE	-,+	FALSE	0	GAB2	-119169
chr11	79247299	-	hg38	1	4024	xxx	GTSP5913	CD34+ CELLS	D0	1	0.11454753722794961	TENM4	TRUE	-	FALSE	0	GAB2	-829476
chr11	81949589	-	hg38	187	4024	xxx	GTSP5913	CD34+ CELLS	D0	1	0.11454753722794961	MIR4300HG	TRUE	-	FALSE	0	GAB2	-3531766
chr11	95193550	-	hg38	244	4024	xxx	GTSP5913	CD34+ CELLS	D0	1	0.11454753722794961	SESN3	TRUE	-	FALSE	0	MRE11	-699641
chr11	108103611	+	hg38	75	4024	xxx	GTSP5913	CD34+ CELLS	D0	1	0.11454753722794961	CUL5	TRUE	+	FALSE	0	ATM	-119219
chr11	124207411	+	hg38	10	4024	xxx	GTSP5913	CD34+ CELLS	D0	1	0.11454753722794961	OR8G2P	FALSE	+	FALSE	-17226	SPA17	-466431
chr11	231891	+	hg38	4	4024	xxx	GTSP5913	CD34+ CELLS	D0	1	0.11454753722794961	SIRT3	TRUE	-	FALSE	0	PGGHG	-57245
chr11	35668166	+	hg38	213	4024	xxx	GTSP5913	CD34+ CELLS	D0	1	0.11454753722794961	TRIM44	TRUE	+	FALSE	0	CD44	435763
chr11	38137425	+	hg38	6	4024	xxx	GTSP5913	CD34+ CELLS	D0	1	0.11454753722794961	LOC105376633	FALSE	+	FALSE	182761	CD44	2905022
chr11	46038897	+	hg38	115	4024	xxx	GTSP5913	CD34+ CELLS	D0	1	0.11454753722794961	PHF21A	TRUE	-	FALSE	0	CREB3L1	-238739
chr11	46081067	+	hg38	85	4024	xxx	GTSP5913	CD34+ CELLS	D0	1	0.11454753722794961	PHF21A	TRUE	-	FALSE	0	CREB3L1	-196569
chr11	47370437	+	hg38	154	4024	xxx	GTSP5913	CD34+ CELLS	D0	1	0.11454753722794961	SPI1	TRUE	-	FALSE	0	SPI1	0
chr11	57904517	+	hg38	104	4024	xxx	GTSP5913	CD34+ CELLS	D0	1	0.11454753722794961	TMX2-CTNND1,CTNND1	FALSE	+,+	FALSE	-85336	CTNND1	85336
chr11	593001	+	hg38	104	4024	xxx	GTSP5913	CD34+ CELLS	D0	1	0.11454753722794961	PHRF1	TRUE	+	FALSE	0	HRAS	-57433
chr11	62730167	+	hg38	280	4024	xxx	GTSP5913	CD34+ CELLS	D0	1	0.11454753722794961	TTC9C	TRUE	+	FALSE	0	FEN1	932922
chr11	62764746	+	hg38	1	4024	xxx	GTSP5913	CD34+ CELLS	D0	1	0.11454753722794961	POLR2G	TRUE	+	FALSE	0	FEN1	967501
chr11	64771435	+	hg38	33	4024	xxx	GTSP5913	CD34+ CELLS	D0	1	0.11454753722794961	SF1	TRUE	-	FALSE	0	MAP4K2	17664
chr11	65146413	+	hg38	264	4024	xxx	GTSP5913	CD34+ CELLS	D0	1	0.11454753722794961	SYVN1	FALSE	-	FALSE	-11880	FRMD8	-240155
chr11	66065497	+	hg38	12	4024	xxx	GTSP5913	CD34+ CELLS	D0	1	0.11454753722794961	SF3B2	TRUE	+	FALSE	0	CST6	51991
chr11	66087126	+	hg38	336	4024	xxx	GTSP5913	CD34+ CELLS	D0	1	0.11454753722794961	PACS1	TRUE	+	FALSE	0	CST6	73620
chr11	66121542	+	hg38	266	4024	xxx	GTSP5913	CD34+ CELLS	D0	1	0.11454753722794961	PACS1	TRUE	+	FALSE	0	CST6	108036
chr11	66126017	+	hg38	17	4024	xxx	GTSP5913	CD34+ CELLS	D0	1	0.11454753722794961	PACS1	TRUE	+	FALSE	0	CST6	112511
chr11	67132822	+	hg38	180	4024	xxx	GTSP5913	CD34+ CELLS	D0	1	0.11454753722794961	KDM2A	TRUE	+	FALSE	0	RAD9A	-259128
chr11	67141024	+	hg38	161	4024	xxx	GTSP5913	CD34+ CELLS	D0	1	0.11454753722794961	KDM2A	TRUE	+	FALSE	0	RAD9A	-250926
chr11	68179950	+	hg38	62	4024	xxx	GTSP5913	CD34+ CELLS	D0	1	0.11454753722794961	KMT5B	TRUE	-	FALSE	0	CHKA	-58558
chr11	72886293	+	hg38	205	4024	xxx	GTSP5913	CD34+ CELLS	D0	1	0.11454753722794961	FCHSD2	TRUE	-	FALSE	0	INPPL1	647145
chr11	74071572	+	hg38	7	4024	xxx	GTSP5913	CD34+ CELLS	D0	1	0.11454753722794961	C2CD3	TRUE	-	FALSE	0	PLEKHB1	408752
chr11	76027207	+	hg38	6	4024	xxx	GTSP5913	CD34+ CELLS	D0	1	0.11454753722794961	UVRAG	TRUE	+	FALSE	0	EMSY	-417816
chr11	81939588	+	hg38	168	4024	xxx	GTSP5913	CD34+ CELLS	D0	1	0.11454753722794961	MIR4300HG	TRUE	-	FALSE	0	GAB2	-3521765
chr11	85991685	+	hg38	2	4024	xxx	GTSP5913	CD34+ CELLS	D0	1	0.11454753722794961	PICALM	TRUE	-	FALSE	0	PICALM	0
chr11	90196296	+	hg38	1	4024	xxx	GTSP5913	CD34+ CELLS	D0	1	0.11454753722794961	NAALAD2	FALSE	+	FALSE	3684	ME3	-3523659
chr11	941397	+	hg38	11	4024	xxx	GTSP5913	CD34+ CELLS	D0	1	0.11454753722794961	AP2A2	TRUE	+	FALSE	0	MUC6	71425
chr12	110285844	-	hg38	2	4024	xxx	GTSP5913	CD34+ CELLS	D0	1	0.11454753722794961	ATP2A2	TRUE	+	FALSE	0	PPTC7	248586
chr12	111706290	-	hg38	303	4024	xxx	GTSP5913	CD34+ CELLS	D0	1	0.11454753722794961	ACAD10	TRUE	+	FALSE	0	ALDH2	-60595
chr12	120177943	-	hg38	12	4024	xxx	GTSP5913	CD34+ CELLS	D0	1	0.11454753722794961	GCN1	TRUE	-	FALSE	0	PXN	32494
chr12	25225052	-	hg38	22	4024	xxx	GTSP5913	CD34+ CELLS	D0	1	0.11454753722794961	KRAS	TRUE	-	FALSE	0	KRAS	0
chr12	49383916	-	hg38	194	4024	xxx	GTSP5913	CD34+ CELLS	D0	1	0.11454753722794961	SPATS2	TRUE	+	FALSE	0	FMNL3	254023
chr12	50573439	-	hg38	84	4024	xxx	GTSP5913	CD34+ CELLS	D0	1	0.11454753722794961	DIP2B	TRUE	+	FALSE	0	ATF1	-190565
chr12	51481189	-	hg38	157	4024	xxx	GTSP5913	CD34+ CELLS	D0	1	0.11454753722794961	SLC4A8	TRUE	+	FALSE	0	CELA1	-134509
chr12	53604056	-	hg38	16	4024	xxx	GTSP5913	CD34+ CELLS	D0	1	0.11454753722794961	ATF7	TRUE	-	FALSE	0	HOXC13	-334734
chr12	54246820	-	hg38	8	4024	xxx	GTSP5913	CD34+ CELLS	D0	1	0.11454753722794961	CBX5	TRUE	-	FALSE	0	HOXC11	270400
chr12	57369570	-	hg38	24	4024	xxx	GTSP5913	CD34+ CELLS	D0	1	0.11454753722794961	R3HDM2	TRUE	-	FALSE	0	INHBE	-85719
chr12	6888633	-	hg38	82	4024	xxx	GTSP5913	CD34+ CELLS	D0	1	0.11454753722794961	LOC105369632	TRUE	-	FALSE	0	PTPN6	-57942
chr12	7477489	-	hg38	7	4024	xxx	GTSP5913	CD34+ CELLS	D0	1	0.11454753722794961	CD163	TRUE	-	FALSE	0	PTPN6	516172
chr12	89022422	-	hg38	186	4024	xxx	GTSP5913	CD34+ CELLS	D0	1	0.11454753722794961	LINC02458	FALSE	-	FALSE	-2729	KITLG	-441948
chr12	89655725	-	hg38	4	4024	xxx	GTSP5913	CD34+ CELLS	D0	1	0.11454753722794961	ATP2B1	TRUE	-	TRUE	0	KITLG	-1075251
chr12	9340438	-	hg38	129	4024	xxx	GTSP5913	CD34+ CELLS	D0	1	0.11454753722794961	LOC642846	FALSE	+	FALSE	26349	CD69	412046
chr12	96297159	-	hg38	146	4024	xxx	GTSP5913	CD34+ CELLS	D0	1	0.11454753722794961	CDK17	TRUE	-	FALSE	0	ELK3	27323
chr12	10056760	+	hg38	51	4024	xxx	GTSP5913	CD34+ CELLS	D0	1	0.11454753722794961	CLEC9A	TRUE	+	FALSE	0	CD69	-295858
chr12	121904860	+	hg38	400	4024	xxx	GTSP5913	CD34+ CELLS	D0	1	0.11454753722794961	PSMD9	TRUE	+	FALSE	0	RHOF	-111171
chr12	122143841	+	hg38	96	4024	xxx	GTSP5913	CD34+ CELLS	D0	1	0.11454753722794961	MLXIP	TRUE	+	TRUE	0	BCL7A	81796
chr12	122522725	+	hg38	1	4024	xxx	GTSP5913	CD34+ CELLS	D0	1	0.11454753722794961	RSRC2	TRUE	-	FALSE	0	DENR	-230094
chr12	122876055	+	hg38	3	4024	xxx	GTSP5913	CD34+ CELLS	D0	1	0.11454753722794961	VPS37B	TRUE	-	FALSE	0	DENR	104990
chr12	123214206	+	hg38	117	4024	xxx	GTSP5913	CD34+ CELLS	D0	1	0.11454753722794961	MPHOSPH9	TRUE	-	FALSE	0	CDK2AP1	46762
chr12	133007089	+	hg38	253	4024	xxx	GTSP5913	CD34+ CELLS	D0	1	0.11454753722794961	ZNF26	TRUE	+	TRUE	0	CHFR	-119470
chr12	20567677	+	hg38	5	4024	xxx	GTSP5913	CD34+ CELLS	D0	1	0.11454753722794961	PDE3A	TRUE	+	FALSE	0	RECQL	901231
chr12	26993664	+	hg38	123	4024	xxx	GTSP5913	CD34+ CELLS	D0	1	0.11454753722794961	TM7SF3	TRUE	-	FALSE	0	STK38L	-250479
chr12	2870948	+	hg38	16	4024	xxx	GTSP5913	CD34+ CELLS	D0	1	0.11454753722794961	FOXM1	TRUE	-	FALSE	0	FOXM1	0
chr12	48764564	+	hg38	5	4024	xxx	GTSP5913	CD34+ CELLS	D0	1	0.11454753722794961	TEX49	TRUE	+	FALSE	0	CCNT1	-47565
chr12	50458291	+	hg38	1	4024	xxx	GTSP5913	CD34+ CELLS	D0	1	0.11454753722794961	LARP4	TRUE	+	FALSE	0	ATF1	-305713
chr12	53475854	+	hg38	20	4024	xxx	GTSP5913	CD34+ CELLS	D0	1	0.11454753722794961	PCBP2	TRUE	+	FALSE	0	RARG	-243597
chr12	55920656	+	hg38	261	4024	xxx	GTSP5913	CD34+ CELLS	D0	1	0.11454753722794961	PYM1	TRUE	-	FALSE	0	PMEL	33447
chr12	56673974	+	hg38	238	4024	xxx	GTSP5913	CD34+ CELLS	D0	1	0.11454753722794961	PTGES3	TRUE	-	FALSE	0	NACA	38451
chr12	57410816	+	hg38	264	4024	xxx	GTSP5913	CD34+ CELLS	D0	1	0.11454753722794961	R3HDM2	TRUE	-	FALSE	0	INHBE	-44473
chr12	62382055	+	hg38	3	4024	xxx	GTSP5913	CD34+ CELLS	D0	1	0.11454753722794961	USP15	TRUE	+	FALSE	0	USP15	0
chr12	62409506	+	hg38	160	4024	xxx	GTSP5913	CD34+ CELLS	D0	1	0.11454753722794961	USP15	TRUE	+	TRUE	0	USP15	0
chr12	64686620	+	hg38	158	4024	xxx	GTSP5913	CD34+ CELLS	D0	1	0.11454753722794961	RASSF3	TRUE	+	FALSE	0	WIF1	364002
chr12	6521806	+	hg38	31	4024	xxx	GTSP5913	CD34+ CELLS	D0	1	0.11454753722794961	NCAPD2	TRUE	+	TRUE	0	NCAPD2	0
chr12	6629533	+	hg38	5	4024	xxx	GTSP5913	CD34+ CELLS	D0	1	0.11454753722794961	LPAR5	TRUE	-	FALSE	0	ING4	21003
chr12	68651247	+	hg38	50	4024	xxx	GTSP5913	CD34+ CELLS	D0	1	0.11454753722794961	RAP1B	TRUE	+	FALSE	0	RAP1B	0
chr12	6875154	+	hg38	278	4024	xxx	GTSP5913	CD34+ CELLS	D0	1	0.11454753722794961	LOC105369632	FALSE	-	FALSE	608	PTPN6	-71421
chr12	79414669	+	hg38	68	4024	xxx	GTSP5913	CD34+ CELLS	D0	1	0.11454753722794961	SYT1	TRUE	+	FALSE	0	PAWR	170203
chr12	79782322	+	hg38	260	4024	xxx	GTSP5913	CD34+ CELLS	D0	1	0.11454753722794961	PPP1R12A	TRUE	-	FALSE	0	PAWR	-91224
chr12	862177	+	hg38	13	4024	xxx	GTSP5913	CD34+ CELLS	D0	1	0.11454753722794961	WNK1	TRUE	+	TRUE	0	RAD52	49557
chr12	8714832	+	hg38	69	4024	xxx	GTSP5913	CD34+ CELLS	D0	1	0.11454753722794961	RIMKLB	TRUE	+	FALSE	0	C3AR1	-648360
chr12	92824182	+	hg38	434	4024	xxx	GTSP5913	CD34+ CELLS	D0	1	0.11454753722794961	EEA1	TRUE	-	FALSE	0	BTG1	-678284
chr12	95432637	+	hg38	17	4024	xxx	GTSP5913	CD34+ CELLS	D0	1	0.11454753722794961	METAP2	FALSE	+	FALSE	-41407	METAP2	-41407
chr12	9859028	+	hg38	29	4024	xxx	GTSP5913	CD34+ CELLS	D0	1	0.11454753722794961	CLEC2B	TRUE	-	FALSE	0	CD69	-98126
chr13	114258302	-	hg38	186	4024	xxx	GTSP5913	CD34+ CELLS	D0	1	0.11454753722794961	CDC16	TRUE	+	FALSE	0	RASA3	-125678
chr13	20249275	-	hg38	1	4024	xxx	GTSP5913	CD34+ CELLS	D0	1	0.11454753722794961	GJB6	FALSE	-	FALSE	-16879	ZMYM2	157429
chr13	27166216	-	hg38	6	4024	xxx	GTSP5913	CD34+ CELLS	D0	1	0.11454753722794961	USP12,USP12-AS1	TRUE	-,+	FALSE	0	PDX1	-753813
chr13	41003573	-	hg38	1	4024	xxx	GTSP5913	CD34+ CELLS	D0	1	0.11454753722794961	ELF1	TRUE	-	FALSE	0	FOXO1	-336975
chr13	45409284	-	hg38	184	4024	xxx	GTSP5913	CD34+ CELLS	D0	1	0.11454753722794961	SLC25A30	TRUE	-	FALSE	0	LCP1	716637
chr13	49203461	-	hg38	176	4024	xxx	GTSP5913	CD34+ CELLS	D0	1	0.11454753722794961	FNDC3A	TRUE	+	FALSE	0	RB1	721570
chr13	67523481	-	hg38	238	4024	xxx	GTSP5913	CD34+ CELLS	D0	1	0.11454753722794961	LINC00364	FALSE	+	FALSE	143486	KLF5	-5531493
chr13	70969314	-	hg38	257	4024	xxx	GTSP5913	CD34+ CELLS	D0	1	0.11454753722794961	LINC00348	FALSE	+	FALSE	-45825	KLF5	-2085660
chr13	71488825	-	hg38	11	4024	xxx	GTSP5913	CD34+ CELLS	D0	1	0.11454753722794961	DACH1	TRUE	-	FALSE	0	KLF5	-1566149
chr13	77289121	-	hg38	12	4024	xxx	GTSP5913	CD34+ CELLS	D0	1	0.11454753722794961	MYCBP2	TRUE	-	FALSE	0	POU4F1	1309969
chr13	83245948	-	hg38	230	4024	xxx	GTSP5913	CD34+ CELLS	D0	1	0.11454753722794961	SLITRK1	FALSE	-	FALSE	631255	POU4F1	-4642387
chr13	20636326	+	hg38	5	4024	xxx	GTSP5913	CD34+ CELLS	D0	1	0.11454753722794961	IFT88	TRUE	+	FALSE	0	LATS2	336708
chr13	35330405	+	hg38	5	4024	xxx	GTSP5913	CD34+ CELLS	D0	1	0.11454753722794961	NBEA	TRUE	+	FALSE	0	STARD13	-1653569
chr13	46262390	+	hg38	296	4024	xxx	GTSP5913	CD34+ CELLS	D0	1	0.11454753722794961	LRRC63	TRUE	+	FALSE	0	LCP1	-80065
chr13	58796934	+	hg38	450	4024	xxx	GTSP5913	CD34+ CELLS	D0	1	0.11454753722794961	LINC00374	FALSE	-	FALSE	-563816	OLFM4	5744872
chr13	59918917	+	hg38	147	4024	xxx	GTSP5913	CD34+ CELLS	D0	1	0.11454753722794961	DIAPH3	TRUE	-	FALSE	0	OLFM4	6866855
chr13	79497294	+	hg38	97	4024	xxx	GTSP5913	CD34+ CELLS	D0	1	0.11454753722794961	NDFIP2	TRUE	+	FALSE	0	POU4F1	-893733
chr13	83144755	+	hg38	11	4024	xxx	GTSP5913	CD34+ CELLS	D0	1	0.11454753722794961	SLITRK1	FALSE	-	FALSE	732448	POU4F1	-4541194
chr13	90515257	+	hg38	43	4024	xxx	GTSP5913	CD34+ CELLS	D0	1	0.11454753722794961	LINC01049	TRUE	+	FALSE	0	MIR17	-835346
chr13	91206836	+	hg38	3	4024	xxx	GTSP5913	CD34+ CELLS	D0	1	0.11454753722794961	LINC00379	TRUE	-	FALSE	0	MIR17	-143767
chr14	102855270	-	hg38	1	4024	xxx	GTSP5913	CD34+ CELLS	D0	1	0.11454753722794961	TRAF3	TRUE	+	FALSE	0	TRAF3	0
chr14	102855279	-	hg38	226	4024	xxx	GTSP5913	CD34+ CELLS	D0	1	0.11454753722794961	TRAF3	TRUE	+	FALSE	0	TRAF3	0
chr14	103931958	-	hg38	18	4024	xxx	GTSP5913	CD34+ CELLS	D0	1	0.11454753722794961	TDRD9	TRUE	+	FALSE	0	XRCC3	-216471
chr14	21252999	-	hg38	30	4024	xxx	GTSP5913	CD34+ CELLS	D0	1	0.11454753722794961	HNRNPC	TRUE	-	FALSE	0	NDRG2	-182126
chr14	22441076	-	hg38	37	4024	xxx	GTSP5913	CD34+ CELLS	D0	1	0.11454753722794961	LOC105370401	TRUE	-	FALSE	0	MMP14	-395455
chr14	22466676	-	hg38	160	4024	xxx	GTSP5913	CD34+ CELLS	D0	1	0.11454753722794961	LOC105370401	TRUE	-	FALSE	0	MMP14	-369855
chr14	23005913	-	hg38	114	4024	xxx	GTSP5913	CD34+ CELLS	D0	1	0.11454753722794961	C14orf93	TRUE	-	FALSE	0	MMP14	158312
chr14	23318941	-	hg38	326	4024	xxx	GTSP5913	CD34+ CELLS	D0	1	0.11454753722794961	BCL2L2-PABPN1	TRUE	+	FALSE	0	BCL2L2	7181
chr14	23997921	-	hg38	22	4024	xxx	GTSP5913	CD34+ CELLS	D0	1	0.11454753722794961	DHRS4L2	TRUE	+	FALSE	0	BCL2L2	686161
chr14	24227343	-	hg38	96	4024	xxx	GTSP5913	CD34+ CELLS	D0	1	0.11454753722794961	NEDD8-MDP1,NEDD8	TRUE	-,-	FALSE	0	BCL2L2	915583
chr14	64490189	-	hg38	85	4024	xxx	GTSP5913	CD34+ CELLS	D0	1	0.11454753722794961	ZBTB25	TRUE	-	FALSE	0	ESR2	-151638
chr14	65432563	-	hg38	368	4024	xxx	GTSP5913	CD34+ CELLS	D0	1	0.11454753722794961	FUT8	TRUE	+	FALSE	0	FUT8	0
chr14	65454941	-	hg38	331	4024	xxx	GTSP5913	CD34+ CELLS	D0	1	0.11454753722794961	FUT8	TRUE	+	FALSE	0	FUT8	0
chr14	81752103	-	hg38	215	4024	xxx	GTSP5913	CD34+ CELLS	D0	1	0.11454753722794961	LINC02311	FALSE	-	FALSE	-8964	SEL1L	-218241
chr14	89605679	-	hg38	48	4024	xxx	GTSP5913	CD34+ CELLS	D0	1	0.11454753722794961	FOXN3	TRUE	-	FALSE	0	PTPN21	-1050899
chr14	91053908	-	hg38	109	4024	xxx	GTSP5913	CD34+ CELLS	D0	1	0.11454753722794961	RPS6KA5	TRUE	-	FALSE	0	GPR68	178622
chr14	95504477	-	hg38	126	4024	xxx	GTSP5913	CD34+ CELLS	D0	1	0.11454753722794961	SNHG10	FALSE	-	FALSE	28433	SYNE3	-28640
chr14	103050373	+	hg38	36	4024	xxx	GTSP5913	CD34+ CELLS	D0	1	0.11454753722794961	CDC42BPB	TRUE	-	FALSE	0	TRAF3	138872
chr14	24653488	+	hg38	28	4024	xxx	GTSP5913	CD34+ CELLS	D0	1	0.11454753722794961	GZMB	FALSE	-	FALSE	-19218	BCL2L2	1341728
chr14	27837827	+	hg38	1	4024	xxx	GTSP5913	CD34+ CELLS	D0	1	0.11454753722794961	LOC728755	FALSE	-	FALSE	-164605	FOXG1	-929243
chr14	35663275	+	hg38	289	4024	xxx	GTSP5913	CD34+ CELLS	D0	1	0.11454753722794961	RALGAPA1	TRUE	-	FALSE	0	NFKBIA	-258520
chr14	70995586	+	hg38	93	4024	xxx	GTSP5913	CD34+ CELLS	D0	1	0.11454753722794961	PCNX1	TRUE	+	FALSE	0	ZFP36L1	-2199342
chr14	71012503	+	hg38	156	4024	xxx	GTSP5913	CD34+ CELLS	D0	1	0.11454753722794961	PCNX1	TRUE	+	FALSE	0	ZFP36L1	-2216259
chr14	91986203	+	hg38	26	4024	xxx	GTSP5913	CD34+ CELLS	D0	1	0.11454753722794961	TRIP11	TRUE	-	FALSE	0	TRIP11	0
chr14	92814987	+	hg38	231	4024	xxx	GTSP5913	CD34+ CELLS	D0	1	0.11454753722794961	GOLGA5	TRUE	+	FALSE	0	GOLGA5	0
chr15	22363430	-	hg38	1	4024	xxx	GTSP5913	CD34+ CELLS	D0	1	0.11454753722794961	GOLGA8EP	FALSE	-	FALSE	61241	MKRN3	-1201875
chr15	39941826	-	hg38	4	4024	xxx	GTSP5913	CD34+ CELLS	D0	1	0.11454753722794961	EIF2AK4	TRUE	+	FALSE	0	BUB1B	-219181
chr15	41037214	-	hg38	6	4024	xxx	GTSP5913	CD34+ CELLS	D0	1	0.11454753722794961	INO80	TRUE	-	FALSE	0	SPINT1	179558
chr15	42239621	-	hg38	19	4024	xxx	GTSP5913	CD34+ CELLS	D0	1	0.11454753722794961	TMEM87A	TRUE	-	FALSE	0	TYRO3	660282
chr15	43070429	-	hg38	2	4024	xxx	GTSP5913	CD34+ CELLS	D0	1	0.11454753722794961	UBR1	TRUE	-	FALSE	0	TYRO3	1491090
chr15	43430105	-	hg38	1	4024	xxx	GTSP5913	CD34+ CELLS	D0	1	0.11454753722794961	TP53BP1	TRUE	-	FALSE	0	B2M	-1281380
chr15	44507562	-	hg38	127	4024	xxx	GTSP5913	CD34+ CELLS	D0	1	0.11454753722794961	CTDSPL2	TRUE	+	FALSE	0	B2M	-203923
chr15	58649527	-	hg38	42	4024	xxx	GTSP5913	CD34+ CELLS	D0	1	0.11454753722794961	ADAM10	TRUE	-	FALSE	0	GCNT3	-962254
chr15	58650603	-	hg38	6	4024	xxx	GTSP5913	CD34+ CELLS	D0	1	0.11454753722794961	ADAM10	TRUE	-	FALSE	0	GCNT3	-961178
chr15	60457199	-	hg38	254	4024	xxx	GTSP5913	CD34+ CELLS	D0	1	0.11454753722794961	ICE2	TRUE	-	FALSE	0	GCNT3	837187
chr15	75075164	-	hg38	144	4024	xxx	GTSP5913	CD34+ CELLS	D0	1	0.11454753722794961	PPCDC	FALSE	+	FALSE	24437	NEIL1	-271824
chr15	76787697	-	hg38	64	4024	xxx	GTSP5913	CD34+ CELLS	D0	1	0.11454753722794961	SCAPER	TRUE	-	FALSE	0	CSPG4	-1074848
chr15	80103229	-	hg38	4	4024	xxx	GTSP5913	CD34+ CELLS	D0	1	0.11454753722794961	ZFAND6	TRUE	+	FALSE	0	BCL2A1	-131927
chr15	90425759	-	hg38	48	4024	xxx	GTSP5913	CD34+ CELLS	D0	1	0.11454753722794961	IQGAP1	TRUE	+	FALSE	0	CRTC3	-104125
chr15	22230374	+	hg38	1	4024	xxx	GTSP5913	CD34+ CELLS	D0	1	0.11454753722794961	MIR1268A	FALSE	-	FALSE	-5044	MKRN3	-1334931
chr15	22660321	+	hg38	21	4024	xxx	GTSP5913	CD34+ CELLS	D0	1	0.11454753722794961	WHAMMP3	FALSE	+	FALSE	-4416	MKRN3	-904984
chr15	28227917	+	hg38	66	4024	xxx	GTSP5913	CD34+ CELLS	D0	1	0.11454753722794961	HERC2	TRUE	-	FALSE	0	TRPM1	2773142
chr15	28733542	+	hg38	1	4024	xxx	GTSP5913	CD34+ CELLS	D0	1	0.11454753722794961	WHAMMP2	FALSE	+	FALSE	-4039	TRPM1	2267517
chr15	35521107	+	hg38	1	4024	xxx	GTSP5913	CD34+ CELLS	D0	1	0.11454753722794961	DPH6	TRUE	-	TRUE	0	NUTM1	1163369
chr15	41647849	+	hg38	63	4024	xxx	GTSP5913	CD34+ CELLS	D0	1	0.11454753722794961	MGA	FALSE	+	FALSE	-12561	TYRO3	68510
chr15	42512178	+	hg38	3	4024	xxx	GTSP5913	CD34+ CELLS	D0	1	0.11454753722794961	SNAP23	TRUE	+	FALSE	0	TYRO3	932839
chr15	42872706	+	hg38	39	4024	xxx	GTSP5913	CD34+ CELLS	D0	1	0.11454753722794961	TTBK2	TRUE	-	TRUE	0	TYRO3	1293367
chr15	68895194	+	hg38	1	4024	xxx	GTSP5913	CD34+ CELLS	D0	1	0.11454753722794961	SPESP1,NOX5	FALSE	+,+	FALSE	35304	ANP32A	-74271
chr15	84526619	+	hg38	1	4024	xxx	GTSP5913	CD34+ CELLS	D0	1	0.11454753722794961	UBE2Q2P1	FALSE	-	FALSE	575	ADAMTSL3	486776
chr15	85713177	+	hg38	206	4024	xxx	GTSP5913	CD34+ CELLS	D0	1	0.11454753722794961	AKAP13	TRUE	+	FALSE	0	AKAP13	0
chr15	90787601	+	hg38	234	4024	xxx	GTSP5913	CD34+ CELLS	D0	1	0.11454753722794961	BLM	TRUE	+	FALSE	0	BLM	0
chr15	92963761	+	hg38	126	4024	xxx	GTSP5913	CD34+ CELLS	D0	1	0.11454753722794961	CHD2	TRUE	+	FALSE	0	CHD2	0
chr15	94480306	+	hg38	43	4024	xxx	GTSP5913	CD34+ CELLS	D0	1	0.11454753722794961	MCTP2	TRUE	+	TRUE	0	CHD2	1452298
chr15	95877012	+	hg38	210	4024	xxx	GTSP5913	CD34+ CELLS	D0	1	0.11454753722794961	NR2F2-AS1	FALSE	-	FALSE	250346	IGF1R	-2771525
chr15	99841894	+	hg38	17	4024	xxx	GTSP5913	CD34+ CELLS	D0	1	0.11454753722794961	LOC400464	TRUE	+	FALSE	0	IGF1R	877363
chr16	11006199	-	hg38	38	4024	xxx	GTSP5913	CD34+ CELLS	D0	1	0.11454753722794961	CLEC16A	TRUE	+	FALSE	0	CIITA	81215
chr16	11547791	-	hg38	137	4024	xxx	GTSP5913	CD34+ CELLS	D0	1	0.11454753722794961	LITAF	TRUE	-	TRUE	0	RMI2	196027
chr16	11700679	-	hg38	8	4024	xxx	GTSP5913	CD34+ CELLS	D0	1	0.11454753722794961	TXNDC11	TRUE	-	FALSE	0	GSPT1	167447
chr16	1319057	-	hg38	3	4024	xxx	GTSP5913	CD34+ CELLS	D0	1	0.11454753722794961	UBE2I	TRUE	+	FALSE	0	SOX8	332077
chr16	15671947	-	hg38	339	4024	xxx	GTSP5913	CD34+ CELLS	D0	1	0.11454753722794961	NDE1	TRUE	+	FALSE	0	MYH11	31186
chr16	16001190	-	hg38	6	4024	xxx	GTSP5913	CD34+ CELLS	D0	1	0.11454753722794961	ABCC1	TRUE	+	FALSE	0	ABCC1	0
chr16	208181	-	hg38	2	4024	xxx	GTSP5913	CD34+ CELLS	D0	1	0.11454753722794961	LUC7L	TRUE	-	TRUE	0	AXIN1	79257
chr16	22236637	-	hg38	11	4024	xxx	GTSP5913	CD34+ CELLS	D0	1	0.11454753722794961	EEF2K	TRUE	+	FALSE	0	UQCRC2	252976
chr16	2259707	-	hg38	174	4024	xxx	GTSP5913	CD34+ CELLS	D0	1	0.11454753722794961	RNPS1	TRUE	-	FALSE	0	ABCA3	16169
chr16	28119268	-	hg38	102	4024	xxx	GTSP5913	CD34+ CELLS	D0	1	0.11454753722794961	XPO6	TRUE	-	FALSE	0	EIF3C	-569288
chr16	29315573	-	hg38	38	4024	xxx	GTSP5913	CD34+ CELLS	D0	1	0.11454753722794961	SNX29P2	TRUE	+	FALSE	0	MVP	-504819
chr16	30731599	-	hg38	176	4024	xxx	GTSP5913	CD34+ CELLS	D0	1	0.11454753722794961	SRCAP	TRUE	+	FALSE	0	STX4	-301494
chr16	31193191	-	hg38	163	4024	xxx	GTSP5913	CD34+ CELLS	D0	1	0.11454753722794961	FUS	TRUE	+	TRUE	0	FUS	0
chr16	31248228	-	hg38	327	4024	xxx	GTSP5913	CD34+ CELLS	D0	1	0.11454753722794961	ITGAM	FALSE	+	FALSE	-11737	FUS	53356
chr16	31568209	-	hg38	38	4024	xxx	GTSP5913	CD34+ CELLS	D0	1	0.11454753722794961	YBX3P1	TRUE	-	TRUE	0	ITGAX	185211
chr16	428928	-	hg38	143	4024	xxx	GTSP5913	CD34+ CELLS	D0	1	0.11454753722794961	RAB11FIP3	TRUE	+	FALSE	0	AXIN1	-76251
chr16	4486238	-	hg38	86	4024	xxx	GTSP5913	CD34+ CELLS	D0	1	0.11454753722794961	HMOX2	TRUE	+	FALSE	0	TFAP4	-213237
chr16	54923643	-	hg38	2	4024	xxx	GTSP5913	CD34+ CELLS	D0	1	0.11454753722794961	CRNDE	TRUE	-	TRUE	0	MMP2	-555185
chr16	55550345	-	hg38	62	4024	xxx	GTSP5913	CD34+ CELLS	D0	1	0.11454753722794961	LPCAT2	TRUE	+	FALSE	0	MMP2	43653
chr16	67594201	-	hg38	5	4024	xxx	GTSP5913	CD34+ CELLS	D0	1	0.11454753722794961	CTCF	TRUE	+	FALSE	0	E2F4	395282
chr16	67768920	-	hg38	26	4024	xxx	GTSP5913	CD34+ CELLS	D0	1	0.11454753722794961	RANBP10	TRUE	-	FALSE	0	NFATC3	-316444
chr16	85679667	-	hg38	328	4024	xxx	GTSP5913	CD34+ CELLS	D0	1	0.11454753722794961	GINS2	TRUE	-	FALSE	0	GSE1	3460
chr16	87969495	-	hg38	268	4024	xxx	GTSP5913	CD34+ CELLS	D0	1	0.11454753722794961	BANP	TRUE	+	FALSE	0	FBXO31	-577387
chr16	89486568	-	hg38	1	4024	xxx	GTSP5913	CD34+ CELLS	D0	1	0.11454753722794961	ANKRD11	TRUE	-	FALSE	0	FANCA	250979
chr16	89805904	-	hg38	264	4024	xxx	GTSP5913	CD34+ CELLS	D0	1	0.11454753722794961	FANCA	TRUE	-	FALSE	0	FANCA	0
chr16	89809342	-	hg38	191	4024	xxx	GTSP5913	CD34+ CELLS	D0	1	0.11454753722794961	FANCA	TRUE	-	FALSE	0	FANCA	0
chr16	89810284	-	hg38	4	4024	xxx	GTSP5913	CD34+ CELLS	D0	1	0.11454753722794961	FANCA	TRUE	-	FALSE	0	FANCA	0
chr16	126276	+	hg38	236	4024	xxx	GTSP5913	CD34+ CELLS	D0	1	0.11454753722794961	NPRL3	TRUE	-	FALSE	0	AXIN1	161162
chr16	1392404	+	hg38	325	4024	xxx	GTSP5913	CD34+ CELLS	D0	1	0.11454753722794961	UNKL	TRUE	-	FALSE	0	NME3	377914
chr16	15101340	+	hg38	166	4024	xxx	GTSP5913	CD34+ CELLS	D0	1	0.11454753722794961	PDXDC1,LOC100505915	TRUE	+,+	FALSE	0	MYH11	601793
chr16	19518529	+	hg38	70	4024	xxx	GTSP5913	CD34+ CELLS	D0	1	0.11454753722794961	GDE1	TRUE	-	FALSE	0	UQCRC2	-2434533
chr16	2247856	+	hg38	311	4024	xxx	GTSP5913	CD34+ CELLS	D0	1	0.11454753722794961	ECI1	TRUE	-	FALSE	0	ABCA3	28020
chr16	2262454	+	hg38	153	4024	xxx	GTSP5913	CD34+ CELLS	D0	1	0.11454753722794961	RNPS1	TRUE	-	FALSE	0	ABCA3	13422
chr16	23895855	+	hg38	11	4024	xxx	GTSP5913	CD34+ CELLS	D0	1	0.11454753722794961	PRKCB	TRUE	+	FALSE	0	PLK1	205487
chr16	2524151	+	hg38	1	4024	xxx	GTSP5913	CD34+ CELLS	D0	1	0.11454753722794961	AMDHD2	TRUE	+	FALSE	0	CCNF	65292
chr16	2759835	+	hg38	19	4024	xxx	GTSP5913	CD34+ CELLS	D0	1	0.11454753722794961	SRRM2	TRUE	+	FALSE	0	CCNF	300976
chr16	68091183	+	hg38	163	4024	xxx	GTSP5913	CD34+ CELLS	D0	1	0.11454753722794961	NFATC3	TRUE	+	FALSE	0	NFATC3	0
chr16	68127841	+	hg38	316	4024	xxx	GTSP5913	CD34+ CELLS	D0	1	0.11454753722794961	NFATC3	TRUE	+	FALSE	0	NFATC3	0
chr16	68269283	+	hg38	64	4024	xxx	GTSP5913	CD34+ CELLS	D0	1	0.11454753722794961	SLC7A6	TRUE	+	FALSE	0	NFATC3	40023
chr16	69231884	+	hg38	109	4024	xxx	GTSP5913	CD34+ CELLS	D0	1	0.11454753722794961	SNTB2	TRUE	+	FALSE	0	NFAT5	-334080
chr16	69578543	+	hg38	247	4024	xxx	GTSP5913	CD34+ CELLS	D0	1	0.11454753722794961	NFAT5	TRUE	+	FALSE	0	NFAT5	0
chr16	78535931	+	hg38	1	4024	xxx	GTSP5913	CD34+ CELLS	D0	1	0.11454753722794961	WWOX	TRUE	+	FALSE	0	WWOX	0
chr16	89764838	+	hg38	217	4024	xxx	GTSP5913	CD34+ CELLS	D0	1	0.11454753722794961	FANCA	TRUE	-	FALSE	0	FANCA	0
chr17	18677990	-	hg38	11	4024	xxx	GTSP5913	CD34+ CELLS	D0	1	0.11454753722794961	ZNF286B	TRUE	-	FALSE	0	FLII	-419073
chr17	2466448	-	hg38	366	4024	xxx	GTSP5913	CD34+ CELLS	D0	1	0.11454753722794961	METTL16	TRUE	-	FALSE	0	SMG6	-162672
chr17	27305957	-	hg38	151	4024	xxx	GTSP5913	CD34+ CELLS	D0	1	0.11454753722794961	WSB1	TRUE	+	FALSE	0	KSR1	-166051
chr17	28059348	-	hg38	309	4024	xxx	GTSP5913	CD34+ CELLS	D0	1	0.11454753722794961	NLK	TRUE	+	FALSE	0	TNFAIP1	-276172
chr17	28092169	-	hg38	60	4024	xxx	GTSP5913	CD34+ CELLS	D0	1	0.11454753722794961	NLK	TRUE	+	FALSE	0	TNFAIP1	-243351
chr17	28587948	-	hg38	10	4024	xxx	GTSP5913	CD34+ CELLS	D0	1	0.11454753722794961	SPAG5	TRUE	-	FALSE	0	TRAF4	-156055
chr17	30171898	-	hg38	64	4024	xxx	GTSP5913	CD34+ CELLS	D0	1	0.11454753722794961	NSRP1	TRUE	+	FALSE	0	NF1	-923027
chr17	31156166	-	hg38	391	4024	xxx	GTSP5913	CD34+ CELLS	D0	1	0.11454753722794961	NF1	TRUE	+	FALSE	0	NF1	0
chr17	31156171	-	hg38	3	4024	xxx	GTSP5913	CD34+ CELLS	D0	1	0.11454753722794961	NF1	TRUE	+	FALSE	0	NF1	0
chr17	4013719	-	hg38	56	4024	xxx	GTSP5913	CD34+ CELLS	D0	1	0.11454753722794961	ZZEF1	TRUE	-	FALSE	0	TRPV1	-404307
chr17	42342860	-	hg38	162	4024	xxx	GTSP5913	CD34+ CELLS	D0	1	0.11454753722794961	STAT3	TRUE	-	FALSE	0	STAT3	0
chr17	44685237	-	hg38	4	4024	xxx	GTSP5913	CD34+ CELLS	D0	1	0.11454753722794961	CCDC43	TRUE	-	FALSE	0	GRN	332130
chr17	44885659	-	hg38	5	4024	xxx	GTSP5913	CD34+ CELLS	D0	1	0.11454753722794961	EFTUD2	TRUE	-	FALSE	0	NMT1	-175638
chr17	45151414	-	hg38	1	4024	xxx	GTSP5913	CD34+ CELLS	D0	1	0.11454753722794961	HEXIM1	TRUE	+	TRUE	0	HEXIM1	0
chr17	5366486	-	hg38	46	4024	xxx	GTSP5913	CD34+ CELLS	D0	1	0.11454753722794961	RABEP1	TRUE	+	FALSE	0	RABEP1	0
chr17	56856469	-	hg38	1	4024	xxx	GTSP5913	CD34+ CELLS	D0	1	0.11454753722794961	DGKE	TRUE	+	FALSE	0	DGKE	0
chr17	62549744	-	hg38	175	4024	xxx	GTSP5913	CD34+ CELLS	D0	1	0.11454753722794961	TLK2	TRUE	+	FALSE	0	BRIP1	-686184
chr17	627458	-	hg38	36	4024	xxx	GTSP5913	CD34+ CELLS	D0	1	0.11454753722794961	VPS53	TRUE	-	FALSE	0	FAM57A	-105086
chr17	6911697	-	hg38	274	4024	xxx	GTSP5913	CD34+ CELLS	D0	1	0.11454753722794961	ALOX12P2	FALSE	+	FALSE	11347	ALOX12	-84366
chr17	7232127	-	hg38	1	4024	xxx	GTSP5913	CD34+ CELLS	D0	1	0.11454753722794961	DVL2	TRUE	-	FALSE	0	ACAP1	-104400
chr17	7499432	-	hg38	1	4024	xxx	GTSP5913	CD34+ CELLS	D0	1	0.11454753722794961	POLR2A	TRUE	+	TRUE	0	FGF11	54499
chr17	7499588	-	hg38	77	4024	xxx	GTSP5913	CD34+ CELLS	D0	1	0.11454753722794961	POLR2A	TRUE	+	FALSE	0	FGF11	54655
chr17	75379926	-	hg38	32	4024	xxx	GTSP5913	CD34+ CELLS	D0	1	0.11454753722794961	GRB2	TRUE	-	FALSE	0	GRB2	0
chr17	75789809	-	hg38	1	4024	xxx	GTSP5913	CD34+ CELLS	D0	1	0.11454753722794961	UNK	TRUE	+	FALSE	0	ITGB4	31990
chr17	75795102	-	hg38	17	4024	xxx	GTSP5913	CD34+ CELLS	D0	1	0.11454753722794961	UNK	TRUE	+	FALSE	0	ITGB4	37283
chr17	77162517	-	hg38	188	4024	xxx	GTSP5913	CD34+ CELLS	D0	1	0.11454753722794961	SEC14L1	TRUE	+	FALSE	0	SEPT9	-118891
chr17	78136532	-	hg38	157	4024	xxx	GTSP5913	CD34+ CELLS	D0	1	0.11454753722794961	TMC8	TRUE	+	FALSE	0	TK1	37545
chr17	81621689	-	hg38	7	4024	xxx	GTSP5913	CD34+ CELLS	D0	1	0.11454753722794961	NPLOC4	TRUE	-	FALSE	0	MAFG	296578
chr17	82487860	-	hg38	2	4024	xxx	GTSP5913	CD34+ CELLS	D0	1	0.11454753722794961	NARF	TRUE	+	FALSE	0	SLC16A3	248360
chr17	16170287	+	hg38	154	4024	xxx	GTSP5913	CD34+ CELLS	D0	1	0.11454753722794961	NCOR1	TRUE	-	FALSE	0	NCOR1	0
chr17	16184717	+	hg38	149	4024	xxx	GTSP5913	CD34+ CELLS	D0	1	0.11454753722794961	NCOR1	TRUE	-	FALSE	0	NCOR1	0
chr17	2651364	+	hg38	20	4024	xxx	GTSP5913	CD34+ CELLS	D0	1	0.11454753722794961	PAFAH1B1	TRUE	+	FALSE	0	SMG6	-347588
chr17	28171434	+	hg38	277	4024	xxx	GTSP5913	CD34+ CELLS	D0	1	0.11454753722794961	NLK	TRUE	+	FALSE	0	TNFAIP1	-164086
chr17	29466822	+	hg38	72	4024	xxx	GTSP5913	CD34+ CELLS	D0	1	0.11454753722794961	TAOK1	TRUE	+	FALSE	0	TRAF4	715863
chr17	35627059	+	hg38	4	4024	xxx	GTSP5913	CD34+ CELLS	D0	1	0.11454753722794961	AP2B1	TRUE	+	FALSE	0	TAF15	-182394
chr17	36067283	+	hg38	145	4024	xxx	GTSP5913	CD34+ CELLS	D0	1	0.11454753722794961	CCL18	TRUE	+	FALSE	0	TAF15	220040
chr17	37626844	+	hg38	1	4024	xxx	GTSP5913	CD34+ CELLS	D0	1	0.11454753722794961	DDX52	TRUE	-	TRUE	0	AATF	569972
chr17	39514872	+	hg38	5	4024	xxx	GTSP5913	CD34+ CELLS	D0	1	0.11454753722794961	CDK12	TRUE	+	FALSE	0	PPP1R1B	-112050
chr17	41990630	+	hg38	149	4024	xxx	GTSP5913	CD34+ CELLS	D0	1	0.11454753722794961	DNAJC7	TRUE	-	FALSE	0	RAB5C	134344
chr17	4273012	+	hg38	251	4024	xxx	GTSP5913	CD34+ CELLS	D0	1	0.11454753722794961	UBE2G1	TRUE	-	FALSE	0	MYBBP1A	265882
chr17	43128001	+	hg38	1	4024	xxx	GTSP5913	CD34+ CELLS	D0	1	0.11454753722794961	NBR2	TRUE	+	FALSE	0	BRCA1	-2517
chr17	44459671	+	hg38	446	4024	xxx	GTSP5913	CD34+ CELLS	D0	1	0.11454753722794961	GPATCH8	TRUE	-	FALSE	0	GRN	106564
chr17	44463779	+	hg38	177	4024	xxx	GTSP5913	CD34+ CELLS	D0	1	0.11454753722794961	GPATCH8	TRUE	-	FALSE	0	GRN	110672
chr17	525919	+	hg38	6	4024	xxx	GTSP5913	CD34+ CELLS	D0	1	0.11454753722794961	VPS53	TRUE	-	FALSE	0	FAM57A	-206625
chr17	58490497	+	hg38	182	4024	xxx	GTSP5913	CD34+ CELLS	D0	1	0.11454753722794961	MTMR4	TRUE	-	TRUE	0	RNF43	-72914
chr17	59760741	+	hg38	34	4024	xxx	GTSP5913	CD34+ CELLS	D0	1	0.11454753722794961	VMP1	TRUE	+	FALSE	0	CLTC	63784
chr17	75364146	+	hg38	179	4024	xxx	GTSP5913	CD34+ CELLS	D0	1	0.11454753722794961	GRB2	TRUE	-	FALSE	0	GRB2	0
chr17	75797790	+	hg38	2	4024	xxx	GTSP5913	CD34+ CELLS	D0	1	0.11454753722794961	UNK	TRUE	+	FALSE	0	ITGB4	39971
chr17	75928308	+	hg38	2	4024	xxx	GTSP5913	CD34+ CELLS	D0	1	0.11454753722794961	FBF1	TRUE	-	FALSE	0	ITGB4	170489
chr17	78088304	+	hg38	1	4024	xxx	GTSP5913	CD34+ CELLS	D0	1	0.11454753722794961	TNRC6C	TRUE	+	FALSE	0	TK1	85773
chr17	7945331	+	hg38	13	4024	xxx	GTSP5913	CD34+ CELLS	D0	1	0.11454753722794961	CNTROB	TRUE	+	FALSE	0	CHD3	32573
chr17	80608052	+	hg38	302	4024	xxx	GTSP5913	CD34+ CELLS	D0	1	0.11454753722794961	RPTOR	TRUE	+	FALSE	0	RNF213	209265
chr17	80932625	+	hg38	164	4024	xxx	GTSP5913	CD34+ CELLS	D0	1	0.11454753722794961	RPTOR	TRUE	+	FALSE	0	RNF213	533838
chr17	82476277	+	hg38	10	4024	xxx	GTSP5913	CD34+ CELLS	D0	1	0.11454753722794961	NARF	TRUE	+	FALSE	0	SLC16A3	236777
chr18	21576410	-	hg38	106	4024	xxx	GTSP5913	CD34+ CELLS	D0	1	0.11454753722794961	ESCO1	TRUE	-	FALSE	0	GATA6	-593025
chr18	31671375	-	hg38	4	4024	xxx	GTSP5913	CD34+ CELLS	D0	1	0.11454753722794961	B4GALT6	TRUE	-	FALSE	0	DSG2	122366
chr18	34836953	-	hg38	105	4024	xxx	GTSP5913	CD34+ CELLS	D0	1	0.11454753722794961	DTNA	TRUE	+	FALSE	0	SLC39A6	1271576
chr18	38478410	-	hg38	30	4024	xxx	GTSP5913	CD34+ CELLS	D0	1	0.11454753722794961	MIR924HG	FALSE	-	FALSE	728512	SLC39A6	-2349015
chr18	49430049	-	hg38	125	4024	xxx	GTSP5913	CD34+ CELLS	D0	1	0.11454753722794961	DYM	TRUE	-	FALSE	0	DYM	0
chr18	55363046	-	hg38	11	4024	xxx	GTSP5913	CD34+ CELLS	D0	1	0.11454753722794961	TCF4	TRUE	-	FALSE	0	MBD2	-1138257
chr18	72554695	-	hg38	300	4024	xxx	GTSP5913	CD34+ CELLS	D0	1	0.11454753722794961	CBLN2	FALSE	-	FALSE	-10206	NFATC1	-6841075
chr18	9219377	-	hg38	307	4024	xxx	GTSP5913	CD34+ CELLS	D0	1	0.11454753722794961	ANKRD12	TRUE	+	FALSE	0	MPPE1	2664092
chr18	12670566	+	hg38	208	4024	xxx	GTSP5913	CD34+ CELLS	D0	1	0.11454753722794961	PSMG2,CEP76	TRUE	+,-	FALSE	0	MPPE1	-761768
chr18	13001352	+	hg38	1	4024	xxx	GTSP5913	CD34+ CELLS	D0	1	0.11454753722794961	CEP192	TRUE	+	FALSE	0	MC2R	880690
chr18	2697784	+	hg38	175	4024	xxx	GTSP5913	CD34+ CELLS	D0	1	0.11454753722794961	SMCHD1	TRUE	+	FALSE	0	DLGAP1	798246
chr18	28124174	+	hg38	1	4024	xxx	GTSP5913	CD34+ CELLS	D0	1	0.11454753722794961	CDH2	TRUE	-	FALSE	0	SS18	-2032956
chr18	35073579	+	hg38	400	4024	xxx	GTSP5913	CD34+ CELLS	D0	1	0.11454753722794961	MAPRE2	TRUE	+	FALSE	0	SLC39A6	1034950
chr18	38278639	+	hg38	253	4024	xxx	GTSP5913	CD34+ CELLS	D0	1	0.11454753722794961	MIR4318	FALSE	+	FALSE	621423	SLC39A6	-2149244
chr18	45908869	+	hg38	8	4024	xxx	GTSP5913	CD34+ CELLS	D0	1	0.11454753722794961	EPG5	TRUE	-	FALSE	0	EPG5	0
chr18	76944351	+	hg38	9	4024	xxx	GTSP5913	CD34+ CELLS	D0	1	0.11454753722794961	ZNF236	TRUE	+	FALSE	0	NFATC1	-2451419
chr18	9216288	+	hg38	231	4024	xxx	GTSP5913	CD34+ CELLS	D0	1	0.11454753722794961	ANKRD12	TRUE	+	FALSE	0	MPPE1	2667181
chr19	10161563	-	hg38	276	4024	xxx	GTSP5913	CD34+ CELLS	D0	1	0.11454753722794961	DNMT1	TRUE	-	FALSE	0	DNMT1	0
chr19	1258111	-	hg38	144	4024	xxx	GTSP5913	CD34+ CELLS	D0	1	0.11454753722794961	MIDN	TRUE	+	TRUE	0	CIRBP	-11153
chr19	18367904	-	hg38	277	4024	xxx	GTSP5913	CD34+ CELLS	D0	1	0.11454753722794961	PGPEP1	TRUE	+	TRUE	0	GDF15	-18054
chr19	1990038	-	hg38	172	4024	xxx	GTSP5913	CD34+ CELLS	D0	1	0.11454753722794961	BTBD2	TRUE	-	TRUE	0	SCAMP4	64020
chr19	2132961	-	hg38	190	4024	xxx	GTSP5913	CD34+ CELLS	D0	1	0.11454753722794961	AP3D1	TRUE	-	FALSE	0	SPPL2B	-195667
chr19	21360398	-	hg38	72	4024	xxx	GTSP5913	CD34+ CELLS	D0	1	0.11454753722794961	ZNF738	TRUE	+	FALSE	0	BORCS8-MEF2B	-2167806
chr19	2851361	-	hg38	2	4024	xxx	GTSP5913	CD34+ CELLS	D0	1	0.11454753722794961	ZNF555	TRUE	+	FALSE	0	GNA11	-243047
chr19	30004247	-	hg38	62	4024	xxx	GTSP5913	CD34+ CELLS	D0	1	0.11454753722794961	URI1	TRUE	+	FALSE	0	CCNE1	179929
chr19	3159762	-	hg38	222	4024	xxx	GTSP5913	CD34+ CELLS	D0	1	0.11454753722794961	GNA15	TRUE	+	FALSE	0	S1PR4	-18974
chr19	34456919	-	hg38	21	4024	xxx	GTSP5913	CD34+ CELLS	D0	1	0.11454753722794961	UBA2	TRUE	+	FALSE	0	FXYD5	-697801
chr19	36038616	-	hg38	2	4024	xxx	GTSP5913	CD34+ CELLS	D0	1	0.11454753722794961	LOC101927572,THAP8	TRUE	+,-	FALSE	0	ZNF146	-175984
chr19	36518911	-	hg38	1	4024	xxx	GTSP5913	CD34+ CELLS	D0	1	0.11454753722794961	ZNF260	TRUE	-	FALSE	0	ZNF146	280136
chr19	37971025	-	hg38	1	4024	xxx	GTSP5913	CD34+ CELLS	D0	1	0.11454753722794961	SIPA1L3	TRUE	+	FALSE	0	ZNF569	-503566
chr19	3983888	-	hg38	270	4024	xxx	GTSP5913	CD34+ CELLS	D0	1	0.11454753722794961	EEF2	TRUE	-	FALSE	0	MATK	-182075
chr19	4314168	-	hg38	69	4024	xxx	GTSP5913	CD34+ CELLS	D0	1	0.11454753722794961	FSD1	TRUE	+	FALSE	0	SH3GL1	46197
chr19	48174589	-	hg38	49	4024	xxx	GTSP5913	CD34+ CELLS	D0	1	0.11454753722794961	ZSWIM9	TRUE	+	FALSE	0	CARD8	28557
chr19	49830102	-	hg38	2	4024	xxx	GTSP5913	CD34+ CELLS	D0	1	0.11454753722794961	MED25	TRUE	+	TRUE	0	ATF5	-98598
chr19	49835257	-	hg38	235	4024	xxx	GTSP5913	CD34+ CELLS	D0	1	0.11454753722794961	MED25	TRUE	+	FALSE	0	ATF5	-93443
chr19	50395975	-	hg38	2	4024	xxx	GTSP5913	CD34+ CELLS	D0	1	0.11454753722794961	POLD1	TRUE	+	FALSE	0	ATF5	462038
chr19	55152422	-	hg38	201	4024	xxx	GTSP5913	CD34+ CELLS	D0	1	0.11454753722794961	TNNI3	TRUE	-	FALSE	0	PTPRH	28823
chr19	57509233	-	hg38	448	4024	xxx	GTSP5913	CD34+ CELLS	D0	1	0.11454753722794961	ZNF773	TRUE	+	FALSE	0	PEG3	-668506
chr19	6251060	-	hg38	50	4024	xxx	GTSP5913	CD34+ CELLS	D0	1	0.11454753722794961	MLLT1	TRUE	-	FALSE	0	MLLT1	0
chr19	811229	-	hg38	91	4024	xxx	GTSP5913	CD34+ CELLS	D0	1	0.11454753722794961	PTBP1	TRUE	+	TRUE	0	PTBP1	0
chr19	937382	-	hg38	170	4024	xxx	GTSP5913	CD34+ CELLS	D0	1	0.11454753722794961	ARID3A	TRUE	+	FALSE	0	PTBP1	125054
chr19	10164398	+	hg38	4	4024	xxx	GTSP5913	CD34+ CELLS	D0	1	0.11454753722794961	DNMT1	TRUE	-	FALSE	0	DNMT1	0
chr19	10303076	+	hg38	5	4024	xxx	GTSP5913	CD34+ CELLS	D0	1	0.11454753722794961	ZGLP1	FALSE	-	FALSE	1725	ICAM5	6297
chr19	12599687	+	hg38	131	4024	xxx	GTSP5913	CD34+ CELLS	D0	1	0.11454753722794961	ZNF490	TRUE	-	FALSE	0	JUNB	-191807
chr19	12619882	+	hg38	22	4024	xxx	GTSP5913	CD34+ CELLS	D0	1	0.11454753722794961	ZNF791	TRUE	+	FALSE	0	JUNB	-171612
chr19	12620152	+	hg38	1	4024	xxx	GTSP5913	CD34+ CELLS	D0	1	0.11454753722794961	ZNF791	TRUE	+	FALSE	0	JUNB	-171342
chr19	12952966	+	hg38	193	4024	xxx	GTSP5913	CD34+ CELLS	D0	1	0.11454753722794961	RAD23A	TRUE	+	TRUE	0	RAD23A	0
chr19	15116222	+	hg38	140	4024	xxx	GTSP5913	CD34+ CELLS	D0	1	0.11454753722794961	ILVBL	TRUE	-	TRUE	0	SYDE1	1233
chr19	16452279	+	hg38	65	4024	xxx	GTSP5913	CD34+ CELLS	D0	1	0.11454753722794961	EPS15L1	TRUE	-	FALSE	0	EPS15L1	0
chr19	19402770	+	hg38	22	4024	xxx	GTSP5913	CD34+ CELLS	D0	1	0.11454753722794961	GATAD2A	TRUE	+	FALSE	0	BORCS8-MEF2B	-210178
chr19	21084957	+	hg38	262	4024	xxx	GTSP5913	CD34+ CELLS	D0	1	0.11454753722794961	ZNF714	TRUE	+	FALSE	0	BORCS8-MEF2B	-1892365
chr19	21126296	+	hg38	206	4024	xxx	GTSP5913	CD34+ CELLS	D0	1	0.11454753722794961	ZNF714	FALSE	+	FALSE	1201	BORCS8-MEF2B	-1933704
chr19	21600187	+	hg38	9	4024	xxx	GTSP5913	CD34+ CELLS	D0	1	0.11454753722794961	LOC400682	FALSE	+	FALSE	-49479	BORCS8-MEF2B	-2407595
chr19	2225059	+	hg38	317	4024	xxx	GTSP5913	CD34+ CELLS	D0	1	0.11454753722794961	DOT1L	TRUE	+	FALSE	0	SPPL2B	-103569
chr19	38285712	+	hg38	185	4024	xxx	GTSP5913	CD34+ CELLS	D0	1	0.11454753722794961	SPINT2	TRUE	+	FALSE	0	ZNF569	-818253
chr19	39355122	+	hg38	2	4024	xxx	GTSP5913	CD34+ CELLS	D0	1	0.11454753722794961	SAMD4B	TRUE	+	FALSE	0	PAF1	30505
chr19	4057263	+	hg38	2	4024	xxx	GTSP5913	CD34+ CELLS	D0	1	0.11454753722794961	ZBTB7A	TRUE	-	FALSE	0	MATK	-255450
chr19	4119868	+	hg38	5	4024	xxx	GTSP5913	CD34+ CELLS	D0	1	0.11454753722794961	MAP2K2	TRUE	-	FALSE	0	SH3GL1	240497
chr19	45004731	+	hg38	3	4024	xxx	GTSP5913	CD34+ CELLS	D0	1	0.11454753722794961	RELB	TRUE	+	FALSE	0	RELB	0
chr19	49315590	+	hg38	273	4024	xxx	GTSP5913	CD34+ CELLS	D0	1	0.11454753722794961	SLC6A16	TRUE	-	FALSE	0	RUVBL2	299594
chr19	49604446	+	hg38	257	4024	xxx	GTSP5913	CD34+ CELLS	D0	1	0.11454753722794961	PRR12	TRUE	+	FALSE	0	RRAS	30844
chr19	49607472	+	hg38	153	4024	xxx	GTSP5913	CD34+ CELLS	D0	1	0.11454753722794961	PRR12	TRUE	+	FALSE	0	RRAS	27818
chr19	51588911	+	hg38	1	4024	xxx	GTSP5913	CD34+ CELLS	D0	1	0.11454753722794961	ZNF175	TRUE	+	TRUE	0	MIR125A	-104341
chr19	7626125	+	hg38	5	4024	xxx	GTSP5913	CD34+ CELLS	D0	1	0.11454753722794961	XAB2	TRUE	-	FALSE	0	ELAVL1	332446
chr2	102438794	-	hg38	226	4024	xxx	GTSP5913	CD34+ CELLS	D0	1	0.11454753722794961	IL18RAP	TRUE	+	FALSE	0	SLC9A2	-180738
chr2	105077206	-	hg38	1	4024	xxx	GTSP5913	CD34+ CELLS	D0	1	0.11454753722794961	MRPS9	TRUE	+	FALSE	0	FHL2	283618
chr2	113742987	-	hg38	210	4024	xxx	GTSP5913	CD34+ CELLS	D0	1	0.11454753722794961	SLC35F5	TRUE	-	FALSE	0	PAX8	-464065
chr2	119956935	-	hg38	12	4024	xxx	GTSP5913	CD34+ CELLS	D0	1	0.11454753722794961	PTPN4	TRUE	+	FALSE	0	RALB	-295901
chr2	151413149	-	hg38	90	4024	xxx	GTSP5913	CD34+ CELLS	D0	1	0.11454753722794961	RIF1	TRUE	+	FALSE	0	ACVR2A	3482321
chr2	161226158	-	hg38	294	4024	xxx	GTSP5913	CD34+ CELLS	D0	1	0.11454753722794961	TANK,LOC101929512	TRUE	+,-	FALSE	0	GALNT5	3907666
chr2	171817293	-	hg38	1	4024	xxx	GTSP5913	CD34+ CELLS	D0	1	0.11454753722794961	SLC25A12	TRUE	-	FALSE	0	LRP2	-2454680
chr2	175090664	-	hg38	42	4024	xxx	GTSP5913	CD34+ CELLS	D0	1	0.11454753722794961	ATF2	TRUE	-	FALSE	0	ATF2	0
chr2	175946713	-	hg38	224	4024	xxx	GTSP5913	CD34+ CELLS	D0	1	0.11454753722794961	LNPK	TRUE	-	FALSE	0	HOXD13	-146089
chr2	181006359	-	hg38	132	4024	xxx	GTSP5913	CD34+ CELLS	D0	1	0.11454753722794961	UBE2E3	TRUE	+	FALSE	0	PDE11A	-2898019
chr2	190667902	-	hg38	334	4024	xxx	GTSP5913	CD34+ CELLS	D0	1	0.11454753722794961	NAB1	TRUE	+	FALSE	0	PMS1	790272
chr2	195578692	-	hg38	1	4024	xxx	GTSP5913	CD34+ CELLS	D0	1	0.11454753722794961	SLC39A10	FALSE	+	FALSE	-78114	ANKRD44	1407968
chr2	200910727	-	hg38	24	4024	xxx	GTSP5913	CD34+ CELLS	D0	1	0.11454753722794961	ORC2	TRUE	-	TRUE	0	CFLAR	-205375
chr2	20734820	-	hg38	25	4024	xxx	GTSP5913	CD34+ CELLS	D0	1	0.11454753722794961	LDAH	TRUE	-	FALSE	0	RHOB	285374
chr2	207597653	-	hg38	124	4024	xxx	GTSP5913	CD34+ CELLS	D0	1	0.11454753722794961	CREB1,METTL21A	TRUE	+,-	TRUE	0	CREB1,METTL21A	0
chr2	242098638	-	hg38	167	4024	xxx	GTSP5913	CD34+ CELLS	D0	1	0.11454753722794961	LINC01881	TRUE	+	FALSE	0	BOK	524499
chr2	27639560	-	hg38	1	4024	xxx	GTSP5913	CD34+ CELLS	D0	1	0.11454753722794961	GPN1	TRUE	+	FALSE	0	FOSL2	-753350
chr2	37053541	-	hg38	394	4024	xxx	GTSP5913	CD34+ CELLS	D0	1	0.11454753722794961	HEATR5B	TRUE	-	TRUE	0	EIF2AK2	51595
chr2	43450624	-	hg38	10	4024	xxx	GTSP5913	CD34+ CELLS	D0	1	0.11454753722794961	THADA	TRUE	-	FALSE	0	THADA	0
chr2	57580891	-	hg38	195	4024	xxx	GTSP5913	CD34+ CELLS	D0	1	0.11454753722794961	VRK2	FALSE	+	FALSE	-326758	RTN4	-2443059
chr2	6868871	-	hg38	99	4024	xxx	GTSP5913	CD34+ CELLS	D0	1	0.11454753722794961	CMPK2	FALSE	-	FALSE	-2235	SOX11	1167485
chr2	6884529	-	hg38	205	4024	xxx	GTSP5913	CD34+ CELLS	D0	1	0.11454753722794961	RSAD2	TRUE	+	FALSE	0	SOX11	1183143
chr2	71403168	-	hg38	194	4024	xxx	GTSP5913	CD34+ CELLS	D0	1	0.11454753722794961	ZNF638	TRUE	+	FALSE	0	TGFA	-849152
chr2	71408067	-	hg38	219	4024	xxx	GTSP5913	CD34+ CELLS	D0	1	0.11454753722794961	ZNF638	TRUE	+	FALSE	0	TGFA	-854051
chr2	79696320	-	hg38	1	4024	xxx	GTSP5913	CD34+ CELLS	D0	1	0.11454753722794961	CTNNA2	TRUE	+	FALSE	0	REG3A	-536565
chr2	83386991	-	hg38	1	4024	xxx	GTSP5913	CD34+ CELLS	D0	1	0.11454753722794961	LINC01809	FALSE	+	FALSE	-135821	TMSB10	-1518646
chr2	85632240	-	hg38	158	4024	xxx	GTSP5913	CD34+ CELLS	D0	1	0.11454753722794961	USP39	TRUE	+	FALSE	0	USP39	0
chr2	96582192	-	hg38	65	4024	xxx	GTSP5913	CD34+ CELLS	D0	1	0.11454753722794961	KANSL3	FALSE	-	FALSE	10961	ARID5A	29553
chr2	10444834	+	hg38	111	4024	xxx	GTSP5913	CD34+ CELLS	D0	1	0.11454753722794961	ODC1	TRUE	-	FALSE	0	E2F6	999539
chr2	106814515	+	hg38	165	4024	xxx	GTSP5913	CD34+ CELLS	D0	1	0.11454753722794961	ST6GAL2	TRUE	-	FALSE	0	FHL2	-1375741
chr2	119392588	+	hg38	4	4024	xxx	GTSP5913	CD34+ CELLS	D0	1	0.11454753722794961	DBI	FALSE	+	FALSE	20036	RALB	-860248
chr2	138299000	+	hg38	18	4024	xxx	GTSP5913	CD34+ CELLS	D0	1	0.11454753722794961	LINC01832	FALSE	+	FALSE	193094	ZEB2	6085373
chr2	148688513	+	hg38	149	4024	xxx	GTSP5913	CD34+ CELLS	D0	1	0.11454753722794961	EPC2	TRUE	+	FALSE	0	ACVR2A	757685
chr2	16458963	+	hg38	18	4024	xxx	GTSP5913	CD34+ CELLS	D0	1	0.11454753722794961	FAM49A	FALSE	-	FALSE	90494	FAM49A	90494
chr2	169017161	+	hg38	76	4024	xxx	GTSP5913	CD34+ CELLS	D0	1	0.11454753722794961	ABCB11	TRUE	-	FALSE	0	LRP2	109946
chr2	182973479	+	hg38	219	4024	xxx	GTSP5913	CD34+ CELLS	D0	1	0.11454753722794961	NCKAP1	TRUE	-	FALSE	0	PDE11A	-4865139
chr2	201628600	+	hg38	85	4024	xxx	GTSP5913	CD34+ CELLS	D0	1	0.11454753722794961	TMEM237	TRUE	-	FALSE	0	CASP8	340888
chr2	209506205	+	hg38	256	4024	xxx	GTSP5913	CD34+ CELLS	D0	1	0.11454753722794961	MAP2	TRUE	+	FALSE	0	MAP2	0
chr2	216164829	+	hg38	19	4024	xxx	GTSP5913	CD34+ CELLS	D0	1	0.11454753722794961	XRCC5	TRUE	+	FALSE	0	IGFBP2	-467997
chr2	223392745	+	hg38	1	4024	xxx	GTSP5913	CD34+ CELLS	D0	1	0.11454753722794961	SCG2	FALSE	-	FALSE	204193	ACSL3	448093
chr2	230421425	+	hg38	39	4024	xxx	GTSP5913	CD34+ CELLS	D0	1	0.11454753722794961	SP100	TRUE	+	FALSE	0	SP140	108209
chr2	32550215	+	hg38	81	4024	xxx	GTSP5913	CD34+ CELLS	D0	1	0.11454753722794961	BIRC6	TRUE	+	FALSE	0	BIRC6	0
chr2	32688525	+	hg38	1	4024	xxx	GTSP5913	CD34+ CELLS	D0	1	0.11454753722794961	TTC27	TRUE	+	FALSE	0	BIRC6	69625
chr2	33897685	+	hg38	1	4024	xxx	GTSP5913	CD34+ CELLS	D0	1	0.11454753722794961	LINC01317	TRUE	+	FALSE	0	BIRC6	1278785
chr2	40475447	+	hg38	270	4024	xxx	GTSP5913	CD34+ CELLS	D0	1	0.11454753722794961	SLC8A1	TRUE	-	FALSE	0	EML4	-1693889
chr2	43463301	+	hg38	220	4024	xxx	GTSP5913	CD34+ CELLS	D0	1	0.11454753722794961	THADA	TRUE	-	FALSE	0	THADA	0
chr2	60919115	+	hg38	1	4024	xxx	GTSP5913	CD34+ CELLS	D0	1	0.11454753722794961	REL	TRUE	+	FALSE	0	REL	0
chr2	68238162	+	hg38	52	4024	xxx	GTSP5913	CD34+ CELLS	D0	1	0.11454753722794961	PPP3R1	TRUE	-	FALSE	0	ARHGAP25	-496617
chr2	70162321	+	hg38	156	4024	xxx	GTSP5913	CD34+ CELLS	D0	1	0.11454753722794961	C2orf42	TRUE	-	FALSE	0	MXD1	219375
chr2	8914365	+	hg38	376	4024	xxx	GTSP5913	CD34+ CELLS	D0	1	0.11454753722794961	MBOAT2	TRUE	-	FALSE	0	ID2	229911
chr2	96584616	+	hg38	147	4024	xxx	GTSP5913	CD34+ CELLS	D0	1	0.11454753722794961	KANSL3	FALSE	-	FALSE	8537	ARID5A	31977
chr2	97162147	+	hg38	1	4024	xxx	GTSP5913	CD34+ CELLS	D0	1	0.11454753722794961	ANKRD36	TRUE	+	FALSE	0	CNNM4	350255
chr20	13559906	-	hg38	91	4024	xxx	GTSP5913	CD34+ CELLS	D0	1	0.11454753722794961	TASP1	TRUE	-	FALSE	0	JAG1	-2885859
chr20	2910304	-	hg38	24	4024	xxx	GTSP5913	CD34+ CELLS	D0	1	0.11454753722794961	PTPRA	TRUE	+	FALSE	0	CDC25B	-876466
chr20	32721526	-	hg38	71	4024	xxx	GTSP5913	CD34+ CELLS	D0	1	0.11454753722794961	COMMD7	TRUE	-	FALSE	0	MAPRE1	-98365
chr20	34450216	-	hg38	101	4024	xxx	GTSP5913	CD34+ CELLS	D0	1	0.11454753722794961	ITCH	TRUE	+	FALSE	0	NCOA6	264556
chr20	35082121	-	hg38	21	4024	xxx	GTSP5913	CD34+ CELLS	D0	1	0.11454753722794961	TRPC4AP	TRUE	-	FALSE	0	NCOA6	-256471
chr20	37188373	-	hg38	21	4024	xxx	GTSP5913	CD34+ CELLS	D0	1	0.11454753722794961	RPN2	TRUE	+	FALSE	0	GHRH	62711
chr20	4007231	-	hg38	4	4024	xxx	GTSP5913	CD34+ CELLS	D0	1	0.11454753722794961	RNF24	TRUE	-	FALSE	0	CDC25B	201109
chr20	47564771	-	hg38	1	4024	xxx	GTSP5913	CD34+ CELLS	D0	1	0.11454753722794961	NCOA3	TRUE	+	FALSE	0	NCOA3	0
chr20	53584991	-	hg38	1	4024	xxx	GTSP5913	CD34+ CELLS	D0	1	0.11454753722794961	ZNF217	FALSE	-	FALSE	-1893	ZNF217	-1893
chr20	63603120	-	hg38	312	4024	xxx	GTSP5913	CD34+ CELLS	D0	1	0.11454753722794961	GMEB2	TRUE	-	FALSE	0	TNFRSF6B	-93529
chr20	64015006	-	hg38	6	4024	xxx	GTSP5913	CD34+ CELLS	D0	1	0.11454753722794961	PRPF6	TRUE	+	FALSE	0	RGS19	58173
chr20	35037986	+	hg38	5	4024	xxx	GTSP5913	CD34+ CELLS	D0	1	0.11454753722794961	TRPC4AP	TRUE	-	FALSE	0	NCOA6	-212336
chr20	47349026	+	hg38	244	4024	xxx	GTSP5913	CD34+ CELLS	D0	1	0.11454753722794961	ZMYND8	TRUE	-	FALSE	0	ZMYND8	0
chr20	64275542	+	hg38	63	4024	xxx	GTSP5913	CD34+ CELLS	D0	1	0.11454753722794961	PCMTD2	TRUE	+	TRUE	0	RGS19	-195570
chr20	9301851	+	hg38	193	4024	xxx	GTSP5913	CD34+ CELLS	D0	1	0.11454753722794961	PLCB4	TRUE	+	FALSE	0	PLCB1	416950
chr21	16203304	-	hg38	156	4024	xxx	GTSP5913	CD34+ CELLS	D0	1	0.11454753722794961	MIR99AHG	TRUE	+	FALSE	0	MIR125B2	-386931
chr21	31701985	-	hg38	190	4024	xxx	GTSP5913	CD34+ CELLS	D0	1	0.11454753722794961	SCAF4	TRUE	-	FALSE	0	TIAM1	-142897
chr21	33241288	-	hg38	12	4024	xxx	GTSP5913	CD34+ CELLS	D0	1	0.11454753722794961	IFNAR2	TRUE	+	FALSE	0	IFNAR1	-83619
chr21	43012964	-	hg38	39	4024	xxx	GTSP5913	CD34+ CELLS	D0	1	0.11454753722794961	PKNOX1	TRUE	+	FALSE	0	PKNOX1	0
chr21	46270916	-	hg38	11	4024	xxx	GTSP5913	CD34+ CELLS	D0	1	0.11454753722794961	MCM3AP	TRUE	-	FALSE	0	S100B	327700
chr21	46527909	-	hg38	238	4024	xxx	GTSP5913	CD34+ CELLS	D0	1	0.11454753722794961	DIP2A	TRUE	+	FALSE	0	S100B	70707
chr21	15020422	+	hg38	32	4024	xxx	GTSP5913	CD34+ CELLS	D0	1	0.11454753722794961	NRIP1	TRUE	-	FALSE	0	NRIP1	0
chr21	46487900	+	hg38	334	4024	xxx	GTSP5913	CD34+ CELLS	D0	1	0.11454753722794961	DIP2A	TRUE	+	FALSE	0	S100B	110716
chr22	20329673	-	hg38	34	4024	xxx	GTSP5913	CD34+ CELLS	D0	1	0.11454753722794961	DGCR6L	FALSE	-	FALSE	-9567	CRKL	-587751
chr22	22489782	-	hg38	2	4024	xxx	GTSP5913	CD34+ CELLS	D0	1	0.11454753722794961	ZNF280B	TRUE	-	FALSE	0	MAPK1	-622101
chr22	31243320	-	hg38	108	4024	xxx	GTSP5913	CD34+ CELLS	D0	1	0.11454753722794961	LIMK2	TRUE	+	FALSE	0	PATZ1	82482
chr22	38691408	-	hg38	53	4024	xxx	GTSP5913	CD34+ CELLS	D0	1	0.11454753722794961	JOSD1	TRUE	-	FALSE	0	DNAL4	87098
chr22	39880595	-	hg38	123	4024	xxx	GTSP5913	CD34+ CELLS	D0	1	0.11454753722794961	ENTHD1	TRUE	-	FALSE	0	ATF4	357908
chr22	45396205	-	hg38	1187	4024	xxx	GTSP5913	CD34+ CELLS	D0	1	0.11454753722794961	SMC1B	TRUE	-	FALSE	0	FBLN1	-106632
chr22	50204936	-	hg38	3	4024	xxx	GTSP5913	CD34+ CELLS	D0	1	0.11454753722794961	SELENOO	TRUE	+	FALSE	0	MAPK12	47963
chr22	24311563	+	hg38	128	4024	xxx	GTSP5913	CD34+ CELLS	D0	1	0.11454753722794961	SPECC1L,SPECC1L-ADORA2A	TRUE	+,+	FALSE	0	BCRP3	-321350
chr22	30909946	+	hg38	184	4024	xxx	GTSP5913	CD34+ CELLS	D0	1	0.11454753722794961	LOC107985544	TRUE	-	FALSE	0	PATZ1	415856
chr3	107346068	-	hg38	156	4024	xxx	GTSP5913	CD34+ CELLS	D0	1	0.11454753722794961	DUBR	FALSE	+	FALSE	19103	CBLB	-1476645
chr3	107776258	-	hg38	55	4024	xxx	GTSP5913	CD34+ CELLS	D0	1	0.11454753722794961	BBX	TRUE	+	FALSE	0	CBLB	-1906835
chr3	112543434	-	hg38	241	4024	xxx	GTSP5913	CD34+ CELLS	D0	1	0.11454753722794961	ATG3	TRUE	-	FALSE	0	CD200	180621
chr3	120090056	-	hg38	3	4024	xxx	GTSP5913	CD34+ CELLS	D0	1	0.11454753722794961	GSK3B	TRUE	-	FALSE	0	GSK3B	0
chr3	128730999	-	hg38	343	4024	xxx	GTSP5913	CD34+ CELLS	D0	1	0.11454753722794961	RAB7A	TRUE	+	FALSE	0	RPN1	-80122
chr3	129297197	-	hg38	92	4024	xxx	GTSP5913	CD34+ CELLS	D0	1	0.11454753722794961	HMCES	TRUE	+	FALSE	0	CNBP	-113229
chr3	142537050	-	hg38	293	4024	xxx	GTSP5913	CD34+ CELLS	D0	1	0.11454753722794961	ATR	TRUE	-	FALSE	0	ATR	0
chr3	142539517	-	hg38	371	4024	xxx	GTSP5913	CD34+ CELLS	D0	1	0.11454753722794961	ATR	TRUE	-	FALSE	0	ATR	0
chr3	146390745	-	hg38	92	4024	xxx	GTSP5913	CD34+ CELLS	D0	1	0.11454753722794961	PLSCR2	FALSE	-	FALSE	42541	SLC9A9	-2542213
chr3	15762017	-	hg38	1	4024	xxx	GTSP5913	CD34+ CELLS	D0	1	0.11454753722794961	ANKRD28	TRUE	-	FALSE	0	XPC	-1583344
chr3	169449220	-	hg38	213	4024	xxx	GTSP5913	CD34+ CELLS	D0	1	0.11454753722794961	MECOM,LOC105374205	TRUE	-,+	FALSE	0	MECOM	0
chr3	177156259	-	hg38	3	4024	xxx	GTSP5913	CD34+ CELLS	D0	1	0.11454753722794961	TBL1XR1	TRUE	-	FALSE	0	PIK3CA	-1992262
chr3	182882675	-	hg38	124	4024	xxx	GTSP5913	CD34+ CELLS	D0	1	0.11454753722794961	ATP11B	TRUE	+	FALSE	0	SOX2	1168238
chr3	184880875	-	hg38	3	4024	xxx	GTSP5913	CD34+ CELLS	D0	1	0.11454753722794961	VPS8	TRUE	+	FALSE	0	THPO	-501186
chr3	195302610	-	hg38	243	4024	xxx	GTSP5913	CD34+ CELLS	D0	1	0.11454753722794961	ACAP2	TRUE	-	FALSE	0	XXYLT1	-31443
chr3	197127890	-	hg38	3	4024	xxx	GTSP5913	CD34+ CELLS	D0	1	0.11454753722794961	DLG1	TRUE	-	FALSE	0	DLG1	0
chr3	39336440	-	hg38	3	4024	xxx	GTSP5913	CD34+ CELLS	D0	1	0.11454753722794961	CCR8	FALSE	+	FALSE	2759	XIRP1	-143843
chr3	47351487	-	hg38	104	4024	xxx	GTSP5913	CD34+ CELLS	D0	1	0.11454753722794961	KLHL18	FALSE	+	FALSE	4670	SETD2	-187509
chr3	48369196	-	hg38	13	4024	xxx	GTSP5913	CD34+ CELLS	D0	1	0.11454753722794961	FBXW12	FALSE	+	FALSE	-3021	PLXNB1	34656
chr3	49332675	-	hg38	200	4024	xxx	GTSP5913	CD34+ CELLS	D0	1	0.11454753722794961	USP4	TRUE	-	FALSE	0	USP4	0
chr3	56905396	-	hg38	261	4024	xxx	GTSP5913	CD34+ CELLS	D0	1	0.11454753722794961	ARHGEF3	TRUE	-	FALSE	0	ERC2	-437032
chr3	58047538	-	hg38	357	4024	xxx	GTSP5913	CD34+ CELLS	D0	1	0.11454753722794961	FLNB	TRUE	+	FALSE	0	FLNB	0
chr3	59998124	-	hg38	15	4024	xxx	GTSP5913	CD34+ CELLS	D0	1	0.11454753722794961	FHIT	TRUE	-	FALSE	0	FHIT	0
chr3	69804081	-	hg38	103	4024	xxx	GTSP5913	CD34+ CELLS	D0	1	0.11454753722794961	MITF	TRUE	+	FALSE	0	MITF	0
chr3	81351220	-	hg38	232	4024	xxx	GTSP5913	CD34+ CELLS	D0	1	0.11454753722794961	GBE1	FALSE	-	FALSE	138477	ROBO1	-1583310
chr3	87243571	-	hg38	14	4024	xxx	GTSP5913	CD34+ CELLS	D0	1	0.11454753722794961	CHMP2B	TRUE	+	FALSE	0	EPHA3	-1863951
chr3	93470566	-	hg38	213	4024	xxx	GTSP5913	CD34+ CELLS	D0	1	0.11454753722794961	PROS1	FALSE	-	FALSE	402469	PROS1	402469
chr3	98810817	-	hg38	56	4024	xxx	GTSP5913	CD34+ CELLS	D0	1	0.11454753722794961	DCBLD2	TRUE	-	FALSE	0	RIOX2	-838365
chr3	101767130	+	hg38	20	4024	xxx	GTSP5913	CD34+ CELLS	D0	1	0.11454753722794961	CEP97	TRUE	+	TRUE	0	TFG	1018162
chr3	127766414	+	hg38	375	4024	xxx	GTSP5913	CD34+ CELLS	D0	1	0.11454753722794961	MGLL	TRUE	-	FALSE	0	MCM2	143977
chr3	128681927	+	hg38	52	4024	xxx	GTSP5913	CD34+ CELLS	D0	1	0.11454753722794961	RPN1	FALSE	-	FALSE	-31050	RPN1	-31050
chr3	132575208	+	hg38	201	4024	xxx	GTSP5913	CD34+ CELLS	D0	1	0.11454753722794961	ACAD11,NPHP3-ACAD11	TRUE	-,-	FALSE	0	BFSP2	-824785
chr3	161761230	+	hg38	1	4024	xxx	GTSP5913	CD34+ CELLS	D0	1	0.11454753722794961	OTOL1	FALSE	+	FALSE	257287	RARRES1	-3028743
chr3	168140141	+	hg38	272	4024	xxx	GTSP5913	CD34+ CELLS	D0	1	0.11454753722794961	GOLIM4	FALSE	-	FALSE	-44215	MECOM	943356
chr3	171206611	+	hg38	6	4024	xxx	GTSP5913	CD34+ CELLS	D0	1	0.11454753722794961	TNIK	TRUE	-	FALSE	0	PLD1	393792
chr3	177097174	+	hg38	193	4024	xxx	GTSP5913	CD34+ CELLS	D0	1	0.11454753722794961	TBL1XR1	TRUE	-	FALSE	0	PIK3CA	-2051347
chr3	177125424	+	hg38	208	4024	xxx	GTSP5913	CD34+ CELLS	D0	1	0.11454753722794961	TBL1XR1	TRUE	-	FALSE	0	PIK3CA	-2023097
chr3	195283737	+	hg38	272	4024	xxx	GTSP5913	CD34+ CELLS	D0	1	0.11454753722794961	ACAP2	TRUE	-	FALSE	0	XXYLT1	-12570
chr3	197811212	+	hg38	240	4024	xxx	GTSP5913	CD34+ CELLS	D0	1	0.11454753722794961	LRCH3	TRUE	+	FALSE	0	DLG1	-511939
chr3	30456856	+	hg38	131	4024	xxx	GTSP5913	CD34+ CELLS	D0	1	0.11454753722794961	LINC01985	FALSE	+	FALSE	-62010	TGFBR2	-149644
chr3	3149381	+	hg38	265	4024	xxx	GTSP5913	CD34+ CELLS	D0	1	0.11454753722794961	CRBN	FALSE	-	FALSE	250	CNTN4	91419
chr3	33022012	+	hg38	261	4024	xxx	GTSP5913	CD34+ CELLS	D0	1	0.11454753722794961	GLB1	TRUE	-	FALSE	0	GLB1	0
chr3	40573676	+	hg38	1	4024	xxx	GTSP5913	CD34+ CELLS	D0	1	0.11454753722794961	ZNF621	FALSE	+	FALSE	33881	EIF1B	261251
chr3	47682942	+	hg38	221	4024	xxx	GTSP5913	CD34+ CELLS	D0	1	0.11454753722794961	SMARCC1	TRUE	-	FALSE	0	MAP4	167746
chr3	47913157	+	hg38	5	4024	xxx	GTSP5913	CD34+ CELLS	D0	1	0.11454753722794961	MAP4	TRUE	-	FALSE	0	MAP4	0
chr3	49079709	+	hg38	27	4024	xxx	GTSP5913	CD34+ CELLS	D0	1	0.11454753722794961	QRICH1	TRUE	-	FALSE	0	USP4	197433
chr3	49745247	+	hg38	104	4024	xxx	GTSP5913	CD34+ CELLS	D0	1	0.11454753722794961	IP6K1	TRUE	-	FALSE	0	MST1	-56483
chr3	52261369	+	hg38	1	4024	xxx	GTSP5913	CD34+ CELLS	D0	1	0.11454753722794961	WDR82	TRUE	-	FALSE	0	WDR82	0
chr3	52669312	+	hg38	178	4024	xxx	GTSP5913	CD34+ CELLS	D0	1	0.11454753722794961	PBRM1	TRUE	-	FALSE	0	PBRM1	0
chr3	60250810	+	hg38	2221	4024	xxx	GTSP5913	CD34+ CELLS	D0	1	0.11454753722794961	FHIT	TRUE	-	FALSE	0	FHIT	0
chr3	69180470	+	hg38	3	4024	xxx	GTSP5913	CD34+ CELLS	D0	1	0.11454753722794961	FRMD4B	TRUE	-	FALSE	0	MITF	-558963
chr3	78562943	+	hg38	298	4024	xxx	GTSP5913	CD34+ CELLS	D0	1	0.11454753722794961	ROBO1	FALSE	-	FALSE	34293	ROBO1	34293
chr3	9783282	+	hg38	73	4024	xxx	GTSP5913	CD34+ CELLS	D0	1	0.11454753722794961	TADA3	TRUE	-	TRUE	0	TTLL3	-26676
chr4	113920248	-	hg38	164	4024	xxx	GTSP5913	CD34+ CELLS	D0	1	0.11454753722794961	ARSJ	TRUE	-	FALSE	0	CAMK2D	-158320
chr4	142798097	-	hg38	9	4024	xxx	GTSP5913	CD34+ CELLS	D0	1	0.11454753722794961	INPP4B	TRUE	-	FALSE	0	USP38	-386818
chr4	143193341	-	hg38	363	4024	xxx	GTSP5913	CD34+ CELLS	D0	1	0.11454753722794961	USP38	TRUE	+	FALSE	0	USP38	0
chr4	143224714	-	hg38	1	4024	xxx	GTSP5913	CD34+ CELLS	D0	1	0.11454753722794961	USP38	FALSE	+	FALSE	839	USP38	839
chr4	146435627	-	hg38	311	4024	xxx	GTSP5913	CD34+ CELLS	D0	1	0.11454753722794961	SLC10A7	TRUE	-	FALSE	0	NR3C2	1643135
chr4	150338732	-	hg38	201	4024	xxx	GTSP5913	CD34+ CELLS	D0	1	0.11454753722794961	LRBA	TRUE	-	FALSE	0	LRBA	0
chr4	150919189	-	hg38	26	4024	xxx	GTSP5913	CD34+ CELLS	D0	1	0.11454753722794961	LRBA	TRUE	-	FALSE	0	LRBA	0
chr4	158567008	-	hg38	1	4024	xxx	GTSP5913	CD34+ CELLS	D0	1	0.11454753722794961	RXFP1	TRUE	+	FALSE	0	NPY1R	4756955
chr4	176328287	-	hg38	150	4024	xxx	GTSP5913	CD34+ CELLS	D0	1	0.11454753722794961	SPCS3	TRUE	+	TRUE	0	ADAM29	1350106
chr4	2867335	-	hg38	175	4024	xxx	GTSP5913	CD34+ CELLS	D0	1	0.11454753722794961	ADD1	TRUE	+	FALSE	0	SH3BP2	26238
chr4	3090696	-	hg38	4	4024	xxx	GTSP5913	CD34+ CELLS	D0	1	0.11454753722794961	HTT	TRUE	+	FALSE	0	SH3BP2	249599
chr4	48237548	-	hg38	294	4024	xxx	GTSP5913	CD34+ CELLS	D0	1	0.11454753722794961	TEC	TRUE	-	FALSE	0	TEC	0
chr4	48595310	-	hg38	24	4024	xxx	GTSP5913	CD34+ CELLS	D0	1	0.11454753722794961	FRYL	TRUE	-	FALSE	0	FRYL	0
chr4	67514882	-	hg38	17	4024	xxx	GTSP5913	CD34+ CELLS	D0	1	0.11454753722794961	CENPC	TRUE	-	FALSE	0	UTP3	-3173595
chr4	101100463	+	hg38	2	4024	xxx	GTSP5913	CD34+ CELLS	D0	1	0.11454753722794961	PPP3CA	TRUE	-	FALSE	0	NFKB1	-1400864
chr4	108973412	+	hg38	95	4024	xxx	GTSP5913	CD34+ CELLS	D0	1	0.11454753722794961	COL25A1	TRUE	-	FALSE	0	LEF1	-804455
chr4	109051039	+	hg38	258	4024	xxx	GTSP5913	CD34+ CELLS	D0	1	0.11454753722794961	COL25A1	TRUE	-	FALSE	0	EGF	-861843
chr4	125143380	+	hg38	1	4024	xxx	GTSP5913	CD34+ CELLS	D0	1	0.11454753722794961	FAT4	FALSE	+	FALSE	-173030	NUDT6	-2220375
chr4	128105958	+	hg38	65	4024	xxx	GTSP5913	CD34+ CELLS	D0	1	0.11454753722794961	LARP1B	TRUE	+	FALSE	0	SCLT1	778033
chr4	150597502	+	hg38	1	4024	xxx	GTSP5913	CD34+ CELLS	D0	1	0.11454753722794961	LRBA	TRUE	-	FALSE	0	LRBA	0
chr4	153358095	+	hg38	218	4024	xxx	GTSP5913	CD34+ CELLS	D0	1	0.11454753722794961	MND1	TRUE	+	FALSE	0	FBXW7	-821999
chr4	159664021	+	hg38	1	4024	xxx	GTSP5913	CD34+ CELLS	D0	1	0.11454753722794961	LINC02233	FALSE	-	FALSE	2480	NPY1R	3659942
chr4	179752227	+	hg38	395	4024	xxx	GTSP5913	CD34+ CELLS	D0	1	0.11454753722794961	LINC00290	FALSE	-	FALSE	1311860	ING2	-3752821
chr4	1880295	+	hg38	8	4024	xxx	GTSP5913	CD34+ CELLS	D0	1	0.11454753722794961	NSD2	TRUE	+	FALSE	0	NSD2	0
chr4	1938245	+	hg38	281	4024	xxx	GTSP5913	CD34+ CELLS	D0	1	0.11454753722794961	NSD2	TRUE	+	FALSE	0	NSD2	0
chr4	37654701	+	hg38	147	4024	xxx	GTSP5913	CD34+ CELLS	D0	1	0.11454753722794961	RELL1	TRUE	-	FALSE	0	KLF3	-1009466
chr4	42073281	+	hg38	67	4024	xxx	GTSP5913	CD34+ CELLS	D0	1	0.11454753722794961	SLC30A9	TRUE	+	FALSE	0	PHOX2B	-324310
chr4	65021873	+	hg38	250	4024	xxx	GTSP5913	CD34+ CELLS	D0	1	0.11454753722794961	LINC02232	FALSE	-	FALSE	-17372	UTP3	-5666604
chr4	82966099	+	hg38	3	4024	xxx	GTSP5913	CD34+ CELLS	D0	1	0.11454753722794961	LIN54	TRUE	-	FALSE	0	HPSE	326360
chr4	88485556	+	hg38	161	4024	xxx	GTSP5913	CD34+ CELLS	D0	1	0.11454753722794961	HERC5	TRUE	+	FALSE	0	SPP1	502144
chr4	95534704	+	hg38	96	4024	xxx	GTSP5913	CD34+ CELLS	D0	1	0.11454753722794961	UNC5C	TRUE	-	FALSE	0	RAP1GDS1	-2726670
chr5	108297467	-	hg38	310	4024	xxx	GTSP5913	CD34+ CELLS	D0	1	0.11454753722794961	FBXL17	TRUE	-	FALSE	0	APC	-4410036
chr5	117754603	-	hg38	347	4024	xxx	GTSP5913	CD34+ CELLS	D0	1	0.11454753722794961	LINC02147	TRUE	+	FALSE	0	MCC	-4265772
chr5	118863457	-	hg38	1	4024	xxx	GTSP5913	CD34+ CELLS	D0	1	0.11454753722794961	DTWD2	TRUE	-	FALSE	0	LOX	3199736
chr5	119094107	-	hg38	235	4024	xxx	GTSP5913	CD34+ CELLS	D0	1	0.11454753722794961	DMXL1	TRUE	+	FALSE	0	LOX	2969086
chr5	119455036	-	hg38	144	4024	xxx	GTSP5913	CD34+ CELLS	D0	1	0.11454753722794961	HSD17B4	TRUE	+	FALSE	0	LOX	2608157
chr5	120155920	-	hg38	260	4024	xxx	GTSP5913	CD34+ CELLS	D0	1	0.11454753722794961	PRR16	FALSE	+	FALSE	-308356	LOX	1907273
chr5	131694022	-	hg38	50	4024	xxx	GTSP5913	CD34+ CELLS	D0	1	0.11454753722794961	FNIP1	TRUE	-	FALSE	0	FNIP1	0
chr5	134717251	-	hg38	241	4024	xxx	GTSP5913	CD34+ CELLS	D0	1	0.11454753722794961	SEC24A	TRUE	+	FALSE	0	PITX1	310481
chr5	177430230	-	hg38	163	4024	xxx	GTSP5913	CD34+ CELLS	D0	1	0.11454753722794961	GRK6	TRUE	+	FALSE	0	DBN1	26381
chr5	178612342	-	hg38	218	4024	xxx	GTSP5913	CD34+ CELLS	D0	1	0.11454753722794961	CLK4	TRUE	-	FALSE	0	RMND5B	463771
chr5	179569074	-	hg38	1	4024	xxx	GTSP5913	CD34+ CELLS	D0	1	0.11454753722794961	RUFY1	TRUE	+	FALSE	0	MAPK9	664518
chr5	27224430	-	hg38	200	4024	xxx	GTSP5913	CD34+ CELLS	D0	1	0.11454753722794961	CDH9	FALSE	-	FALSE	-185847	CDH10	-2579451
chr5	32213469	-	hg38	105	4024	xxx	GTSP5913	CD34+ CELLS	D0	1	0.11454753722794961	MTMR12	FALSE	-	FALSE	13536	PRLR	2835285
chr5	34924605	-	hg38	207	4024	xxx	GTSP5913	CD34+ CELLS	D0	1	0.11454753722794961	BRIX1	TRUE	+	FALSE	0	PRLR	124149
chr5	365313	-	hg38	313	4024	xxx	GTSP5913	CD34+ CELLS	D0	1	0.11454753722794961	AHRR	TRUE	+	FALSE	0	PDCD6	50338
chr5	655022	-	hg38	166	4024	xxx	GTSP5913	CD34+ CELLS	D0	1	0.11454753722794961	CEP72	FALSE	+	FALSE	1468	PDCD6	340047
chr5	66078961	-	hg38	1	4024	xxx	GTSP5913	CD34+ CELLS	D0	1	0.11454753722794961	ERBIN	TRUE	+	TRUE	0	PIK3R1	-2136793
chr5	72878721	-	hg38	108	4024	xxx	GTSP5913	CD34+ CELLS	D0	1	0.11454753722794961	TNPO1	TRUE	+	FALSE	0	ENC1	1748683
chr5	75066756	-	hg38	1	4024	xxx	GTSP5913	CD34+ CELLS	D0	1	0.11454753722794961	ANKRD31	FALSE	-	FALSE	1539	HMGCR	-270410
chr5	83916155	-	hg38	2	4024	xxx	GTSP5913	CD34+ CELLS	D0	1	0.11454753722794961	EDIL3	FALSE	-	FALSE	24438	HAPLN1	-195077
chr5	84911556	-	hg38	282	4024	xxx	GTSP5913	CD34+ CELLS	D0	1	0.11454753722794961	EDIL3	FALSE	-	FALSE	-526688	HAPLN1	-1190478
chr5	88233289	-	hg38	120	4024	xxx	GTSP5913	CD34+ CELLS	D0	1	0.11454753722794961	TMEM161B	TRUE	-	FALSE	0	MEF2C	484950
chr5	120096819	+	hg38	5	4024	xxx	GTSP5913	CD34+ CELLS	D0	1	0.11454753722794961	PRR16	FALSE	+	FALSE	-367457	LOX	1966374
chr5	131504765	+	hg38	152	4024	xxx	GTSP5913	CD34+ CELLS	D0	1	0.11454753722794961	RAPGEF6	TRUE	-	TRUE	0	FNIP1	136946
chr5	134827215	+	hg38	176	4024	xxx	GTSP5913	CD34+ CELLS	D0	1	0.11454753722794961	DDX46	TRUE	+	FALSE	0	PITX1	200517
chr5	139497361	+	hg38	27	4024	xxx	GTSP5913	CD34+ CELLS	D0	1	0.11454753722794961	TMEM173	FALSE	-	FALSE	-14570	UBE2D2	-63803
chr5	143394768	+	hg38	61	4024	xxx	GTSP5913	CD34+ CELLS	D0	1	0.11454753722794961	NR3C1	TRUE	-	FALSE	0	ARHGAP26	165756
chr5	1459930	+	hg38	236	4024	xxx	GTSP5913	CD34+ CELLS	D0	1	0.11454753722794961	LPCAT1	FALSE	-	FALSE	1491	SLC6A3	-14501
chr5	177139651	+	hg38	268	4024	xxx	GTSP5913	CD34+ CELLS	D0	1	0.11454753722794961	NSD1	TRUE	+	FALSE	0	NSD1	0
chr5	177348861	+	hg38	46	4024	xxx	GTSP5913	CD34+ CELLS	D0	1	0.11454753722794961	LMAN2	TRUE	-	FALSE	0	NSD1	48647
chr5	178216268	+	hg38	119	4024	xxx	GTSP5913	CD34+ CELLS	D0	1	0.11454753722794961	PHYKPL	TRUE	-	FALSE	0	RMND5B	67697
chr5	37033846	+	hg38	242	4024	xxx	GTSP5913	CD34+ CELLS	D0	1	0.11454753722794961	NIPBL	TRUE	+	FALSE	0	NIPBL	0
chr5	39056957	+	hg38	1	4024	xxx	GTSP5913	CD34+ CELLS	D0	1	0.11454753722794961	RICTOR	TRUE	-	FALSE	0	DAB2	314715
chr5	43699832	+	hg38	4	4024	xxx	GTSP5913	CD34+ CELLS	D0	1	0.11454753722794961	NNT	TRUE	+	FALSE	0	FGF10	605161
chr5	55655637	+	hg38	100	4024	xxx	GTSP5913	CD34+ CELLS	D0	1	0.11454753722794961	SLC38A9	TRUE	-	FALSE	0	IL6ST	279456
chr5	62559564	+	hg38	2	4024	xxx	GTSP5913	CD34+ CELLS	D0	1	0.11454753722794961	IPO11	TRUE	+	FALSE	0	ERCC8	-1614485
chr5	6512660	+	hg38	161	4024	xxx	GTSP5913	CD34+ CELLS	D0	1	0.11454753722794961	UBE2QL1	FALSE	+	FALSE	15938	CTNND2	4459178
chr5	66022583	+	hg38	11	4024	xxx	GTSP5913	CD34+ CELLS	D0	1	0.11454753722794961	ERBIN	TRUE	+	FALSE	0	PIK3R1	-2193171
chr5	67051675	+	hg38	2	4024	xxx	GTSP5913	CD34+ CELLS	D0	1	0.11454753722794961	MAST4	TRUE	+	FALSE	0	PIK3R1	-1164079
chr5	67133534	+	hg38	75	4024	xxx	GTSP5913	CD34+ CELLS	D0	1	0.11454753722794961	MAST4	TRUE	+	TRUE	0	PIK3R1	-1082220
chr5	76470738	+	hg38	2	4024	xxx	GTSP5913	CD34+ CELLS	D0	1	0.11454753722794961	IQGAP2	TRUE	+	FALSE	0	HMGCR	1108636
chr5	81153593	+	hg38	1	4024	xxx	GTSP5913	CD34+ CELLS	D0	1	0.11454753722794961	RASGRF2	TRUE	+	FALSE	0	RASGRF2	0
chr5	95599998	+	hg38	1	4024	xxx	GTSP5913	CD34+ CELLS	D0	1	0.11454753722794961	ARSK	TRUE	+	FALSE	0	LNPEP	-1335642
chr6	100866564	-	hg38	224	4024	xxx	GTSP5913	CD34+ CELLS	D0	1	0.11454753722794961	ASCC3	TRUE	-	FALSE	0	CCNC	-1297749
chr6	113963341	-	hg38	111	4024	xxx	GTSP5913	CD34+ CELLS	D0	1	0.11454753722794961	HDAC2	TRUE	-	FALSE	0	HDAC2	0
chr6	116586871	-	hg38	157	4024	xxx	GTSP5913	CD34+ CELLS	D0	1	0.11454753722794961	RWDD1	TRUE	+	FALSE	0	KPNA5	-94331
chr6	135409500	-	hg38	157	4024	xxx	GTSP5913	CD34+ CELLS	D0	1	0.11454753722794961	AHI1	TRUE	-	FALSE	0	AHI1	0
chr6	140857791	-	hg38	291	4024	xxx	GTSP5913	CD34+ CELLS	D0	1	0.11454753722794961	MIR4465	FALSE	+	FALSE	173907	CITED2	-1483140
chr6	149321797	-	hg38	3	4024	xxx	GTSP5913	CD34+ CELLS	D0	1	0.11454753722794961	TAB2	TRUE	+	FALSE	0	LATS1	336354
chr6	155338668	-	hg38	222	4024	xxx	GTSP5913	CD34+ CELLS	D0	1	0.11454753722794961	TFB1M	FALSE	-	FALSE	-24184	ARID1B	-1439185
chr6	156225732	-	hg38	26	4024	xxx	GTSP5913	CD34+ CELLS	D0	1	0.11454753722794961	SNORD28B	FALSE	+	FALSE	-153016	ARID1B	-552121
chr6	16736503	-	hg38	118	4024	xxx	GTSP5913	CD34+ CELLS	D0	1	0.11454753722794961	ATXN1	TRUE	-	TRUE	0	DEK	1487664
chr6	20576293	-	hg38	106	4024	xxx	GTSP5913	CD34+ CELLS	D0	1	0.11454753722794961	CDKAL1	TRUE	+	FALSE	0	E2F3	82578
chr6	20695859	-	hg38	2	4024	xxx	GTSP5913	CD34+ CELLS	D0	1	0.11454753722794961	CDKAL1	TRUE	+	FALSE	0	E2F3	202144
chr6	2964398	-	hg38	7	4024	xxx	GTSP5913	CD34+ CELLS	D0	1	0.11454753722794961	SERPINB6	TRUE	-	FALSE	0	SERPINB1	-122348
chr6	30209301	-	hg38	78	4024	xxx	GTSP5913	CD34+ CELLS	D0	1	0.11454753722794961	TRIM26	TRUE	-	FALSE	0	IER3	533896
chr6	31654508	-	hg38	5	4024	xxx	GTSP5913	CD34+ CELLS	D0	1	0.11454753722794961	APOM	TRUE	+	FALSE	0	LTB	-72082
chr6	31715983	-	hg38	9	4024	xxx	GTSP5913	CD34+ CELLS	D0	1	0.11454753722794961	LY6G6F-LY6G6D,LY6G6D	TRUE	+,+	FALSE	0	LTB	-133557
chr6	31754369	-	hg38	41	4024	xxx	GTSP5913	CD34+ CELLS	D0	1	0.11454753722794961	MSH5,MSH5-SAPCD1	TRUE	+,+	FALSE	0	SLC44A4	108821
chr6	31820523	-	hg38	1	4024	xxx	GTSP5913	CD34+ CELLS	D0	1	0.11454753722794961	HSPA1A	FALSE	+	FALSE	2580	SLC44A4	42667
chr6	33072549	-	hg38	6	4024	xxx	GTSP5913	CD34+ CELLS	D0	1	0.11454753722794961	HLA-DPA1	TRUE	-	FALSE	0	BRD2	91043
chr6	33859725	-	hg38	1	4024	xxx	GTSP5913	CD34+ CELLS	D0	1	0.11454753722794961	LINC01016	FALSE	-	FALSE	29784	BAK1	-279431
chr6	35030178	-	hg38	133	4024	xxx	GTSP5913	CD34+ CELLS	D0	1	0.11454753722794961	ANKS1A	TRUE	+	FALSE	0	PPARD	-312378
chr6	35670188	-	hg38	311	4024	xxx	GTSP5913	CD34+ CELLS	D0	1	0.11454753722794961	FKBP5	TRUE	-	FALSE	0	FANCE	203083
chr6	67497569	-	hg38	76	4024	xxx	GTSP5913	CD34+ CELLS	D0	1	0.11454753722794961	LOC102723883	FALSE	+	FALSE	-557780	COL19A1	-2368985
chr6	83936529	-	hg38	9	4024	xxx	GTSP5913	CD34+ CELLS	D0	1	0.11454753722794961	CYB5R4	TRUE	+	FALSE	0	CYB5R4	0
chr6	111098114	+	hg38	1	4024	xxx	GTSP5913	CD34+ CELLS	D0	1	0.11454753722794961	SLC16A10	TRUE	+	FALSE	0	FYN	562216
chr6	118550244	+	hg38	251	4024	xxx	GTSP5913	CD34+ CELLS	D0	1	0.11454753722794961	CEP85L,PLN	TRUE	-,+	FALSE	0	GOPC	-947701
chr6	119191305	+	hg38	1	4024	xxx	GTSP5913	CD34+ CELLS	D0	1	0.11454753722794961	MAN1A1	TRUE	-	FALSE	0	GOPC	-1588762
chr6	130495400	+	hg38	218	4024	xxx	GTSP5913	CD34+ CELLS	D0	1	0.11454753722794961	TMEM200A	FALSE	+	FALSE	52332	CTGF	1452774
chr6	139758571	+	hg38	1	4024	xxx	GTSP5913	CD34+ CELLS	D0	1	0.11454753722794961	FILNC1	FALSE	+	FALSE	-12500	CITED2	-383920
chr6	140857100	+	hg38	94	4024	xxx	GTSP5913	CD34+ CELLS	D0	1	0.11454753722794961	MIR4465	FALSE	+	FALSE	173216	CITED2	-1482449
chr6	145939145	+	hg38	57	4024	xxx	GTSP5913	CD34+ CELLS	D0	1	0.11454753722794961	SHPRH	TRUE	-	FALSE	0	PLAGL1	-1874545
chr6	154811270	+	hg38	1	4024	xxx	GTSP5913	CD34+ CELLS	D0	1	0.11454753722794961	SCAF8	TRUE	+	FALSE	0	FBXO5	-1827650
chr6	28241836	+	hg38	20	4024	xxx	GTSP5913	CD34+ CELLS	D0	1	0.11454753722794961	ZKSCAN4	TRUE	-	TRUE	0	HIST1H1B	-374254
chr6	30022814	+	hg38	73	4024	xxx	GTSP5913	CD34+ CELLS	D0	1	0.11454753722794961	ZNRD1ASP	TRUE	-	FALSE	0	IER3	720383
chr6	30734113	+	hg38	287	4024	xxx	GTSP5913	CD34+ CELLS	D0	1	0.11454753722794961	FLOT1	TRUE	-	FALSE	0	IER3	9084
chr6	31748536	+	hg38	1	4024	xxx	GTSP5913	CD34+ CELLS	D0	1	0.11454753722794961	MSH5,MSH5-SAPCD1	TRUE	+,+	FALSE	0	SLC44A4	114654
chr6	32839938	+	hg38	1	4024	xxx	GTSP5913	CD34+ CELLS	D0	1	0.11454753722794961	PSMB8	FALSE	-	FALSE	777	TAP2	-1114
chr6	32922173	+	hg38	60	4024	xxx	GTSP5913	CD34+ CELLS	D0	1	0.11454753722794961	HLA-DMB	FALSE	-	FALSE	12454	BRD2	-46485
chr6	33067099	+	hg38	125	4024	xxx	GTSP5913	CD34+ CELLS	D0	1	0.11454753722794961	HLA-DPA1	TRUE	-	FALSE	0	BRD2	85593
chr6	34307855	+	hg38	184	4024	xxx	GTSP5913	CD34+ CELLS	D0	1	0.11454753722794961	NUDT3,RPS10-NUDT3	TRUE	-,-	FALSE	0	HMGA1	61623
chr6	35666217	+	hg38	298	4024	xxx	GTSP5913	CD34+ CELLS	D0	1	0.11454753722794961	FKBP5	TRUE	-	FALSE	0	FANCE	199112
chr6	36529501	+	hg38	1	4024	xxx	GTSP5913	CD34+ CELLS	D0	1	0.11454753722794961	STK38	TRUE	-	FALSE	0	SRSF3	-64810
chr6	45202370	+	hg38	26	4024	xxx	GTSP5913	CD34+ CELLS	D0	1	0.11454753722794961	SUPT3H	TRUE	-	FALSE	0	RUNX2	-125945
chr6	53071271	+	hg38	138	4024	xxx	GTSP5913	CD34+ CELLS	D0	1	0.11454753722794961	FBXO9	TRUE	+	FALSE	0	ELOVL5	196125
chr6	57127212	+	hg38	336	4024	xxx	GTSP5913	CD34+ CELLS	D0	1	0.11454753722794961	ZNF451,LOC101927211	TRUE	+,-	FALSE	0	DST	-172583
chr6	61872358	+	hg38	5	4024	xxx	GTSP5913	CD34+ CELLS	D0	1	0.11454753722794961	KHDRBS2	TRUE	-	FALSE	0	DST	-4917729
chr6	63647320	+	hg38	13	4024	xxx	GTSP5913	CD34+ CELLS	D0	1	0.11454753722794961	PHF3	TRUE	+	FALSE	0	COL19A1	-6219234
chr6	71296540	+	hg38	5	4024	xxx	GTSP5913	CD34+ CELLS	D0	1	0.11454753722794961	OGFRL1	TRUE	+	TRUE	0	SMAP1	434524
chr6	95317280	+	hg38	28	4024	xxx	GTSP5913	CD34+ CELLS	D0	1	0.11454753722794961	MANEA-AS1	FALSE	-	FALSE	242814	EPHA7	-1897697
chr7	106502337	-	hg38	220	4024	xxx	GTSP5913	CD34+ CELLS	D0	1	0.11454753722794961	CCDC71L	FALSE	-	FALSE	152023	HBP1	-666622
chr7	11111199	-	hg38	295	4024	xxx	GTSP5913	CD34+ CELLS	D0	1	0.11454753722794961	PHF14	TRUE	+	FALSE	0	ETV1	2780028
chr7	130200963	-	hg38	156	4024	xxx	GTSP5913	CD34+ CELLS	D0	1	0.11454753722794961	TMEM209	TRUE	-	FALSE	0	NRF1	443880
chr7	135403855	-	hg38	311	4024	xxx	GTSP5913	CD34+ CELLS	D0	1	0.11454753722794961	CNOT4	TRUE	-	FALSE	0	LRGUK	1139263
chr7	150937380	-	hg38	143	4024	xxx	GTSP5913	CD34+ CELLS	D0	1	0.11454753722794961	KCNH2	FALSE	-	FALSE	7574	ABCB8	-91040
chr7	153521932	-	hg38	2	4024	xxx	GTSP5913	CD34+ CELLS	D0	1	0.11454753722794961	LINC01287	FALSE	-	FALSE	-109697	KMT2C	-1085926
chr7	37701806	-	hg38	60	4024	xxx	GTSP5913	CD34+ CELLS	D0	1	0.11454753722794961	GPR141	TRUE	+	FALSE	0	SFRP4	204124
chr7	48275244	-	hg38	5	4024	xxx	GTSP5913	CD34+ CELLS	D0	1	0.11454753722794961	ABCA13	TRUE	+	TRUE	0	HUS1	-295618
chr7	66674569	-	hg38	148	4024	xxx	GTSP5913	CD34+ CELLS	D0	1	0.11454753722794961	LOC100996437	FALSE	+	FALSE	4966	SBDS	313106
chr7	721897	-	hg38	60	4024	xxx	GTSP5913	CD34+ CELLS	D0	1	0.11454753722794961	PRKAR1B	TRUE	-	FALSE	0	PDGFA	-202052
chr7	88165559	-	hg38	1	4024	xxx	GTSP5913	CD34+ CELLS	D0	1	0.11454753722794961	ADAM22	TRUE	+	FALSE	0	SRI	39556
chr7	90407095	-	hg38	8	4024	xxx	GTSP5913	CD34+ CELLS	D0	1	0.11454753722794961	CLDN12	TRUE	+	FALSE	0	STEAP2	169416
chr7	98882957	-	hg38	6	4024	xxx	GTSP5913	CD34+ CELLS	D0	1	0.11454753722794961	TRRAP	TRUE	+	FALSE	0	ASNS	-954394
chr7	100339043	+	hg38	3	4024	xxx	GTSP5913	CD34+ CELLS	D0	1	0.11454753722794961	STAG3L5P-PVRIG2P-PILRB,STAG3L5P	TRUE	+,+	FALSE	0	EPO	-381755
chr7	101885957	+	hg38	239	4024	xxx	GTSP5913	CD34+ CELLS	D0	1	0.11454753722794961	CUX1	TRUE	+	FALSE	0	CUX1	0
chr7	11035491	+	hg38	181	4024	xxx	GTSP5913	CD34+ CELLS	D0	1	0.11454753722794961	PHF14	TRUE	+	FALSE	0	ETV1	2855736
chr7	116028015	+	hg38	1	4024	xxx	GTSP5913	CD34+ CELLS	D0	1	0.11454753722794961	TFEC	TRUE	-	FALSE	0	CAV1	-496768
chr7	122112202	+	hg38	2	4024	xxx	GTSP5913	CD34+ CELLS	D0	1	0.11454753722794961	AASS	TRUE	-	FALSE	0	CADPS2	206220
chr7	131348655	+	hg38	1	4024	xxx	GTSP5913	CD34+ CELLS	D0	1	0.11454753722794961	MKLN1	TRUE	+	FALSE	0	MIR29A	-471844
chr7	139418493	+	hg38	199	4024	xxx	GTSP5913	CD34+ CELLS	D0	1	0.11454753722794961	LUC7L2,C7orf55-LUC7L2,LOC100129148	TRUE	+,+,-	FALSE	0	HIPK2	143075
chr7	139422232	+	hg38	120	4024	xxx	GTSP5913	CD34+ CELLS	D0	1	0.11454753722794961	LUC7L2,C7orf55-LUC7L2,LOC100129148	TRUE	+,+,-	TRUE	0	HIPK2	139336
chr7	149483529	+	hg38	243	4024	xxx	GTSP5913	CD34+ CELLS	D0	1	0.11454753722794961	ZNF746	TRUE	-	FALSE	0	EZH2	-599179
chr7	17792501	+	hg38	2	4024	xxx	GTSP5913	CD34+ CELLS	D0	1	0.11454753722794961	SNX13	TRUE	-	TRUE	0	TWIST1	1320544
chr7	2415331	+	hg38	2	4024	xxx	GTSP5913	CD34+ CELLS	D0	1	0.11454753722794961	CHST12	TRUE	+	FALSE	0	LFNG	-97196
chr7	2416158	+	hg38	45	4024	xxx	GTSP5913	CD34+ CELLS	D0	1	0.11454753722794961	CHST12	TRUE	+	FALSE	0	LFNG	-96369
chr7	35833199	+	hg38	143	4024	xxx	GTSP5913	CD34+ CELLS	D0	1	0.11454753722794961	SEPT7	TRUE	+	FALSE	0	ANLN	-556602
chr7	50416453	+	hg38	157	4024	xxx	GTSP5913	CD34+ CELLS	D0	1	0.11454753722794961	IKZF1	FALSE	+	FALSE	11351	IKZF1	11351
chr7	5357895	+	hg38	232	4024	xxx	GTSP5913	CD34+ CELLS	D0	1	0.11454753722794961	TNRC18	TRUE	-	FALSE	0	ACTB	169249
chr7	5415152	+	hg38	138	4024	xxx	GTSP5913	CD34+ CELLS	D0	1	0.11454753722794961	TNRC18	TRUE	-	FALSE	0	ACTB	111992
chr7	74666518	+	hg38	224	4024	xxx	GTSP5913	CD34+ CELLS	D0	1	0.11454753722794961	GTF2I	TRUE	+	FALSE	0	LIMK1	543992
chr7	77285288	+	hg38	45	4024	xxx	GTSP5913	CD34+ CELLS	D0	1	0.11454753722794961	CCDC146	TRUE	+	FALSE	0	DTX2	779292
chr8	101354083	-	hg38	184	4024	xxx	GTSP5913	CD34+ CELLS	D0	1	0.11454753722794961	NACAP1	FALSE	+	FALSE	-14808	COX6C	-1460068
chr8	107388087	-	hg38	1	4024	xxx	GTSP5913	CD34+ CELLS	D0	1	0.11454753722794961	ANGPT1	TRUE	-	FALSE	0	RSPO2	511227
chr8	107450259	-	hg38	15	4024	xxx	GTSP5913	CD34+ CELLS	D0	1	0.11454753722794961	ANGPT1	TRUE	-	FALSE	0	RSPO2	449055
chr8	108668884	-	hg38	247	4024	xxx	GTSP5913	CD34+ CELLS	D0	1	0.11454753722794961	TMEM74	TRUE	-	FALSE	0	TMEM74	0
chr8	119792086	-	hg38	303	4024	xxx	GTSP5913	CD34+ CELLS	D0	1	0.11454753722794961	TAF2	TRUE	-	FALSE	0	ENPP2	-118509
chr8	129877210	-	hg38	41	4024	xxx	GTSP5913	CD34+ CELLS	D0	1	0.11454753722794961	FAM49B	TRUE	-	FALSE	0	PVT1	1775956
chr8	144170811	-	hg38	8	4024	xxx	GTSP5913	CD34+ CELLS	D0	1	0.11454753722794961	MROH1	TRUE	+	FALSE	0	BOP1	91233
chr8	17169699	-	hg38	158	4024	xxx	GTSP5913	CD34+ CELLS	D0	1	0.11454753722794961	ZDHHC2	TRUE	+	FALSE	0	PDGFRL	-406732
chr8	17205538	-	hg38	7	4024	xxx	GTSP5913	CD34+ CELLS	D0	1	0.11454753722794961	ZDHHC2	TRUE	+	FALSE	0	PDGFRL	-370893
chr8	22445770	-	hg38	303	4024	xxx	GTSP5913	CD34+ CELLS	D0	1	0.11454753722794961	PPP3CC	TRUE	+	FALSE	0	EGR3	241889
chr8	23547350	-	hg38	1	4024	xxx	GTSP5913	CD34+ CELLS	D0	1	0.11454753722794961	SLC25A37	TRUE	+	FALSE	0	NKX3-1	131341
chr8	30392868	-	hg38	339	4024	xxx	GTSP5913	CD34+ CELLS	D0	1	0.11454753722794961	RBPMS	TRUE	+	FALSE	0	WRN	-640392
chr8	31170658	-	hg38	187	4024	xxx	GTSP5913	CD34+ CELLS	D0	1	0.11454753722794961	WRN	TRUE	+	FALSE	0	WRN	0
chr8	38182984	-	hg38	70	4024	xxx	GTSP5913	CD34+ CELLS	D0	1	0.11454753722794961	BAG4	TRUE	+	FALSE	0	NSD3	92056
chr8	438081	-	hg38	1	4024	xxx	GTSP5913	CD34+ CELLS	D0	1	0.11454753722794961	FBXO25	TRUE	+	FALSE	0	ERICH1	176654
chr8	47910349	-	hg38	12	4024	xxx	GTSP5913	CD34+ CELLS	D0	1	0.11454753722794961	PRKDC	TRUE	-	FALSE	0	SNAI2	1007326
chr8	54070183	-	hg38	281	4024	xxx	GTSP5913	CD34+ CELLS	D0	1	0.11454753722794961	LYPLA1	TRUE	-	FALSE	0	TCEA1	-47726
chr8	73611587	-	hg38	234	4024	xxx	GTSP5913	CD34+ CELLS	D0	1	0.11454753722794961	STAU2	TRUE	-	FALSE	0	NCOA2	-3207348
chr8	90802604	-	hg38	38	4024	xxx	GTSP5913	CD34+ CELLS	D0	1	0.11454753722794961	NECAB1	TRUE	+	FALSE	0	NBN	-817879
chr8	105471582	+	hg38	157	4024	xxx	GTSP5913	CD34+ CELLS	D0	1	0.11454753722794961	ZFPM2	TRUE	+	FALSE	0	CTHRC1	2088576
chr8	113684198	+	hg38	222	4024	xxx	GTSP5913	CD34+ CELLS	D0	1	0.11454753722794961	CSMD3	FALSE	-	FALSE	-247184	CSMD3	-247184
chr8	123866889	+	hg38	171	4024	xxx	GTSP5913	CD34+ CELLS	D0	1	0.11454753722794961	FER1L6	TRUE	+	FALSE	0	RNF139	-607876
chr8	125194838	+	hg38	252	4024	xxx	GTSP5913	CD34+ CELLS	D0	1	0.11454753722794961	NSMCE2	TRUE	+	FALSE	0	RNF139	706219
chr8	140797775	+	hg38	280	4024	xxx	GTSP5913	CD34+ CELLS	D0	1	0.11454753722794961	PTK2	TRUE	-	FALSE	0	PTP4A3	-623611
chr8	143630509	+	hg38	156	4024	xxx	GTSP5913	CD34+ CELLS	D0	1	0.11454753722794961	ZNF623	FALSE	+	FALSE	-5502	MAFA	-200076
chr8	144155676	+	hg38	271	4024	xxx	GTSP5913	CD34+ CELLS	D0	1	0.11454753722794961	MROH1	TRUE	+	FALSE	0	BOP1	106368
chr8	144159714	+	hg38	224	4024	xxx	GTSP5913	CD34+ CELLS	D0	1	0.11454753722794961	MROH1	TRUE	+	FALSE	0	BOP1	102330
chr8	144191543	+	hg38	16	4024	xxx	GTSP5913	CD34+ CELLS	D0	1	0.11454753722794961	MROH1	TRUE	+	FALSE	0	BOP1	70501
chr8	144295553	+	hg38	3	4024	xxx	GTSP5913	CD34+ CELLS	D0	1	0.11454753722794961	HSF1	TRUE	+	FALSE	0	BOP1	-4114
chr8	1910237	+	hg38	133	4024	xxx	GTSP5913	CD34+ CELLS	D0	1	0.11454753722794961	ARHGEF10	TRUE	+	FALSE	0	ERICH1	-1178997
chr8	22506469	+	hg38	224	4024	xxx	GTSP5913	CD34+ CELLS	D0	1	0.11454753722794961	PPP3CC	TRUE	+	FALSE	0	EGR3	181190
chr8	23450054	+	hg38	90	4024	xxx	GTSP5913	CD34+ CELLS	D0	1	0.11454753722794961	ENTPD4	TRUE	-	FALSE	0	LOXL2	-45844
chr8	30752537	+	hg38	465	4024	xxx	GTSP5913	CD34+ CELLS	D0	1	0.11454753722794961	UBXN8	TRUE	+	FALSE	0	WRN	-280723
chr8	39583685	+	hg38	168	4024	xxx	GTSP5913	CD34+ CELLS	D0	1	0.11454753722794961	ADAM18	FALSE	+	FALSE	-881	IDO1	-330122
chr8	39919093	+	hg38	17	4024	xxx	GTSP5913	CD34+ CELLS	D0	1	0.11454753722794961	IDO1	TRUE	+	FALSE	0	IDO1	0
chr8	5969168	+	hg38	29	4024	xxx	GTSP5913	CD34+ CELLS	D0	1	0.11454753722794961	LOC100287015	FALSE	-	FALSE	434386	MCPH1	-437422
chr8	65793093	+	hg38	155	4024	xxx	GTSP5913	CD34+ CELLS	D0	1	0.11454753722794961	PDE7A	TRUE	-	FALSE	0	MYBL1	769080
chr8	93701834	+	hg38	240	4024	xxx	GTSP5913	CD34+ CELLS	D0	1	0.11454753722794961	FAM92A	TRUE	+	FALSE	0	TP53INP1	1224136
chr9	110352052	-	hg38	275	4024	xxx	GTSP5913	CD34+ CELLS	D0	1	0.11454753722794961	SVEP1	FALSE	-	FALSE	13194	TXN	-95411
chr9	125854119	-	hg38	189	4024	xxx	GTSP5913	CD34+ CELLS	D0	1	0.11454753722794961	PBX3	TRUE	+	FALSE	0	PBX3	0
chr9	128906822	-	hg38	170	4024	xxx	GTSP5913	CD34+ CELLS	D0	1	0.11454753722794961	LRRC8A	TRUE	+	FALSE	0	PTPA	-204125
chr9	132311251	-	hg38	32	4024	xxx	GTSP5913	CD34+ CELLS	D0	1	0.11454753722794961	SETX	TRUE	-	FALSE	0	RAPGEF1	-571306
chr9	133263854	-	hg38	310	4024	xxx	GTSP5913	CD34+ CELLS	D0	1	0.11454753722794961	ABO	TRUE	-	FALSE	0	ABO	0
chr9	136822740	-	hg38	6	4024	xxx	GTSP5913	CD34+ CELLS	D0	1	0.11454753722794961	RABL6	TRUE	+	FALSE	0	MAMDC4	-29625
chr9	137286213	-	hg38	249	4024	xxx	GTSP5913	CD34+ CELLS	D0	1	0.11454753722794961	TOR4A	FALSE	+	FALSE	3571	EHMT1	-332777
chr9	137632560	-	hg38	263	4024	xxx	GTSP5913	CD34+ CELLS	D0	1	0.11454753722794961	EHMT1	TRUE	+	FALSE	0	EHMT1	0
chr9	15283047	-	hg38	128	4024	xxx	GTSP5913	CD34+ CELLS	D0	1	0.11454753722794961	TTC39B	TRUE	-	FALSE	0	TTC39B	0
chr9	2062379	-	hg38	193	4024	xxx	GTSP5913	CD34+ CELLS	D0	1	0.11454753722794961	SMARCA2	TRUE	+	FALSE	0	JAK2	-2922705
chr9	33313163	-	hg38	82	4024	xxx	GTSP5913	CD34+ CELLS	D0	1	0.11454753722794961	NFX1	TRUE	+	FALSE	0	BAG1	-48401
chr9	35505888	-	hg38	17	4024	xxx	GTSP5913	CD34+ CELLS	D0	1	0.11454753722794961	RUSC2	TRUE	+	FALSE	0	RMRP	151861
chr9	68268337	-	hg38	1	4024	xxx	GTSP5913	CD34+ CELLS	D0	1	0.11454753722794961	CBWD3	TRUE	+	FALSE	0	TJP2	-852925
chr9	74902843	-	hg38	1	4024	xxx	GTSP5913	CD34+ CELLS	D0	1	0.11454753722794961	TRPM6	FALSE	-	FALSE	-14748	ANXA1	1732449
chr9	77239747	-	hg38	209	4024	xxx	GTSP5913	CD34+ CELLS	D0	1	0.11454753722794961	VPS13A	TRUE	+	FALSE	0	GNAQ	476525
chr9	91304128	-	hg38	4	4024	xxx	GTSP5913	CD34+ CELLS	D0	1	0.11454753722794961	AUH	TRUE	-	FALSE	0	AUH	0
chr9	10250896	+	hg38	218	4024	xxx	GTSP5913	CD34+ CELLS	D0	1	0.11454753722794961	PTPRD	TRUE	-	FALSE	0	PTPRD	0
chr9	111449173	+	hg38	128	4024	xxx	GTSP5913	CD34+ CELLS	D0	1	0.11454753722794961	ECPAS	TRUE	-	FALSE	0	LPAR1	-409913
chr9	112316586	+	hg38	22	4024	xxx	GTSP5913	CD34+ CELLS	D0	1	0.11454753722794961	PTBP3	TRUE	-	FALSE	0	BSPRY	-1032944
chr9	125551066	+	hg38	236	4024	xxx	GTSP5913	CD34+ CELLS	D0	1	0.11454753722794961	MAPKAP1	TRUE	-	FALSE	0	PBX3	-196270
chr9	128465876	+	hg38	1	4024	xxx	GTSP5913	CD34+ CELLS	D0	1	0.11454753722794961	ODF2	TRUE	+	FALSE	0	SPTAN1	-86680
chr9	128465883	+	hg38	187	4024	xxx	GTSP5913	CD34+ CELLS	D0	1	0.11454753722794961	ODF2	TRUE	+	FALSE	0	SPTAN1	-86673
chr9	129984705	+	hg38	13	4024	xxx	GTSP5913	CD34+ CELLS	D0	1	0.11454753722794961	FNBP1	TRUE	-	FALSE	0	FNBP1	0
chr9	130611932	+	hg38	233	4024	xxx	GTSP5913	CD34+ CELLS	D0	1	0.11454753722794961	FUBP3	TRUE	+	FALSE	0	ABL1	-101947
chr9	132280103	+	hg38	8	4024	xxx	GTSP5913	CD34+ CELLS	D0	1	0.11454753722794961	SETX	TRUE	-	FALSE	0	RAPGEF1	-540158
chr9	133157836	+	hg38	5	4024	xxx	GTSP5913	CD34+ CELLS	D0	1	0.11454753722794961	GBGT1	TRUE	-	FALSE	0	RALGDS	-8615
chr9	136425427	+	hg38	1	4024	xxx	GTSP5913	CD34+ CELLS	D0	1	0.11454753722794961	PMPCA	FALSE	+	FALSE	1665	NOTCH1	69004
chr9	136982019	+	hg38	19	4024	xxx	GTSP5913	CD34+ CELLS	D0	1	0.11454753722794961	PTGDS	FALSE	+	FALSE	276	MAMDC4	121219
chr9	137094217	+	hg38	95	4024	xxx	GTSP5913	CD34+ CELLS	D0	1	0.11454753722794961	MAN1B1	TRUE	+	FALSE	0	MAMDC4	233417
chr9	19448220	+	hg38	1	4024	xxx	GTSP5913	CD34+ CELLS	D0	1	0.11454753722794961	ACER2	TRUE	+	FALSE	0	MLLT3	893443
chr9	27048098	+	hg38	7	4024	xxx	GTSP5913	CD34+ CELLS	D0	1	0.11454753722794961	IFT74	TRUE	+	FALSE	0	TEK	-61041
chr9	33878652	+	hg38	189	4024	xxx	GTSP5913	CD34+ CELLS	D0	1	0.11454753722794961	UBE2R2	TRUE	+	FALSE	0	BAG1	-613890
chr9	41162974	+	hg38	1	4024	xxx	GTSP5913	CD34+ CELLS	D0	1	0.11454753722794961	CBWD6	TRUE	-	FALSE	0	PAX5	-4128494
chr9	448789	+	hg38	1	4024	xxx	GTSP5913	CD34+ CELLS	D0	1	0.11454753722794961	DOCK8	TRUE	+	FALSE	0	JAK2	-4536295
chr9	6764715	+	hg38	25	4024	xxx	GTSP5913	CD34+ CELLS	D0	1	0.11454753722794961	KDM4C	TRUE	+	FALSE	0	KDM4C	0
chr9	68747873	+	hg38	150	4024	xxx	GTSP5913	CD34+ CELLS	D0	1	0.11454753722794961	PIP5K1B	TRUE	+	FALSE	0	TJP2	-373389
chr9	72894169	+	hg38	16	4024	xxx	GTSP5913	CD34+ CELLS	D0	1	0.11454753722794961	ALDH1A1	FALSE	-	FALSE	6491	ANXA1	-257560
chr9	8698026	+	hg38	133	4024	xxx	GTSP5913	CD34+ CELLS	D0	1	0.11454753722794961	PTPRD	TRUE	-	FALSE	0	PTPRD	0
chrX	110049684	-	hg38	120	4024	xxx	GTSP5913	CD34+ CELLS	D0	1	0.11454753722794961	TMEM164	TRUE	+	FALSE	0	TDGF1P3	-470626
chrX	118374570	-	hg38	292	4024	xxx	GTSP5913	CD34+ CELLS	D0	1	0.11454753722794961	WDR44	TRUE	+	FALSE	0	SEPT6	1241152
chrX	123666754	-	hg38	126	4024	xxx	GTSP5913	CD34+ CELLS	D0	1	0.11454753722794961	THOC2	TRUE	-	FALSE	0	STAG2	-293804
chrX	155230602	-	hg38	192	4024	xxx	GTSP5913	CD34+ CELLS	D0	1	0.11454753722794961	VBP1	TRUE	+	FALSE	0	CMC4,MTCP1	-159329
chrX	35928184	-	hg38	314	4024	xxx	GTSP5913	CD34+ CELLS	D0	1	0.11454753722794961	CFAP47	TRUE	+	FALSE	0	BCOR	4123060
chrX	44302761	-	hg38	222	4024	xxx	GTSP5913	CD34+ CELLS	D0	1	0.11454753722794961	EFHC2	TRUE	-	FALSE	0	KDM6A	-570412
chrX	63339322	-	hg38	6	4024	xxx	GTSP5913	CD34+ CELLS	D0	1	0.11454753722794961	SPIN4	FALSE	-	FALSE	7904	AMER1	845793
chrX	96895296	-	hg38	193	4024	xxx	GTSP5913	CD34+ CELLS	D0	1	0.11454753722794961	DIAPH2	TRUE	+	FALSE	0	BTK	4454149
chrX	100697923	+	hg38	265	4024	xxx	GTSP5913	CD34+ CELLS	D0	1	0.11454753722794961	SYTL4	TRUE	-	FALSE	0	BTK	651522
chrX	106635441	+	hg38	314	4024	xxx	GTSP5913	CD34+ CELLS	D0	1	0.11454753722794961	CXorf57	TRUE	+	FALSE	0	PRPS1	-992981
chrX	108126911	+	hg38	59	4024	xxx	GTSP5913	CD34+ CELLS	D0	1	0.11454753722794961	ATG4A	TRUE	+	TRUE	0	PRPS1	475884
chrX	136183203	+	hg38	5	4024	xxx	GTSP5913	CD34+ CELLS	D0	1	0.11454753722794961	FHL1	TRUE	+	FALSE	0	PHF6	1754410
chrX	153951694	+	hg38	453	4024	xxx	GTSP5913	CD34+ CELLS	D0	1	0.11454753722794961	HCFC1	TRUE	-	TRUE	0	NAA10	-16539
chrX	154079420	+	hg38	123	4024	xxx	GTSP5913	CD34+ CELLS	D0	1	0.11454753722794961	MECP2	TRUE	-	FALSE	0	NAA10	-144265
chrX	154681416	+	hg38	330	4024	xxx	GTSP5913	CD34+ CELLS	D0	1	0.11454753722794961	GAB3	TRUE	-	FALSE	0	DKC1	-81324
chrX	155111787	+	hg38	67	4024	xxx	GTSP5913	CD34+ CELLS	D0	1	0.11454753722794961	BRCC3	TRUE	+	FALSE	0	CMC4,MTCP1	-40514
chrX	48786038	+	hg38	9	4024	xxx	GTSP5913	CD34+ CELLS	D0	1	0.11454753722794961	GATA1	FALSE	+	FALSE	-534	GATA1	-534
chrX	48786556	+	hg38	275	4024	xxx	GTSP5913	CD34+ CELLS	D0	1	0.11454753722794961	GATA1	FALSE	+	FALSE	-16	GATA1	-16
chrX	54581338	+	hg38	3	4024	xxx	GTSP5913	CD34+ CELLS	D0	1	0.11454753722794961	GNL3L	FALSE	+	FALSE	14050	KDM5C	-1355915
chrX	70991725	+	hg38	198	4024	xxx	GTSP5913	CD34+ CELLS	D0	1	0.11454753722794961	SLC7A3	FALSE	-	FALSE	-60599	FOXO4	-104422
chrX	77506707	+	hg38	1	4024	xxx	GTSP5913	CD34+ CELLS	D0	1	0.11454753722794961	ATRX	TRUE	-	TRUE	0	ATRX	0
chrY	19735071	+	hg38	4	4024	xxx	GTSP5913	CD34+ CELLS	D0	1	0.11454753722794961	KDM5D	TRUE	-	FALSE	0	P2RY8	-18197926
chrY	20581547	+	hg38	37	4024	xxx	GTSP5913	CD34+ CELLS	D0	1	0.11454753722794961	EIF1AY	TRUE	+	FALSE	0	P2RY8	-19044402
chr1	115102540	-	hg38	203	4024	xxx	GTSP5916	CD34+ CELLS	D7	1	0.17921146953405018	TSPAN2	FALSE	-	FALSE	-13039	NRAS	-385645
chr1	155220316	-	hg38	3	4024	xxx	GTSP5916	CD34+ CELLS	D7	1	0.17921146953405018	GBAP1	TRUE	-	FALSE	0	THBS3	-12334
chr1	15918294	-	hg38	221	4024	xxx	GTSP5916	CD34+ CELLS	D7	1	0.17921146953405018	SPEN	TRUE	+	FALSE	0	EPHA2	206041
chr1	161025042	-	hg38	1	4024	xxx	GTSP5916	CD34+ CELLS	D7	1	0.17921146953405018	F11R	FALSE	-	FALSE	-3698	USF1	14207
chr1	169183455	-	hg38	7	4024	xxx	GTSP5916	CD34+ CELLS	D7	1	0.17921146953405018	NME7	TRUE	-	FALSE	0	DPT	-454250
chr1	191844851	-	hg38	256	4024	xxx	GTSP5916	CD34+ CELLS	D7	1	0.17921146953405018	RGS18	FALSE	+	FALSE	-313609	RGS1	-730874
chr1	19188147	-	hg38	124	4024	xxx	GTSP5916	CD34+ CELLS	D7	1	0.17921146953405018	UBR4	TRUE	-	FALSE	0	PAX7	439280
chr1	21112978	-	hg38	117	4024	xxx	GTSP5916	CD34+ CELLS	D7	1	0.17921146953405018	EIF4G3	TRUE	-	FALSE	0	RAP1GAP	483241
chr1	213562521	-	hg38	1	4024	xxx	GTSP5916	CD34+ CELLS	D7	1	0.17921146953405018	PROX1-AS1	FALSE	-	FALSE	257118	PTPN14	786173
chr1	21757009	-	hg38	52	4024	xxx	GTSP5916	CD34+ CELLS	D7	1	0.17921146953405018	USP48	TRUE	-	FALSE	0	HSPG2	65221
chr1	23965948	-	hg38	219	4024	xxx	GTSP5916	CD34+ CELLS	D7	1	0.17921146953405018	SRSF10	TRUE	-	TRUE	0	CNR2	-52620
chr1	243186138	-	hg38	3	4024	xxx	GTSP5916	CD34+ CELLS	D7	1	0.17921146953405018	CEP170	TRUE	-	FALSE	0	SDCCAG8	-69865
chr1	248883801	-	hg38	1	4024	xxx	GTSP5916	CD34+ CELLS	D7	1	0.17921146953405018	PGBD2	FALSE	+	FALSE	-22440	SMYD3	-2376458
chr1	25468936	-	hg38	469	4024	xxx	GTSP5916	CD34+ CELLS	D7	1	0.17921146953405018	MACO1	TRUE	+	FALSE	0	RSRP1	-130681
chr1	26704518	-	hg38	7	4024	xxx	GTSP5916	CD34+ CELLS	D7	1	0.17921146953405018	ARID1A	TRUE	+	FALSE	0	ARID1A	0
chr1	39232123	-	hg38	4	4024	xxx	GTSP5916	CD34+ CELLS	D7	1	0.17921146953405018	MACF1	TRUE	+	FALSE	0	MACF1	0
chr1	45747361	-	hg38	442	4024	xxx	GTSP5916	CD34+ CELLS	D7	1	0.17921146953405018	IPP	TRUE	-	FALSE	0	PRDX1	-224470
chr1	60139435	-	hg38	119	4024	xxx	GTSP5916	CD34+ CELLS	D7	1	0.17921146953405018	C1orf87	FALSE	-	FALSE	-65664	JUN	-1355321
chr1	6621782	-	hg38	3	4024	xxx	GTSP5916	CD34+ CELLS	D7	1	0.17921146953405018	PHF13	TRUE	+	TRUE	0	ZBTB48	32501
chr1	88728060	-	hg38	14	4024	xxx	GTSP5916	CD34+ CELLS	D7	1	0.17921146953405018	PKN2	TRUE	+	FALSE	0	GBP1	324242
chr1	100505839	+	hg38	306	4024	xxx	GTSP5916	CD34+ CELLS	D7	1	0.17921146953405018	CDC14A	TRUE	+	FALSE	0	COL11A1	2370626
chr1	12379104	+	hg38	23	4024	xxx	GTSP5916	CD34+ CELLS	D7	1	0.17921146953405018	VPS13D	TRUE	+	FALSE	0	TNFRSF1B	169883
chr1	149387246	+	hg38	16	4024	xxx	GTSP5916	CD34+ CELLS	D7	1	0.17921146953405018	NBPF19	FALSE	+	FALSE	-88650	PDE4DIP	354226
chr1	153915538	+	hg38	15	4024	xxx	GTSP5916	CD34+ CELLS	D7	1	0.17921146953405018	GATAD2B	TRUE	-	FALSE	0	CRTC2	32132
chr1	16303311	+	hg38	430	4024	xxx	GTSP5916	CD34+ CELLS	D7	1	0.17921146953405018	FBXO42	TRUE	-	FALSE	0	EPHA2	-147201
chr1	172442675	+	hg38	1	4024	xxx	GTSP5916	CD34+ CELLS	D7	1	0.17921146953405018	C1orf105,PIGC	TRUE	+,-	TRUE	0	TNFSF18	598543
chr1	173947456	+	hg38	17	4024	xxx	GTSP5916	CD34+ CELLS	D7	1	0.17921146953405018	RC3H1	TRUE	-	TRUE	0	GAS5	-78573
chr1	192334590	+	hg38	382	4024	xxx	GTSP5916	CD34+ CELLS	D7	1	0.17921146953405018	RGS21	TRUE	+	FALSE	0	RGS1	-241135
chr1	197168866	+	hg38	138	4024	xxx	GTSP5916	CD34+ CELLS	D7	1	0.17921146953405018	ZBTB41	TRUE	-	FALSE	0	ASPM	-22171
chr1	206726619	+	hg38	317	4024	xxx	GTSP5916	CD34+ CELLS	D7	1	0.17921146953405018	MAPKAPK2	TRUE	+	FALSE	0	MAPKAPK2	0
chr1	247322122	+	hg38	291	4024	xxx	GTSP5916	CD34+ CELLS	D7	1	0.17921146953405018	ZNF496	TRUE	-	FALSE	0	SMYD3	-814779
chr1	25492382	+	hg38	88	4024	xxx	GTSP5916	CD34+ CELLS	D7	1	0.17921146953405018	MACO1	TRUE	+	FALSE	0	RSRP1	-154127
chr1	27460654	+	hg38	445	4024	xxx	GTSP5916	CD34+ CELLS	D7	1	0.17921146953405018	WASF2	TRUE	-	FALSE	0	WASF2	0
chr1	45140572	+	hg38	10	4024	xxx	GTSP5916	CD34+ CELLS	D7	1	0.17921146953405018	ZSWIM5	TRUE	-	FALSE	0	MUTYH	188668
chr1	5324692	+	hg38	1	4024	xxx	GTSP5916	CD34+ CELLS	D7	1	0.17921146953405018	MIR4417	FALSE	+	FALSE	-239377	CHD5	777093
chr1	57540442	+	hg38	26	4024	xxx	GTSP5916	CD34+ CELLS	D7	1	0.17921146953405018	DAB1	TRUE	-	FALSE	0	PLPP3	-960857
chr1	63284371	+	hg38	1	4024	xxx	GTSP5916	CD34+ CELLS	D7	1	0.17921146953405018	LINC00466	TRUE	-	FALSE	0	PATJ	1120450
chr1	66962319	+	hg38	352	4024	xxx	GTSP5916	CD34+ CELLS	D7	1	0.17921146953405018	MIER1	TRUE	+	FALSE	0	MIER1	0
chr10	103076144	-	hg38	83	4024	xxx	GTSP5916	CD34+ CELLS	D7	1	0.17921146953405018	CNNM2	TRUE	+	TRUE	0	SUFU	442686
chr10	119063574	-	hg38	7	4024	xxx	GTSP5916	CD34+ CELLS	D7	1	0.17921146953405018	EIF3A	TRUE	-	FALSE	0	EIF3A	0
chr10	28090487	-	hg38	731	4024	xxx	GTSP5916	CD34+ CELLS	D7	1	0.17921146953405018	MPP7	TRUE	-	FALSE	0	ABI1	-1229399
chr10	72157704	-	hg38	317	4024	xxx	GTSP5916	CD34+ CELLS	D7	1	0.17921146953405018	ASCC1	TRUE	-	FALSE	0	PSAP	-306328
chr10	74509832	-	hg38	284	4024	xxx	GTSP5916	CD34+ CELLS	D7	1	0.17921146953405018	ADK,LOC102723439	TRUE	+,-	FALSE	0	KAT6B	-316579
chr10	88379539	-	hg38	1	4024	xxx	GTSP5916	CD34+ CELLS	D7	1	0.17921146953405018	RNLS	TRUE	-	FALSE	0	PTEN	407608
chr10	91829782	-	hg38	27	4024	xxx	GTSP5916	CD34+ CELLS	D7	1	0.17921146953405018	TNKS2	TRUE	+	FALSE	0	HHEX	-860140
chr10	99945703	-	hg38	1	4024	xxx	GTSP5916	CD34+ CELLS	D7	1	0.17921146953405018	DNMBP,DNMBP-AS1	TRUE	-,+	FALSE	0	PAX2	-790004
chr10	101479797	+	hg38	216	4024	xxx	GTSP5916	CD34+ CELLS	D7	1	0.17921146953405018	BTRC	TRUE	+	FALSE	0	BTRC	0
chr10	102300686	+	hg38	449	4024	xxx	GTSP5916	CD34+ CELLS	D7	1	0.17921146953405018	GBF1	TRUE	+	FALSE	0	NFKB2	-93422
chr10	102709059	+	hg38	41	4024	xxx	GTSP5916	CD34+ CELLS	D7	1	0.17921146953405018	ARL3	TRUE	-	FALSE	0	SUFU	75601
chr10	18512721	+	hg38	58	4024	xxx	GTSP5916	CD34+ CELLS	D7	1	0.17921146953405018	CACNB2	TRUE	+	FALSE	0	MRC1	601558
chr10	24665494	+	hg38	400	4024	xxx	GTSP5916	CD34+ CELLS	D7	1	0.17921146953405018	ARHGAP21	TRUE	-	FALSE	0	ABI1	2081100
chr10	26496418	+	hg38	92	4024	xxx	GTSP5916	CD34+ CELLS	D7	1	0.17921146953405018	APBB1IP	TRUE	+	FALSE	0	ABI1	250176
chr10	4915734	+	hg38	380	4024	xxx	GTSP5916	CD34+ CELLS	D7	1	0.17921146953405018	AKR1C6P	TRUE	-	FALSE	0	AKR1C3	-133030
chr10	74202645	+	hg38	296	4024	xxx	GTSP5916	CD34+ CELLS	D7	1	0.17921146953405018	ADK	TRUE	+	FALSE	0	VCL	82484
chr11	10122306	-	hg38	1	4024	xxx	GTSP5916	CD34+ CELLS	D7	1	0.17921146953405018	SBF2	TRUE	-	FALSE	0	SWAP70	369314
chr11	103178216	-	hg38	406	4024	xxx	GTSP5916	CD34+ CELLS	D7	1	0.17921146953405018	DYNC2H1	TRUE	+	FALSE	0	BIRC2	799545
chr11	117031982	-	hg38	500	4024	xxx	GTSP5916	CD34+ CELLS	D7	1	0.17921146953405018	SIK3	TRUE	-	FALSE	0	SIK3	0
chr11	12103296	-	hg38	30	4024	xxx	GTSP5916	CD34+ CELLS	D7	1	0.17921146953405018	MICAL2	FALSE	+	FALSE	-7278	PTH	1388747
chr11	18408480	-	hg38	10	4024	xxx	GTSP5916	CD34+ CELLS	D7	1	0.17921146953405018	LDHA	FALSE	+	FALSE	261	GTF2H1	41436
chr11	20402914	-	hg38	124	4024	xxx	GTSP5916	CD34+ CELLS	D7	1	0.17921146953405018	PRMT3	TRUE	+	FALSE	0	HTATIP2	19130
chr11	57234459	-	hg38	1	4024	xxx	GTSP5916	CD34+ CELLS	D7	1	0.17921146953405018	APLNR	TRUE	-	TRUE	0	APLNR	0
chr11	60061648	-	hg38	1	4024	xxx	GTSP5916	CD34+ CELLS	D7	1	0.17921146953405018	MS4A3	TRUE	+	FALSE	0	CD6	-909991
chr11	65207353	-	hg38	66	4024	xxx	GTSP5916	CD34+ CELLS	D7	1	0.17921146953405018	CAPN1	TRUE	+	FALSE	0	FRMD8	-179215
chr11	67149067	-	hg38	139	4024	xxx	GTSP5916	CD34+ CELLS	D7	1	0.17921146953405018	KDM2A	TRUE	+	FALSE	0	RAD9A	-242883
chr11	67689889	-	hg38	251	4024	xxx	GTSP5916	CD34+ CELLS	D7	1	0.17921146953405018	ALDH3B2	FALSE	-	FALSE	-8664	PPP1CA	-287983
chr11	70326436	-	hg38	42	4024	xxx	GTSP5916	CD34+ CELLS	D7	1	0.17921146953405018	PPFIA1	TRUE	+	FALSE	0	CTTN	-72068
chr11	70349372	-	hg38	1	4024	xxx	GTSP5916	CD34+ CELLS	D7	1	0.17921146953405018	PPFIA1	TRUE	+	FALSE	0	CTTN	-49132
chr11	73888837	-	hg38	54	4024	xxx	GTSP5916	CD34+ CELLS	D7	1	0.17921146953405018	PAAF1	TRUE	+	FALSE	0	PLEKHB1	226017
chr11	107430643	+	hg38	10	4024	xxx	GTSP5916	CD34+ CELLS	D7	1	0.17921146953405018	CWF19L2	TRUE	-	FALSE	0	GUCY1A2	-412197
chr11	219491	+	hg38	169	4024	xxx	GTSP5916	CD34+ CELLS	D7	1	0.17921146953405018	SIRT3	TRUE	-	FALSE	0	PGGHG	-69645
chr11	23196421	+	hg38	397	4024	xxx	GTSP5916	CD34+ CELLS	D7	1	0.17921146953405018	MIR8054	FALSE	-	FALSE	222682	FANCF	-570579
chr11	3782746	+	hg38	550	4024	xxx	GTSP5916	CD34+ CELLS	D7	1	0.17921146953405018	NUP98	TRUE	-	FALSE	0	NUP98	0
chr11	47727557	+	hg38	17	4024	xxx	GTSP5916	CD34+ CELLS	D7	1	0.17921146953405018	FNBP4	TRUE	-	FALSE	0	FNBP4	0
chr11	58621706	+	hg38	5	4024	xxx	GTSP5916	CD34+ CELLS	D7	1	0.17921146953405018	ZFP91-CNTF	TRUE	+	FALSE	0	CTNND1	802525
chr11	62641928	+	hg38	313	4024	xxx	GTSP5916	CD34+ CELLS	D7	1	0.17921146953405018	GANAB	TRUE	-	FALSE	0	FEN1	844683
chr11	62719585	+	hg38	515	4024	xxx	GTSP5916	CD34+ CELLS	D7	1	0.17921146953405018	HNRNPUL2-BSCL2,HNRNPUL2	TRUE	-,-	FALSE	0	FEN1	922340
chr11	63854432	+	hg38	234	4024	xxx	GTSP5916	CD34+ CELLS	D7	1	0.17921146953405018	MARK2	TRUE	+	FALSE	0	MACROD1	144124
chr11	65648308	+	hg38	4	4024	xxx	GTSP5916	CD34+ CELLS	D7	1	0.17921146953405018	SIPA1	TRUE	+	FALSE	0	SIPA1	0
chr11	66181021	+	hg38	236	4024	xxx	GTSP5916	CD34+ CELLS	D7	1	0.17921146953405018	PACS1	TRUE	+	FALSE	0	CD248	133464
chr11	68191867	+	hg38	325	4024	xxx	GTSP5916	CD34+ CELLS	D7	1	0.17921146953405018	KMT5B	TRUE	-	FALSE	0	CHKA	-70475
chr11	72802784	+	hg38	309	4024	xxx	GTSP5916	CD34+ CELLS	D7	1	0.17921146953405018	STARD10	FALSE	-	FALSE	-9078	INPPL1	563636
chr11	73054095	+	hg38	15	4024	xxx	GTSP5916	CD34+ CELLS	D7	1	0.17921146953405018	FCHSD2	TRUE	-	FALSE	0	PLEKHB1	-592081
chr11	74763809	+	hg38	10	4024	xxx	GTSP5916	CD34+ CELLS	D7	1	0.17921146953405018	RNF169	TRUE	+	FALSE	0	NEU3	-225094
chr11	95225832	+	hg38	781	4024	xxx	GTSP5916	CD34+ CELLS	D7	1	0.17921146953405018	SESN3	TRUE	-	FALSE	0	MRE11	-731923
chr12	109227672	-	hg38	127	4024	xxx	GTSP5916	CD34+ CELLS	D7	1	0.17921146953405018	ACACB	TRUE	+	FALSE	0	CORO1C	-496121
chr12	116075004	-	hg38	138	4024	xxx	GTSP5916	CD34+ CELLS	D7	1	0.17921146953405018	MED13L	TRUE	-	FALSE	0	PEBP1	-2060878
chr12	122608585	-	hg38	25	4024	xxx	GTSP5916	CD34+ CELLS	D7	1	0.17921146953405018	KNTC1	TRUE	+	FALSE	0	DENR	-144234
chr12	26821574	-	hg38	228	4024	xxx	GTSP5916	CD34+ CELLS	D7	1	0.17921146953405018	ITPR2	TRUE	-	FALSE	0	STK38L	-422569
chr12	3858383	-	hg38	5	4024	xxx	GTSP5916	CD34+ CELLS	D7	1	0.17921146953405018	PARP11	TRUE	-	FALSE	0	CCND2-AS1	390382
chr12	50016990	-	hg38	4	4024	xxx	GTSP5916	CD34+ CELLS	D7	1	0.17921146953405018	RACGAP1	TRUE	-	FALSE	0	FMNL3	-309575
chr12	50436772	-	hg38	416	4024	xxx	GTSP5916	CD34+ CELLS	D7	1	0.17921146953405018	LARP4	TRUE	+	FALSE	0	ATF1	-327232
chr12	50623255	-	hg38	329	4024	xxx	GTSP5916	CD34+ CELLS	D7	1	0.17921146953405018	DIP2B	TRUE	+	FALSE	0	ATF1	-140749
chr12	53607810	-	hg38	671	4024	xxx	GTSP5916	CD34+ CELLS	D7	1	0.17921146953405018	ATF7	TRUE	-	FALSE	0	HOXC13	-330980
chr12	54264506	-	hg38	248	4024	xxx	GTSP5916	CD34+ CELLS	D7	1	0.17921146953405018	CBX5	TRUE	-	FALSE	0	HOXC11	288086
chr12	54329399	-	hg38	93	4024	xxx	GTSP5916	CD34+ CELLS	D7	1	0.17921146953405018	COPZ1	TRUE	+	FALSE	0	PPP1R1A	249839
chr12	57350859	-	hg38	212	4024	xxx	GTSP5916	CD34+ CELLS	D7	1	0.17921146953405018	R3HDM2	TRUE	-	FALSE	0	INHBE	-104430
chr12	57737013	-	hg38	436	4024	xxx	GTSP5916	CD34+ CELLS	D7	1	0.17921146953405018	AGAP2	TRUE	-	FALSE	0	AGAP2	0
chr12	62375816	-	hg38	250	4024	xxx	GTSP5916	CD34+ CELLS	D7	1	0.17921146953405018	USP15	TRUE	+	FALSE	0	USP15	0
chr12	6803165	-	hg38	47	4024	xxx	GTSP5916	CD34+ CELLS	D7	1	0.17921146953405018	CD4	TRUE	+	FALSE	0	ZNF384	-113592
chr12	76421493	-	hg38	1	4024	xxx	GTSP5916	CD34+ CELLS	D7	1	0.17921146953405018	OSBPL8	TRUE	-	FALSE	0	PAWR	3163379
chr12	79908074	-	hg38	269	4024	xxx	GTSP5916	CD34+ CELLS	D7	1	0.17921146953405018	PPP1R12A	TRUE	-	FALSE	0	PAWR	-216976
chr12	85462907	-	hg38	410	4024	xxx	GTSP5916	CD34+ CELLS	D7	1	0.17921146953405018	ALX1	FALSE	+	FALSE	161122	KITLG	3029884
chr12	97304224	-	hg38	140	4024	xxx	GTSP5916	CD34+ CELLS	D7	1	0.17921146953405018	RMST	FALSE	+	FALSE	-158550	ELK3	1034388
chr12	101668609	+	hg38	2	4024	xxx	GTSP5916	CD34+ CELLS	D7	1	0.17921146953405018	MYBPC1	TRUE	+	FALSE	0	DRAM1	-208716
chr12	113215153	+	hg38	153	4024	xxx	GTSP5916	CD34+ CELLS	D7	1	0.17921146953405018	IQCD	TRUE	-	FALSE	0	PTPN11	705234
chr12	132640209	+	hg38	24	4024	xxx	GTSP5916	CD34+ CELLS	D7	1	0.17921146953405018	POLE	TRUE	-	FALSE	0	CHFR	200141
chr12	49574502	+	hg38	272	4024	xxx	GTSP5916	CD34+ CELLS	D7	1	0.17921146953405018	MCRS1	FALSE	-	FALSE	-6356	FMNL3	63437
chr12	56107248	+	hg38	520	4024	xxx	GTSP5916	CD34+ CELLS	D7	1	0.17921146953405018	PA2G4	TRUE	+	TRUE	0	ERBB3	3740
chr12	57296697	+	hg38	11	4024	xxx	GTSP5916	CD34+ CELLS	D7	1	0.17921146953405018	R3HDM2	TRUE	-	FALSE	0	INHBE	-158592
chr12	62380162	+	hg38	624	4024	xxx	GTSP5916	CD34+ CELLS	D7	1	0.17921146953405018	USP15	TRUE	+	FALSE	0	USP15	0
chr12	64778592	+	hg38	1	4024	xxx	GTSP5916	CD34+ CELLS	D7	1	0.17921146953405018	TBC1D30	TRUE	+	FALSE	0	WIF1	272030
chr12	6750611	+	hg38	139	4024	xxx	GTSP5916	CD34+ CELLS	D7	1	0.17921146953405018	MLF2	TRUE	-	FALSE	0	ZNF384	-61038
chr12	7009457	+	hg38	19	4024	xxx	GTSP5916	CD34+ CELLS	D7	1	0.17921146953405018	LPCAT3	TRUE	-	FALSE	0	PTPN6	48140
chr12	79780014	+	hg38	528	4024	xxx	GTSP5916	CD34+ CELLS	D7	1	0.17921146953405018	PPP1R12A	TRUE	-	FALSE	0	PAWR	-88916
chr12	79784865	+	hg38	531	4024	xxx	GTSP5916	CD34+ CELLS	D7	1	0.17921146953405018	PPP1R12A	TRUE	-	FALSE	0	PAWR	-93767
chr12	93012397	+	hg38	2	4024	xxx	GTSP5916	CD34+ CELLS	D7	1	0.17921146953405018	LOC643339	TRUE	-	FALSE	0	SOCS2	-557423
chr12	93810437	+	hg38	1	4024	xxx	GTSP5916	CD34+ CELLS	D7	1	0.17921146953405018	CRADD	TRUE	+	FALSE	0	SOCS2	233691
chr12	9785893	+	hg38	19	4024	xxx	GTSP5916	CD34+ CELLS	D7	1	0.17921146953405018	CD69	FALSE	-	FALSE	-24991	CD69	-24991
chr12	9895750	+	hg38	364	4024	xxx	GTSP5916	CD34+ CELLS	D7	1	0.17921146953405018	KLRF2	TRUE	+	TRUE	0	CD69	-134848
chr13	110691241	-	hg38	1	4024	xxx	GTSP5916	CD34+ CELLS	D7	1	0.17921146953405018	CARS2	TRUE	-	FALSE	0	TNFSF13B	2382756
chr13	28172437	-	hg38	1	4024	xxx	GTSP5916	CD34+ CELLS	D7	1	0.17921146953405018	PAN3	TRUE	+	FALSE	0	FLT3	-71844
chr13	30645719	-	hg38	17	4024	xxx	GTSP5916	CD34+ CELLS	D7	1	0.17921146953405018	USPL1	TRUE	+	FALSE	0	HMGB1	-28121
chr13	82315131	-	hg38	1	4024	xxx	GTSP5916	CD34+ CELLS	D7	1	0.17921146953405018	LINC00564	FALSE	-	FALSE	-1088147	POU4F1	-3711570
chr13	95998247	-	hg38	132	4024	xxx	GTSP5916	CD34+ CELLS	D7	1	0.17921146953405018	UGGT2	TRUE	-	FALSE	0	RAP2A	-1435972
chr13	103844220	+	hg38	290	4024	xxx	GTSP5916	CD34+ CELLS	D7	1	0.17921146953405018	LINC01309	FALSE	+	FALSE	416534	ERCC5	968218
chr13	103847549	+	hg38	492	4024	xxx	GTSP5916	CD34+ CELLS	D7	1	0.17921146953405018	LINC01309	FALSE	+	FALSE	419863	ERCC5	971547
chr13	21418535	+	hg38	20	4024	xxx	GTSP5916	CD34+ CELLS	D7	1	0.17921146953405018	ZDHHC20	TRUE	-	FALSE	0	FGF9	-252539
chr13	28218381	+	hg38	155	4024	xxx	GTSP5916	CD34+ CELLS	D7	1	0.17921146953405018	PAN3	TRUE	+	FALSE	0	FLT1	81963
chr13	85764161	+	hg38	221	4024	xxx	GTSP5916	CD34+ CELLS	D7	1	0.17921146953405018	SLITRK6	FALSE	-	FALSE	28624	MIR17	-5586442
chr13	97437260	+	hg38	3	4024	xxx	GTSP5916	CD34+ CELLS	D7	1	0.17921146953405018	RAP2A	TRUE	+	FALSE	0	RAP2A	0
chr14	101889634	-	hg38	1	4024	xxx	GTSP5916	CD34+ CELLS	D7	1	0.17921146953405018	PPP2R5C	TRUE	+	FALSE	0	HSP90AA1	191102
chr14	102701427	-	hg38	325	4024	xxx	GTSP5916	CD34+ CELLS	D7	1	0.17921146953405018	RCOR1	TRUE	+	FALSE	0	TRAF3	-76050
chr14	102729124	-	hg38	312	4024	xxx	GTSP5916	CD34+ CELLS	D7	1	0.17921146953405018	RCOR1	TRUE	+	TRUE	0	TRAF3	-48353
chr14	104790703	-	hg38	4	4024	xxx	GTSP5916	CD34+ CELLS	D7	1	0.17921146953405018	AKT1	TRUE	-	FALSE	0	AKT1	0
chr14	56392442	-	hg38	1	4024	xxx	GTSP5916	CD34+ CELLS	D7	1	0.17921146953405018	PELI2	FALSE	+	FALSE	91128	OTX2	408263
chr14	58116539	-	hg38	568	4024	xxx	GTSP5916	CD34+ CELLS	D7	1	0.17921146953405018	ARMH4	TRUE	-	FALSE	0	ARID4A	-181963
chr14	58308776	-	hg38	31	4024	xxx	GTSP5916	CD34+ CELLS	D7	1	0.17921146953405018	ARID4A	TRUE	+	FALSE	0	ARID4A	0
chr14	60129263	-	hg38	11	4024	xxx	GTSP5916	CD34+ CELLS	D7	1	0.17921146953405018	PCNX4	TRUE	+	FALSE	0	SIX1	515434
chr14	73351521	-	hg38	30	4024	xxx	GTSP5916	CD34+ CELLS	D7	1	0.17921146953405018	NUMB	TRUE	-	FALSE	0	PNMA1	360260
chr14	101871593	+	hg38	345	4024	xxx	GTSP5916	CD34+ CELLS	D7	1	0.17921146953405018	PPP2R5C	TRUE	+	FALSE	0	HSP90AA1	209143
chr14	39075240	+	hg38	1	4024	xxx	GTSP5916	CD34+ CELLS	D7	1	0.17921146953405018	SEC23A	TRUE	-	FALSE	0	FOXA1	-1480119
chr14	47118429	+	hg38	1	4024	xxx	GTSP5916	CD34+ CELLS	D7	1	0.17921146953405018	MDGA2	TRUE	-	FALSE	0	FSCB	-2611132
chr14	55670258	+	hg38	335	4024	xxx	GTSP5916	CD34+ CELLS	D7	1	0.17921146953405018	KTN1	TRUE	+	FALSE	0	KTN1	0
chr14	59561838	+	hg38	17	4024	xxx	GTSP5916	CD34+ CELLS	D7	1	0.17921146953405018	CCDC175	TRUE	-	FALSE	0	SIX1	1082859
chr14	70924099	+	hg38	101	4024	xxx	GTSP5916	CD34+ CELLS	D7	1	0.17921146953405018	PCNX1	TRUE	+	FALSE	0	ZFP36L1	-2127855
chr14	96558512	+	hg38	204	4024	xxx	GTSP5916	CD34+ CELLS	D7	1	0.17921146953405018	PAPOLA	TRUE	+	FALSE	0	VRK1	-238833
chr15	101683398	-	hg38	634	4024	xxx	GTSP5916	CD34+ CELLS	D7	1	0.17921146953405018	TARSL2	TRUE	-	FALSE	0	IGF1R	2718867
chr15	29180645	-	hg38	1	4024	xxx	GTSP5916	CD34+ CELLS	D7	1	0.17921146953405018	FAM189A1	TRUE	-	FALSE	0	TRPM1	1820414
chr15	72570901	-	hg38	1	4024	xxx	GTSP5916	CD34+ CELLS	D7	1	0.17921146953405018	ARIH1	TRUE	+	FALSE	0	PKM	-339276
chr15	74524632	-	hg38	1	4024	xxx	GTSP5916	CD34+ CELLS	D7	1	0.17921146953405018	ARID3B	FALSE	+	FALSE	-16543	UBL7	-63443
chr15	91002372	-	hg38	1	4024	xxx	GTSP5916	CD34+ CELLS	D7	1	0.17921146953405018	VPS33B	TRUE	-	FALSE	0	FES	106595
chr15	28774178	+	hg38	1	4024	xxx	GTSP5916	CD34+ CELLS	D7	1	0.17921146953405018	LOC100289656	FALSE	+	FALSE	-14063	TRPM1	2226881
chr15	41303383	+	hg38	181	4024	xxx	GTSP5916	CD34+ CELLS	D7	1	0.17921146953405018	OIP5-AS1	TRUE	+	TRUE	0	TYRO3	-255637
chr15	74495561	+	hg38	173	4024	xxx	GTSP5916	CD34+ CELLS	D7	1	0.17921146953405018	UBL7-AS1	FALSE	+	FALSE	14268	UBL7	-34372
chr15	75164096	+	hg38	141	4024	xxx	GTSP5916	CD34+ CELLS	D7	1	0.17921146953405018	C15orf39	FALSE	+	FALSE	-37782	NEIL1	-182892
chr15	90735107	+	hg38	415	4024	xxx	GTSP5916	CD34+ CELLS	D7	1	0.17921146953405018	BLM	TRUE	+	FALSE	0	BLM	0
chr15	92896706	+	hg38	3	4024	xxx	GTSP5916	CD34+ CELLS	D7	1	0.17921146953405018	LINC01578	TRUE	+	FALSE	0	CHD2	-3613
chr16	15011921	-	hg38	7	4024	xxx	GTSP5916	CD34+ CELLS	D7	1	0.17921146953405018	PDXDC1	TRUE	+	FALSE	0	MYH11	691212
chr16	16098737	-	hg38	328	4024	xxx	GTSP5916	CD34+ CELLS	D7	1	0.17921146953405018	ABCC1	TRUE	+	FALSE	0	ABCC1	0
chr16	18842786	-	hg38	53	4024	xxx	GTSP5916	CD34+ CELLS	D7	1	0.17921146953405018	SMG1	TRUE	-	FALSE	0	ABCC1	2699711
chr16	2101439	-	hg38	46	4024	xxx	GTSP5916	CD34+ CELLS	D7	1	0.17921146953405018	PKD1	TRUE	-	FALSE	0	TSC2	12718
chr16	29583824	-	hg38	117	4024	xxx	GTSP5916	CD34+ CELLS	D7	1	0.17921146953405018	SMG1P2	TRUE	-	FALSE	0	MVP	-236568
chr16	29632652	-	hg38	1	4024	xxx	GTSP5916	CD34+ CELLS	D7	1	0.17921146953405018	SMG1P2	FALSE	-	FALSE	-18934	MVP	-187740
chr16	3635769	-	hg38	443	4024	xxx	GTSP5916	CD34+ CELLS	D7	1	0.17921146953405018	DNASE1	FALSE	+	FALSE	-17168	TRAP1	22266
chr16	68184952	-	hg38	1	4024	xxx	GTSP5916	CD34+ CELLS	D7	1	0.17921146953405018	NFATC3	TRUE	+	FALSE	0	NFATC3	0
chr16	70238113	-	hg38	1	4024	xxx	GTSP5916	CD34+ CELLS	D7	1	0.17921146953405018	SMG1P7	FALSE	-	FALSE	-12079	VAC14	449324
chr16	89898555	-	hg38	7	4024	xxx	GTSP5916	CD34+ CELLS	D7	1	0.17921146953405018	TCF25	TRUE	+	FALSE	0	FANCA	-81896
chr16	15442689	+	hg38	73	4024	xxx	GTSP5916	CD34+ CELLS	D7	1	0.17921146953405018	C16orf45	TRUE	+	FALSE	0	MYH11	260444
chr16	2168605	+	hg38	1	4024	xxx	GTSP5916	CD34+ CELLS	D7	1	0.17921146953405018	TRAF7	TRUE	+	FALSE	0	TRAF7	0
chr16	230396	+	hg38	1	4024	xxx	GTSP5916	CD34+ CELLS	D7	1	0.17921146953405018	LUC7L	FALSE	-	FALSE	-913	AXIN1	57042
chr16	28153890	+	hg38	21	4024	xxx	GTSP5916	CD34+ CELLS	D7	1	0.17921146953405018	XPO6	TRUE	-	FALSE	0	EIF3C	-534666
chr16	29553871	+	hg38	448	4024	xxx	GTSP5916	CD34+ CELLS	D7	1	0.17921146953405018	SMG1P2	TRUE	-	FALSE	0	MVP	-266521
chr16	3846937	+	hg38	70	4024	xxx	GTSP5916	CD34+ CELLS	D7	1	0.17921146953405018	CREBBP	TRUE	-	FALSE	0	CREBBP	0
chr16	4444717	+	hg38	3	4024	xxx	GTSP5916	CD34+ CELLS	D7	1	0.17921146953405018	DNAJA3	TRUE	+	TRUE	0	TFAP4	-171716
chr16	67564029	+	hg38	8	4024	xxx	GTSP5916	CD34+ CELLS	D7	1	0.17921146953405018	CTCF	TRUE	+	FALSE	0	E2F4	365110
chr16	69646575	+	hg38	308	4024	xxx	GTSP5916	CD34+ CELLS	D7	1	0.17921146953405018	NFAT5	TRUE	+	TRUE	0	NFAT5	0
chr16	84285530	+	hg38	1	4024	xxx	GTSP5916	CD34+ CELLS	D7	1	0.17921146953405018	WFDC1	FALSE	+	FALSE	-9174	WFDC1	-9174
chr16	935479	+	hg38	658	4024	xxx	GTSP5916	CD34+ CELLS	D7	1	0.17921146953405018	LMF1	TRUE	-	FALSE	0	LMF1	0
chr17	16182378	-	hg38	315	4024	xxx	GTSP5916	CD34+ CELLS	D7	1	0.17921146953405018	NCOR1	TRUE	-	FALSE	0	NCOR1	0
chr17	29430518	-	hg38	2	4024	xxx	GTSP5916	CD34+ CELLS	D7	1	0.17921146953405018	TAOK1	TRUE	+	FALSE	0	TRAF4	679559
chr17	38358540	-	hg38	191	4024	xxx	GTSP5916	CD34+ CELLS	D7	1	0.17921146953405018	SOCS7	TRUE	+	FALSE	0	MLLT6	-347078
chr17	42005781	-	hg38	82	4024	xxx	GTSP5916	CD34+ CELLS	D7	1	0.17921146953405018	DNAJC7	TRUE	-	FALSE	0	RAB5C	119193
chr17	42262784	-	hg38	5	4024	xxx	GTSP5916	CD34+ CELLS	D7	1	0.17921146953405018	STAT5B	TRUE	-	FALSE	0	STAT5B	0
chr17	42351185	-	hg38	50	4024	xxx	GTSP5916	CD34+ CELLS	D7	1	0.17921146953405018	STAT3	TRUE	-	FALSE	0	STAT3	0
chr17	42714879	-	hg38	118	4024	xxx	GTSP5916	CD34+ CELLS	D7	1	0.17921146953405018	EZH1	TRUE	-	FALSE	0	STAT3	-326383
chr17	44424386	-	hg38	147	4024	xxx	GTSP5916	CD34+ CELLS	D7	1	0.17921146953405018	GPATCH8	TRUE	-	TRUE	0	GRN	71279
chr17	45418257	-	hg38	6	4024	xxx	GTSP5916	CD34+ CELLS	D7	1	0.17921146953405018	ARHGAP27	TRUE	-	FALSE	0	HEXIM1	266155
chr17	48353052	-	hg38	169	4024	xxx	GTSP5916	CD34+ CELLS	D7	1	0.17921146953405018	SKAP1	TRUE	-	FALSE	0	HOXB8	259292
chr17	5229064	-	hg38	2	4024	xxx	GTSP5916	CD34+ CELLS	D7	1	0.17921146953405018	LOC100130950,SCIMP	TRUE	+,-	FALSE	0	RABEP1	-53197
chr17	59022738	-	hg38	251	4024	xxx	GTSP5916	CD34+ CELLS	D7	1	0.17921146953405018	TRIM37	TRUE	-	FALSE	0	TRIM37	0
chr17	59086056	-	hg38	140	4024	xxx	GTSP5916	CD34+ CELLS	D7	1	0.17921146953405018	TRIM37	TRUE	-	FALSE	0	TRIM37	0
chr17	59804434	-	hg38	206	4024	xxx	GTSP5916	CD34+ CELLS	D7	1	0.17921146953405018	VMP1	TRUE	+	FALSE	0	MIR21	-36830
chr17	64202477	-	hg38	5	4024	xxx	GTSP5916	CD34+ CELLS	D7	1	0.17921146953405018	TEX2	TRUE	-	FALSE	0	PECAM1	116936
chr17	81692747	-	hg38	522	4024	xxx	GTSP5916	CD34+ CELLS	D7	1	0.17921146953405018	HGS	TRUE	+	FALSE	0	MAFG	225520
chr17	16121239	+	hg38	305	4024	xxx	GTSP5916	CD34+ CELLS	D7	1	0.17921146953405018	NCOR1	TRUE	-	TRUE	0	NCOR1	0
chr17	29449100	+	hg38	31	4024	xxx	GTSP5916	CD34+ CELLS	D7	1	0.17921146953405018	TAOK1	TRUE	+	FALSE	0	TRAF4	698141
chr17	3947290	+	hg38	313	4024	xxx	GTSP5916	CD34+ CELLS	D7	1	0.17921146953405018	ATP2A3	TRUE	-	FALSE	0	TRPV1	-337878
chr17	40655667	+	hg38	67	4024	xxx	GTSP5916	CD34+ CELLS	D7	1	0.17921146953405018	KRT222	TRUE	-	TRUE	0	CCR7	-90182
chr17	47652881	+	hg38	372	4024	xxx	GTSP5916	CD34+ CELLS	D7	1	0.17921146953405018	KPNB1	TRUE	+	FALSE	0	TBX21	-80361
chr17	586995	+	hg38	289	4024	xxx	GTSP5916	CD34+ CELLS	D7	1	0.17921146953405018	VPS53	TRUE	-	FALSE	0	FAM57A	-145549
chr17	6774963	+	hg38	6	4024	xxx	GTSP5916	CD34+ CELLS	D7	1	0.17921146953405018	XAF1	TRUE	+	TRUE	0	XAF1	0
chr17	78773816	+	hg38	44	4024	xxx	GTSP5916	CD34+ CELLS	D7	1	0.17921146953405018	CYTH1	TRUE	-	FALSE	0	TIMP2	79159
chr17	80021363	+	hg38	350	4024	xxx	GTSP5916	CD34+ CELLS	D7	1	0.17921146953405018	TBC1D16	TRUE	-	FALSE	0	CBX4	-181948
chr17	81292079	+	hg38	129	4024	xxx	GTSP5916	CD34+ CELLS	D7	1	0.17921146953405018	SLC38A10	TRUE	-	FALSE	0	MAFG	626188
chr17	8177666	+	hg38	172	4024	xxx	GTSP5916	CD34+ CELLS	D7	1	0.17921146953405018	TMEM107	FALSE	-	FALSE	-1254	PER1	-25230
chr17	8452506	+	hg38	1	4024	xxx	GTSP5916	CD34+ CELLS	D7	1	0.17921146953405018	NDEL1	TRUE	+	FALSE	0	RPL26	-69255
chr18	24362738	-	hg38	341	4024	xxx	GTSP5916	CD34+ CELLS	D7	1	0.17921146953405018	OSBPL1A	TRUE	-	FALSE	0	ZNF521	699184
chr18	25214733	-	hg38	467	4024	xxx	GTSP5916	CD34+ CELLS	D7	1	0.17921146953405018	ZNF521	TRUE	-	FALSE	0	ZNF521	0
chr18	65821475	-	hg38	172	4024	xxx	GTSP5916	CD34+ CELLS	D7	1	0.17921146953405018	CDH7	TRUE	+	FALSE	0	SERPINB3	-2159511
chr18	38211877	+	hg38	81	4024	xxx	GTSP5916	CD34+ CELLS	D7	1	0.17921146953405018	MIR4318	FALSE	+	FALSE	554661	SLC39A6	-2082482
chr18	5490925	+	hg38	47	4024	xxx	GTSP5916	CD34+ CELLS	D7	1	0.17921146953405018	EPB41L3	TRUE	-	FALSE	0	EPB41L3	0
chr18	79430541	+	hg38	1	4024	xxx	GTSP5916	CD34+ CELLS	D7	1	0.17921146953405018	NFATC1	TRUE	+	FALSE	0	NFATC1	0
chr18	9209994	+	hg38	283	4024	xxx	GTSP5916	CD34+ CELLS	D7	1	0.17921146953405018	ANKRD12	TRUE	+	FALSE	0	MPPE1	2673475
chr18	9944742	+	hg38	377	4024	xxx	GTSP5916	CD34+ CELLS	D7	1	0.17921146953405018	VAPA	TRUE	+	FALSE	0	MPPE1	1938727
chr19	1076170	-	hg38	1	4024	xxx	GTSP5916	CD34+ CELLS	D7	1	0.17921146953405018	ARHGAP45	TRUE	+	FALSE	0	STK11	-129627
chr19	17115174	-	hg38	45	4024	xxx	GTSP5916	CD34+ CELLS	D7	1	0.17921146953405018	MYO9B	TRUE	+	FALSE	0	NR2F6	116709
chr19	17287246	-	hg38	248	4024	xxx	GTSP5916	CD34+ CELLS	D7	1	0.17921146953405018	ANKLE1	TRUE	+	TRUE	0	NR2F6	-41903
chr19	2178513	-	hg38	76	4024	xxx	GTSP5916	CD34+ CELLS	D7	1	0.17921146953405018	DOT1L	TRUE	+	FALSE	0	SPPL2B	-150115
chr19	35906519	-	hg38	15	4024	xxx	GTSP5916	CD34+ CELLS	D7	1	0.17921146953405018	TYROBP	TRUE	-	FALSE	0	ZNF146	-308081
chr19	37962922	-	hg38	340	4024	xxx	GTSP5916	CD34+ CELLS	D7	1	0.17921146953405018	SIPA1L3	TRUE	+	FALSE	0	ZNF569	-495463
chr19	3815297	-	hg38	5	4024	xxx	GTSP5916	CD34+ CELLS	D7	1	0.17921146953405018	ZFR2	TRUE	-	FALSE	0	MATK	-13484
chr19	47162692	-	hg38	256	4024	xxx	GTSP5916	CD34+ CELLS	D7	1	0.17921146953405018	SAE1	TRUE	+	FALSE	0	BBC3	58128
chr19	48240402	-	hg38	119	4024	xxx	GTSP5916	CD34+ CELLS	D7	1	0.17921146953405018	CARD8	TRUE	-	FALSE	0	CARD8	0
chr19	49779517	-	hg38	1	4024	xxx	GTSP5916	CD34+ CELLS	D7	1	0.17921146953405018	AP2A1	TRUE	+	FALSE	0	BCL2L12	105600
chr19	52120360	-	hg38	16	4024	xxx	GTSP5916	CD34+ CELLS	D7	1	0.17921146953405018	ZNF616	TRUE	-	FALSE	0	PPP2R1A	-69440
chr19	6059505	-	hg38	49	4024	xxx	GTSP5916	CD34+ CELLS	D7	1	0.17921146953405018	RFX2	TRUE	-	FALSE	0	RFX2	0
chr19	8449431	-	hg38	163	4024	xxx	GTSP5916	CD34+ CELLS	D7	1	0.17921146953405018	HNRNPM	TRUE	+	FALSE	0	ACTL9	247964
chr19	8479074	-	hg38	17	4024	xxx	GTSP5916	CD34+ CELLS	D7	1	0.17921146953405018	HNRNPM	TRUE	+	FALSE	0	ACTL9	218321
chr19	10182013	+	hg38	113	4024	xxx	GTSP5916	CD34+ CELLS	D7	1	0.17921146953405018	DNMT1	TRUE	-	FALSE	0	DNMT1	0
chr19	11004560	+	hg38	96	4024	xxx	GTSP5916	CD34+ CELLS	D7	1	0.17921146953405018	SMARCA4	TRUE	+	FALSE	0	SMARCA4	0
chr19	11913537	+	hg38	1	4024	xxx	GTSP5916	CD34+ CELLS	D7	1	0.17921146953405018	ZNF69	TRUE	+	TRUE	0	ZNF442	435832
chr19	12725852	+	hg38	7	4024	xxx	GTSP5916	CD34+ CELLS	D7	1	0.17921146953405018	TNPO2	FALSE	-	FALSE	-1855	JUNB	-65642
chr19	2166503	+	hg38	1	4024	xxx	GTSP5916	CD34+ CELLS	D7	1	0.17921146953405018	DOT1L	TRUE	+	FALSE	0	SPPL2B	-162125
chr19	39353882	+	hg38	205	4024	xxx	GTSP5916	CD34+ CELLS	D7	1	0.17921146953405018	SAMD4B	TRUE	+	FALSE	0	PAF1	31745
chr19	4039171	+	hg38	639	4024	xxx	GTSP5916	CD34+ CELLS	D7	1	0.17921146953405018	PIAS4	TRUE	+	TRUE	0	MATK	-237358
chr19	43566519	+	hg38	6	4024	xxx	GTSP5916	CD34+ CELLS	D7	1	0.17921146953405018	XRCC1	TRUE	-	FALSE	0	PLAUR	79574
chr19	46904815	+	hg38	81	4024	xxx	GTSP5916	CD34+ CELLS	D7	1	0.17921146953405018	ARHGAP35	FALSE	+	FALSE	-13859	BBC3	316005
chr19	51588911	+	hg38	206	4024	xxx	GTSP5916	CD34+ CELLS	D7	1	0.17921146953405018	ZNF175	TRUE	+	TRUE	0	MIR125A	-104341
chr19	57796350	+	hg38	355	4024	xxx	GTSP5916	CD34+ CELLS	D7	1	0.17921146953405018	ZNF552	FALSE	-	FALSE	10730	ZSCAN22	-530667
chr19	659967	+	hg38	140	4024	xxx	GTSP5916	CD34+ CELLS	D7	1	0.17921146953405018	RNF126	TRUE	-	FALSE	0	FSTL3	-16420
chr19	7235451	+	hg38	482	4024	xxx	GTSP5916	CD34+ CELLS	D7	1	0.17921146953405018	INSR	TRUE	-	FALSE	0	VAV1	378084
chr19	7242516	+	hg38	214	4024	xxx	GTSP5916	CD34+ CELLS	D7	1	0.17921146953405018	INSR	TRUE	-	FALSE	0	VAV1	385149
chr19	9297787	+	hg38	6	4024	xxx	GTSP5916	CD34+ CELLS	D7	1	0.17921146953405018	ZNF699	TRUE	-	FALSE	0	MUC16	-316444
chr19	946992	+	hg38	268	4024	xxx	GTSP5916	CD34+ CELLS	D7	1	0.17921146953405018	ARID3A	TRUE	+	FALSE	0	PTBP1	134664
chr19	9649517	+	hg38	111	4024	xxx	GTSP5916	CD34+ CELLS	D7	1	0.17921146953405018	ZNF562	TRUE	-	TRUE	0	DNMT1	483825
chr2	112667750	-	hg38	5	4024	xxx	GTSP5916	CD34+ CELLS	D7	1	0.17921146953405018	SLC20A1	FALSE	+	FALSE	3924	TTL	135103
chr2	18543873	-	hg38	8	4024	xxx	GTSP5916	CD34+ CELLS	D7	1	0.17921146953405018	RDH14,NT5C1B-RDH14	FALSE	-,-	FALSE	10848	GEN1	757952
chr2	185696728	-	hg38	1	4024	xxx	GTSP5916	CD34+ CELLS	D7	1	0.17921146953405018	LOC101927196	FALSE	-	FALSE	23144	DIRC1	3037008
chr2	187425409	-	hg38	226	4024	xxx	GTSP5916	CD34+ CELLS	D7	1	0.17921146953405018	CALCRL	TRUE	-	FALSE	0	DIRC1	1308327
chr2	20041141	-	hg38	3	4024	xxx	GTSP5916	CD34+ CELLS	D7	1	0.17921146953405018	LAPTM4A	TRUE	-	FALSE	0	SDC1	159654
chr2	202968261	-	hg38	1	4024	xxx	GTSP5916	CD34+ CELLS	D7	1	0.17921146953405018	CARF	TRUE	+	FALSE	0	RAPH1	465419
chr2	228424130	-	hg38	6	4024	xxx	GTSP5916	CD34+ CELLS	D7	1	0.17921146953405018	LINC01807	FALSE	-	FALSE	59127	COL4A3	1109337
chr2	230434122	-	hg38	192	4024	xxx	GTSP5916	CD34+ CELLS	D7	1	0.17921146953405018	SP100	TRUE	+	FALSE	0	SP140	120906
chr2	24665589	-	hg38	329	4024	xxx	GTSP5916	CD34+ CELLS	D7	1	0.17921146953405018	NCOA1	TRUE	+	FALSE	0	NCOA1	0
chr2	26374026	-	hg38	391	4024	xxx	GTSP5916	CD34+ CELLS	D7	1	0.17921146953405018	SELENOI	TRUE	+	FALSE	0	OTOF	83175
chr2	28277095	-	hg38	85	4024	xxx	GTSP5916	CD34+ CELLS	D7	1	0.17921146953405018	BABAM2	TRUE	+	FALSE	0	FOSL2	-115815
chr2	33564893	-	hg38	480	4024	xxx	GTSP5916	CD34+ CELLS	D7	1	0.17921146953405018	LOC105374454	TRUE	-	FALSE	0	BIRC6	945993
chr2	36568726	-	hg38	557	4024	xxx	GTSP5916	CD34+ CELLS	D7	1	0.17921146953405018	FEZ2	TRUE	-	FALSE	0	STRN	268970
chr2	39411824	-	hg38	59	4024	xxx	GTSP5916	CD34+ CELLS	D7	1	0.17921146953405018	MAP4K3	TRUE	-	FALSE	0	EIF2AK2	-2254776
chr2	55341787	-	hg38	252	4024	xxx	GTSP5916	CD34+ CELLS	D7	1	0.17921146953405018	CCDC88A	TRUE	-	FALSE	0	RTN4	-203955
chr2	61076609	-	hg38	1	4024	xxx	GTSP5916	CD34+ CELLS	D7	1	0.17921146953405018	KIAA1841	TRUE	+	FALSE	0	PUS10	-58349
chr2	67164307	-	hg38	3	4024	xxx	GTSP5916	CD34+ CELLS	D7	1	0.17921146953405018	LINC01828,LINC01829	TRUE	+,-	FALSE	0	MEIS1	591547
chr2	69415993	-	hg38	4	4024	xxx	GTSP5916	CD34+ CELLS	D7	1	0.17921146953405018	NFU1	TRUE	-	FALSE	0	MXD1	-499046
chr2	69918285	-	hg38	237	4024	xxx	GTSP5916	CD34+ CELLS	D7	1	0.17921146953405018	MXD1	TRUE	+	FALSE	0	MXD1	0
chr2	74066094	-	hg38	309	4024	xxx	GTSP5916	CD34+ CELLS	D7	1	0.17921146953405018	TET3	TRUE	+	FALSE	0	LOXL3	466162
chr2	108472640	+	hg38	330	4024	xxx	GTSP5916	CD34+ CELLS	D7	1	0.17921146953405018	GCC2	TRUE	+	FALSE	0	RANBP2	-246839
chr2	135077318	+	hg38	56	4024	xxx	GTSP5916	CD34+ CELLS	D7	1	0.17921146953405018	RAB3GAP1	TRUE	+	FALSE	0	ARHGEF4	4030064
chr2	151812915	+	hg38	31	4024	xxx	GTSP5916	CD34+ CELLS	D7	1	0.17921146953405018	ARL5A	TRUE	-	FALSE	0	ACVR2A	3882087
chr2	157322714	+	hg38	245	4024	xxx	GTSP5916	CD34+ CELLS	D7	1	0.17921146953405018	ERMN	TRUE	-	FALSE	0	GALNT5	4222
chr2	162364421	+	hg38	1	4024	xxx	GTSP5916	CD34+ CELLS	D7	1	0.17921146953405018	GCA	FALSE	+	FALSE	1312	GALNT5	5045929
chr2	171009842	+	hg38	2	4024	xxx	GTSP5916	CD34+ CELLS	D7	1	0.17921146953405018	TLK1	TRUE	-	FALSE	0	LRP2	-1647229
chr2	195371504	+	hg38	188	4024	xxx	GTSP5916	CD34+ CELLS	D7	1	0.17921146953405018	SLC39A10	FALSE	+	FALSE	-285302	ANKRD44	1615156
chr2	197534324	+	hg38	1	4024	xxx	GTSP5916	CD34+ CELLS	D7	1	0.17921146953405018	HSPE1-MOB4,MOB4	TRUE	+,+	FALSE	0	HSPD1	-34049
chr2	204984410	+	hg38	149	4024	xxx	GTSP5916	CD34+ CELLS	D7	1	0.17921146953405018	PARD3B	TRUE	+	FALSE	0	RAPH1	-1449073
chr2	213110363	+	hg38	396	4024	xxx	GTSP5916	CD34+ CELLS	D7	1	0.17921146953405018	IKZF2	TRUE	-	FALSE	0	IKZF2	0
chr2	222599153	+	hg38	341	4024	xxx	GTSP5916	CD34+ CELLS	D7	1	0.17921146953405018	FARSB	TRUE	-	FALSE	0	ACSL3	-261779
chr2	241370521	+	hg38	1	4024	xxx	GTSP5916	CD34+ CELLS	D7	1	0.17921146953405018	FARP2	TRUE	+	FALSE	0	SEPT2	16493
chr2	27944891	+	hg38	78	4024	xxx	GTSP5916	CD34+ CELLS	D7	1	0.17921146953405018	BABAM2	TRUE	+	FALSE	0	FOSL2	-448019
chr2	32400680	+	hg38	287	4024	xxx	GTSP5916	CD34+ CELLS	D7	1	0.17921146953405018	BIRC6	TRUE	+	FALSE	0	BIRC6	0
chr2	34891630	+	hg38	795	4024	xxx	GTSP5916	CD34+ CELLS	D7	1	0.17921146953405018	LINC01320	FALSE	+	FALSE	169066	STRN	1946066
chr2	58103983	+	hg38	59	4024	xxx	GTSP5916	CD34+ CELLS	D7	1	0.17921146953405018	VRK2	TRUE	+	FALSE	0	BCL11A	2347182
chr2	61372330	+	hg38	260	4024	xxx	GTSP5916	CD34+ CELLS	D7	1	0.17921146953405018	USP34	TRUE	-	FALSE	0	PUS10	-354070
chr2	62375307	+	hg38	457	4024	xxx	GTSP5916	CD34+ CELLS	D7	1	0.17921146953405018	TMEM17	FALSE	-	FALSE	124912	PUS10	-1357047
chr2	73817956	+	hg38	1	4024	xxx	GTSP5916	CD34+ CELLS	D7	1	0.17921146953405018	C2orf78	FALSE	+	FALSE	808	LOXL3	714300
chr2	75674156	+	hg38	75	4024	xxx	GTSP5916	CD34+ CELLS	D7	1	0.17921146953405018	GCFC2	TRUE	-	FALSE	0	M1AP	-1025817
chr20	17973536	-	hg38	410	4024	xxx	GTSP5916	CD34+ CELLS	D7	1	0.17921146953405018	MGME1	TRUE	+	FALSE	0	SNX5	-4544
chr20	3138418	-	hg38	740	4024	xxx	GTSP5916	CD34+ CELLS	D7	1	0.17921146953405018	UBOX5-AS1,UBOX5	TRUE	+,-	FALSE	0	CDC25B	-648352
chr20	37750322	-	hg38	3	4024	xxx	GTSP5916	CD34+ CELLS	D7	1	0.17921146953405018	CTNNBL1	TRUE	+	FALSE	0	BLCAP	-222390
chr20	4077831	-	hg38	462	4024	xxx	GTSP5916	CD34+ CELLS	D7	1	0.17921146953405018	RNF24	FALSE	-	FALSE	-62239	CDC25B	271709
chr20	43704763	-	hg38	200	4024	xxx	GTSP5916	CD34+ CELLS	D7	1	0.17921146953405018	MYBL2	TRUE	+	FALSE	0	MYBL2	0
chr20	45029243	-	hg38	5	4024	xxx	GTSP5916	CD34+ CELLS	D7	1	0.17921146953405018	STK4	TRUE	+	FALSE	0	STK4	0
chr20	48996324	-	hg38	3	4024	xxx	GTSP5916	CD34+ CELLS	D7	1	0.17921146953405018	ARFGEF2	TRUE	+	FALSE	0	CSE1L	-49920
chr20	6023179	-	hg38	7	4024	xxx	GTSP5916	CD34+ CELLS	D7	1	0.17921146953405018	CRLS1	TRUE	+	FALSE	0	PCNA	-896556
chr20	63990084	-	hg38	1	4024	xxx	GTSP5916	CD34+ CELLS	D7	1	0.17921146953405018	PRPF6	TRUE	+	FALSE	0	RGS19	83095
chr20	17587859	+	hg38	6	4024	xxx	GTSP5916	CD34+ CELLS	D7	1	0.17921146953405018	DSTN	TRUE	+	FALSE	0	SNX5	353735
chr20	41259520	+	hg38	2	4024	xxx	GTSP5916	CD34+ CELLS	D7	1	0.17921146953405018	ZHX3	TRUE	-	FALSE	0	TOP1	135032
chr20	46080765	+	hg38	195	4024	xxx	GTSP5916	CD34+ CELLS	D7	1	0.17921146953405018	NCOA5	TRUE	-	FALSE	0	MMP9	64203
chr20	62916127	+	hg38	1	4024	xxx	GTSP5916	CD34+ CELLS	D7	1	0.17921146953405018	DIDO1	TRUE	-	FALSE	0	EEF1A2	571883
chr21	31699951	-	hg38	11	4024	xxx	GTSP5916	CD34+ CELLS	D7	1	0.17921146953405018	SCAF4	TRUE	-	FALSE	0	TIAM1	-140863
chr21	37008684	-	hg38	1	4024	xxx	GTSP5916	CD34+ CELLS	D7	1	0.17921146953405018	RIPPLY3	TRUE	+	FALSE	0	DYRK1A	-356887
chr21	44815285	-	hg38	27	4024	xxx	GTSP5916	CD34+ CELLS	D7	1	0.17921146953405018	SUMO3	TRUE	-	FALSE	0	PTTG1IP	34298
chr21	14301224	+	hg38	309	4024	xxx	GTSP5916	CD34+ CELLS	D7	1	0.17921146953405018	ABCC13	TRUE	+	TRUE	0	NRIP1	660009
chr21	37455486	+	hg38	513	4024	xxx	GTSP5916	CD34+ CELLS	D7	1	0.17921146953405018	DYRK1A	TRUE	+	FALSE	0	DYRK1A	0
chr21	46528124	+	hg38	17	4024	xxx	GTSP5916	CD34+ CELLS	D7	1	0.17921146953405018	DIP2A	TRUE	+	FALSE	0	S100B	70492
chr22	27301562	-	hg38	1	4024	xxx	GTSP5916	CD34+ CELLS	D7	1	0.17921146953405018	LINC02554	FALSE	+	FALSE	-9087	MN1	446713
chr22	39829757	-	hg38	37	4024	xxx	GTSP5916	CD34+ CELLS	D7	1	0.17921146953405018	ENTHD1	TRUE	-	FALSE	0	ATF4	307070
chr22	40784117	-	hg38	588	4024	xxx	GTSP5916	CD34+ CELLS	D7	1	0.17921146953405018	SLC25A17	TRUE	-	FALSE	0	ST13	40416
chr22	50358924	-	hg38	57	4024	xxx	GTSP5916	CD34+ CELLS	D7	1	0.17921146953405018	PPP6R2	TRUE	+	FALSE	0	MAPK12	-97113
chr22	28578212	+	hg38	8	4024	xxx	GTSP5916	CD34+ CELLS	D7	1	0.17921146953405018	TTC28	TRUE	-	FALSE	0	CHEK2	109529
chr22	40230519	+	hg38	271	4024	xxx	GTSP5916	CD34+ CELLS	D7	1	0.17921146953405018	TNRC6B	TRUE	+	FALSE	0	MKL1	179760
chr22	41867584	+	hg38	1	4024	xxx	GTSP5916	CD34+ CELLS	D7	1	0.17921146953405018	SREBF2	TRUE	+	FALSE	0	XRCC6	203535
chr22	50113224	+	hg38	103	4024	xxx	GTSP5916	CD34+ CELLS	D7	1	0.17921146953405018	MOV10L1	TRUE	+	FALSE	0	MAPK12	139675
chr3	100078655	-	hg38	1	4024	xxx	GTSP5916	CD34+ CELLS	D7	1	0.17921146953405018	CMSS1,FILIP1L	TRUE	+,-	FALSE	0	TFG	-630633
chr3	138680945	-	hg38	291	4024	xxx	GTSP5916	CD34+ CELLS	D7	1	0.17921146953405018	PIK3CB	TRUE	-	FALSE	0	FAIM	47568
chr3	142537050	-	hg38	210	4024	xxx	GTSP5916	CD34+ CELLS	D7	1	0.17921146953405018	ATR	TRUE	-	FALSE	0	ATR	0
chr3	155595670	-	hg38	5	4024	xxx	GTSP5916	CD34+ CELLS	D7	1	0.17921146953405018	PLCH1	TRUE	-	FALSE	0	GMPS	-274864
chr3	15789289	-	hg38	315	4024	xxx	GTSP5916	CD34+ CELLS	D7	1	0.17921146953405018	ANKRD28	TRUE	-	FALSE	0	XPC	-1610616
chr3	160185410	-	hg38	107	4024	xxx	GTSP5916	CD34+ CELLS	D7	1	0.17921146953405018	IL12A-AS1	TRUE	-	FALSE	0	RARRES1	-1452923
chr3	167797256	-	hg38	364	4024	xxx	GTSP5916	CD34+ CELLS	D7	1	0.17921146953405018	SERPINI1	TRUE	+	FALSE	0	MECOM	1286241
chr3	168499973	-	hg38	166	4024	xxx	GTSP5916	CD34+ CELLS	D7	1	0.17921146953405018	EGFEM1P	TRUE	+	FALSE	0	MECOM	583524
chr3	184923263	-	hg38	245	4024	xxx	GTSP5916	CD34+ CELLS	D7	1	0.17921146953405018	VPS8	TRUE	+	FALSE	0	THPO	-543574
chr3	195373322	-	hg38	227	4024	xxx	GTSP5916	CD34+ CELLS	D7	1	0.17921146953405018	ACAP2	TRUE	-	FALSE	0	XXYLT1	-102155
chr3	33810178	-	hg38	158	4024	xxx	GTSP5916	CD34+ CELLS	D7	1	0.17921146953405018	PDCD6IP	TRUE	+	FALSE	0	GLB1	-712947
chr3	40296000	-	hg38	351	4024	xxx	GTSP5916	CD34+ CELLS	D7	1	0.17921146953405018	EIF1B-AS1	TRUE	-	FALSE	0	EIF1B	-13680
chr3	45726211	-	hg38	4	4024	xxx	GTSP5916	CD34+ CELLS	D7	1	0.17921146953405018	SACM1L	TRUE	+	FALSE	0	LIMD1	44947
chr3	46394443	-	hg38	164	4024	xxx	GTSP5916	CD34+ CELLS	D7	1	0.17921146953405018	LOC102724297	TRUE	-	FALSE	0	TDGF1	-180110
chr3	47454226	-	hg38	12	4024	xxx	GTSP5916	CD34+ CELLS	D7	1	0.17921146953405018	SCAP	TRUE	-	FALSE	0	SETD2	-290248
chr3	52084450	-	hg38	11	4024	xxx	GTSP5916	CD34+ CELLS	D7	1	0.17921146953405018	POC1A	TRUE	-	FALSE	0	RRP9	-142508
chr3	63962119	-	hg38	8	4024	xxx	GTSP5916	CD34+ CELLS	D7	1	0.17921146953405018	ATXN7	TRUE	+	FALSE	0	PTPRG	1667220
chr3	71484649	-	hg38	2	4024	xxx	GTSP5916	CD34+ CELLS	D7	1	0.17921146953405018	FOXP1	TRUE	-	FALSE	0	FOXP1	0
chr3	94010222	-	hg38	692	4024	xxx	GTSP5916	CD34+ CELLS	D7	1	0.17921146953405018	ARL13B	TRUE	+	FALSE	0	PROS1	-36131
chr3	98896955	-	hg38	335	4024	xxx	GTSP5916	CD34+ CELLS	D7	1	0.17921146953405018	DCBLD2	TRUE	-	FALSE	0	RIOX2	-924503
chr3	125327196	+	hg38	3	4024	xxx	GTSP5916	CD34+ CELLS	D7	1	0.17921146953405018	ZNF148	TRUE	-	FALSE	0	MUC13	-392444
chr3	129807255	+	hg38	4	4024	xxx	GTSP5916	CD34+ CELLS	D7	1	0.17921146953405018	TMCC1	TRUE	-	FALSE	0	CNBP	-623287
chr3	152349477	+	hg38	1	4024	xxx	GTSP5916	CD34+ CELLS	D7	1	0.17921146953405018	MBNL1	TRUE	+	FALSE	0	RAP2B	-812733
chr3	160534368	+	hg38	288	4024	xxx	GTSP5916	CD34+ CELLS	D7	1	0.17921146953405018	KPNA4	TRUE	-	FALSE	0	RARRES1	-1801881
chr3	172636295	+	hg38	2	4024	xxx	GTSP5916	CD34+ CELLS	D7	1	0.17921146953405018	NCEH1	TRUE	-	FALSE	0	TNFSF10	-112787
chr3	17402189	+	hg38	1	4024	xxx	GTSP5916	CD34+ CELLS	D7	1	0.17921146953405018	TBC1D5	TRUE	-	FALSE	0	SATB1	943197
chr3	182716607	+	hg38	33	4024	xxx	GTSP5916	CD34+ CELLS	D7	1	0.17921146953405018	ATP11B	FALSE	+	FALSE	-76894	SOX2	1002170
chr3	1946193	+	hg38	3	4024	xxx	GTSP5916	CD34+ CELLS	D7	1	0.17921146953405018	CNTN4	FALSE	+	FALSE	-152608	CNTN4	-152608
chr3	196752027	+	hg38	298	4024	xxx	GTSP5916	CD34+ CELLS	D7	1	0.17921146953405018	PAK2	TRUE	+	FALSE	0	DLG1	290531
chr3	37136854	+	hg38	12	4024	xxx	GTSP5916	CD34+ CELLS	D7	1	0.17921146953405018	LRRFIP2	TRUE	-	FALSE	0	MLH1	86007
chr3	44830225	+	hg38	55	4024	xxx	GTSP5916	CD34+ CELLS	D7	1	0.17921146953405018	KIF15	TRUE	+	FALSE	0	ZDHHC3	85034
chr3	47691518	+	hg38	1	4024	xxx	GTSP5916	CD34+ CELLS	D7	1	0.17921146953405018	SMARCC1	TRUE	-	FALSE	0	MAP4	159170
chr3	48807717	+	hg38	223	4024	xxx	GTSP5916	CD34+ CELLS	D7	1	0.17921146953405018	PRKAR2A	TRUE	-	FALSE	0	NCKIPSD	-121783
chr3	48933989	+	hg38	379	4024	xxx	GTSP5916	CD34+ CELLS	D7	1	0.17921146953405018	ARIH2	TRUE	+	FALSE	0	NCKIPSD	-248055
chr3	49355520	+	hg38	346	4024	xxx	GTSP5916	CD34+ CELLS	D7	1	0.17921146953405018	GPX1	FALSE	-	FALSE	1649	GPX1	1649
chr3	52012812	+	hg38	298	4024	xxx	GTSP5916	CD34+ CELLS	D7	1	0.17921146953405018	RPL29	FALSE	-	FALSE	-16869	RRP9	-70870
chr3	61426408	+	hg38	1	4024	xxx	GTSP5916	CD34+ CELLS	D7	1	0.17921146953405018	PTPRG	FALSE	+	FALSE	-135159	PTPRG	-135159
chr3	70935373	+	hg38	63	4024	xxx	GTSP5916	CD34+ CELLS	D7	1	0.17921146953405018	FOXP1	FALSE	-	FALSE	19339	FOXP1	19339
chr3	88898152	+	hg38	166	4024	xxx	GTSP5916	CD34+ CELLS	D7	1	0.17921146953405018	EPHA3	FALSE	+	FALSE	-209370	EPHA3	-209370
chr4	122185724	-	hg38	111	4024	xxx	GTSP5916	CD34+ CELLS	D7	1	0.17921146953405018	KIAA1109	TRUE	+	FALSE	0	IL2	265744
chr4	150367215	-	hg38	45	4024	xxx	GTSP5916	CD34+ CELLS	D7	1	0.17921146953405018	LRBA	TRUE	-	FALSE	0	LRBA	0
chr4	178693318	-	hg38	185	4024	xxx	GTSP5916	CD34+ CELLS	D7	1	0.17921146953405018	LINC01098	FALSE	+	FALSE	702567	ADAM29	3715137
chr4	1942138	-	hg38	45	4024	xxx	GTSP5916	CD34+ CELLS	D7	1	0.17921146953405018	NSD2	TRUE	+	TRUE	0	NSD2	0
chr4	26938029	-	hg38	252	4024	xxx	GTSP5916	CD34+ CELLS	D7	1	0.17921146953405018	STIM2	TRUE	+	FALSE	0	SLC34A2	1259280
chr4	40189815	-	hg38	73	4024	xxx	GTSP5916	CD34+ CELLS	D7	1	0.17921146953405018	RHOH	FALSE	+	FALSE	-1194	RHOH	-1194
chr4	67622549	-	hg38	627	4024	xxx	GTSP5916	CD34+ CELLS	D7	1	0.17921146953405018	UBA6	TRUE	-	FALSE	0	UTP3	-3065928
chr4	71023821	-	hg38	53	4024	xxx	GTSP5916	CD34+ CELLS	D7	1	0.17921146953405018	DCK	TRUE	+	FALSE	0	UTP3	333269
chr4	81148350	-	hg38	5	4024	xxx	GTSP5916	CD34+ CELLS	D7	1	0.17921146953405018	PRKG2	TRUE	-	FALSE	0	FGF5	857332
chr4	103172070	+	hg38	514	4024	xxx	GTSP5916	CD34+ CELLS	D7	1	0.17921146953405018	CENPE	TRUE	-	FALSE	0	NFKB1	554767
chr4	105243003	+	hg38	179	4024	xxx	GTSP5916	CD34+ CELLS	D7	1	0.17921146953405018	TET2,TET2-AS1	TRUE	+,-	FALSE	0	TET2	0
chr4	105377469	+	hg38	100	4024	xxx	GTSP5916	CD34+ CELLS	D7	1	0.17921146953405018	PPA2	TRUE	-	FALSE	0	TET2	97665
chr4	155730837	+	hg38	431	4024	xxx	GTSP5916	CD34+ CELLS	D7	1	0.17921146953405018	GUCY1A1	TRUE	+	TRUE	0	FBXW7	-3194741
chr4	156247521	+	hg38	60	4024	xxx	GTSP5916	CD34+ CELLS	D7	1	0.17921146953405018	CTSO	FALSE	-	FALSE	-293624	FBXW7	-3711425
chr4	172057141	+	hg38	228	4024	xxx	GTSP5916	CD34+ CELLS	D7	1	0.17921146953405018	GALNTL6	TRUE	+	FALSE	0	ADAM29	-2861215
chr4	2679593	+	hg38	50	4024	xxx	GTSP5916	CD34+ CELLS	D7	1	0.17921146953405018	FAM193A	TRUE	+	FALSE	0	SH3BP2	-113428
chr4	46094546	+	hg38	26	4024	xxx	GTSP5916	CD34+ CELLS	D7	1	0.17921146953405018	GABRG1	TRUE	-	FALSE	0	TEC	2041235
chr4	47454924	+	hg38	162	4024	xxx	GTSP5916	CD34+ CELLS	D7	1	0.17921146953405018	COMMD8	TRUE	-	FALSE	0	TEC	680857
chr4	69757201	+	hg38	179	4024	xxx	GTSP5916	CD34+ CELLS	D7	1	0.17921146953405018	SULT1B1	TRUE	-	FALSE	0	UTP3	-931276
chr4	71024620	+	hg38	298	4024	xxx	GTSP5916	CD34+ CELLS	D7	1	0.17921146953405018	DCK	TRUE	+	FALSE	0	UTP3	334068
chr4	78862424	+	hg38	7	4024	xxx	GTSP5916	CD34+ CELLS	D7	1	0.17921146953405018	BMP2K	TRUE	+	FALSE	0	FGF5	-1404162
chr4	8401360	+	hg38	1	4024	xxx	GTSP5916	CD34+ CELLS	D7	1	0.17921146953405018	ACOX3	TRUE	-	FALSE	0	S100P	1704189
chr4	90223071	+	hg38	396	4024	xxx	GTSP5916	CD34+ CELLS	D7	1	0.17921146953405018	CCSER1	TRUE	+	FALSE	0	SPP1	2239659
chr4	94534881	+	hg38	311	4024	xxx	GTSP5916	CD34+ CELLS	D7	1	0.17921146953405018	PDLIM5	TRUE	+	FALSE	0	RAP1GDS1	-3726493
chr5	101533359	-	hg38	2	4024	xxx	GTSP5916	CD34+ CELLS	D7	1	0.17921146953405018	ST8SIA4	FALSE	-	FALSE	-630073	LNPEP	4503947
chr5	120486684	-	hg38	1	4024	xxx	GTSP5916	CD34+ CELLS	D7	1	0.17921146953405018	PRR16	TRUE	+	FALSE	0	LOX	1576509
chr5	129098068	-	hg38	191	4024	xxx	GTSP5916	CD34+ CELLS	D7	1	0.17921146953405018	ISOC1	TRUE	+	FALSE	0	MARCH3	-2067259
chr5	131782599	-	hg38	23	4024	xxx	GTSP5916	CD34+ CELLS	D7	1	0.17921146953405018	FNIP1	TRUE	-	FALSE	0	FNIP1	0
chr5	134199134	-	hg38	540	4024	xxx	GTSP5916	CD34+ CELLS	D7	1	0.17921146953405018	PPP2CA	TRUE	-	TRUE	0	SKP1	-22100
chr5	134199677	-	hg38	1	4024	xxx	GTSP5916	CD34+ CELLS	D7	1	0.17921146953405018	PPP2CA	TRUE	-	FALSE	0	SKP1	-22643
chr5	148406688	-	hg38	319	4024	xxx	GTSP5916	CD34+ CELLS	D7	1	0.17921146953405018	FBXO38	TRUE	+	FALSE	0	SPINK7	90768
chr5	157275238	-	hg38	14	4024	xxx	GTSP5916	CD34+ CELLS	D7	1	0.17921146953405018	CYFIP2	TRUE	+	FALSE	0	ITK	20138
chr5	177263816	-	hg38	6	4024	xxx	GTSP5916	CD34+ CELLS	D7	1	0.17921146953405018	NSD1	TRUE	+	FALSE	0	NSD1	0
chr5	25166977	-	hg38	2	4024	xxx	GTSP5916	CD34+ CELLS	D7	1	0.17921146953405018	LINC02228	TRUE	-	FALSE	0	CDH10	-521998
chr5	27832795	-	hg38	17	4024	xxx	GTSP5916	CD34+ CELLS	D7	1	0.17921146953405018	PURPL	FALSE	+	FALSE	336393	CDH10	-3187816
chr5	60815686	-	hg38	24	4024	xxx	GTSP5916	CD34+ CELLS	D7	1	0.17921146953405018	ELOVL7	TRUE	-	FALSE	0	ERCC8	58144
chr5	60898716	-	hg38	132	4024	xxx	GTSP5916	CD34+ CELLS	D7	1	0.17921146953405018	ERCC8	TRUE	-	FALSE	0	ERCC8	0
chr5	64816693	-	hg38	3	4024	xxx	GTSP5916	CD34+ CELLS	D7	1	0.17921146953405018	CWC27	TRUE	+	FALSE	0	PIK3R1	-3399061
chr5	81537644	-	hg38	242	4024	xxx	GTSP5916	CD34+ CELLS	D7	1	0.17921146953405018	SSBP2	TRUE	-	FALSE	0	RASGRF2	307481
chr5	82055304	-	hg38	154	4024	xxx	GTSP5916	CD34+ CELLS	D7	1	0.17921146953405018	ATG10	TRUE	+	FALSE	0	RASGRF2	825141
chr5	97659347	-	hg38	489	4024	xxx	GTSP5916	CD34+ CELLS	D7	1	0.17921146953405018	LINC01340	TRUE	+	FALSE	0	LNPEP	629935
chr5	115851322	+	hg38	74	4024	xxx	GTSP5916	CD34+ CELLS	D7	1	0.17921146953405018	AP3S1	TRUE	+	FALSE	0	MCC	-2362491
chr5	119522057	+	hg38	1	4024	xxx	GTSP5916	CD34+ CELLS	D7	1	0.17921146953405018	HSD17B4	TRUE	+	FALSE	0	LOX	2541136
chr5	137955834	+	hg38	1	4024	xxx	GTSP5916	CD34+ CELLS	D7	1	0.17921146953405018	FAM13B	TRUE	-	FALSE	0	CDC25C	329429
chr5	165131173	+	hg38	29	4024	xxx	GTSP5916	CD34+ CELLS	D7	1	0.17921146953405018	LOC102546299	FALSE	+	FALSE	588188	CCNG1	1686156
chr5	177208299	+	hg38	257	4024	xxx	GTSP5916	CD34+ CELLS	D7	1	0.17921146953405018	NSD1	TRUE	+	FALSE	0	NSD1	0
chr5	177421076	+	hg38	375	4024	xxx	GTSP5916	CD34+ CELLS	D7	1	0.17921146953405018	GRK6	FALSE	+	FALSE	-5608	DBN1	35535
chr5	18759088	+	hg38	18	4024	xxx	GTSP5916	CD34+ CELLS	D7	1	0.17921146953405018	CDH18	FALSE	-	FALSE	712206	FBXL7	2819291
chr5	20039777	+	hg38	1	4024	xxx	GTSP5916	CD34+ CELLS	D7	1	0.17921146953405018	CDH18	TRUE	-	FALSE	0	FBXL7	4099980
chr5	22888529	+	hg38	3	4024	xxx	GTSP5916	CD34+ CELLS	D7	1	0.17921146953405018	CDH12	FALSE	-	FALSE	-34906	CDH10	1598569
chr5	36109337	+	hg38	205	4024	xxx	GTSP5916	CD34+ CELLS	D7	1	0.17921146953405018	LMBRD2	TRUE	-	FALSE	0	SKP2	-42704
chr5	42802071	+	hg38	5	4024	xxx	GTSP5916	CD34+ CELLS	D7	1	0.17921146953405018	CCDC152,SELENOP	TRUE	+,-	TRUE	0	GHR	80192
chr5	43654499	+	hg38	767	4024	xxx	GTSP5916	CD34+ CELLS	D7	1	0.17921146953405018	NNT	TRUE	+	FALSE	0	FGF10	650494
chr5	68263546	+	hg38	95	4024	xxx	GTSP5916	CD34+ CELLS	D7	1	0.17921146953405018	PIK3R1	TRUE	+	FALSE	0	PIK3R1	0
chr5	75415097	+	hg38	1	4024	xxx	GTSP5916	CD34+ CELLS	D7	1	0.17921146953405018	COL4A3BP	TRUE	-	FALSE	0	HMGCR	52995
chr6	100603453	-	hg38	217	4024	xxx	GTSP5916	CD34+ CELLS	D7	1	0.17921146953405018	ASCC3	TRUE	-	FALSE	0	CCNC	-1034638
chr6	116662141	-	hg38	35	4024	xxx	GTSP5916	CD34+ CELLS	D7	1	0.17921146953405018	ZUP1	TRUE	-	FALSE	0	KPNA5	-19061
chr6	13645401	-	hg38	10	4024	xxx	GTSP5916	CD34+ CELLS	D7	1	0.17921146953405018	RANBP9	TRUE	-	FALSE	0	HIVEP1	1480401
chr6	158486874	-	hg38	1	4024	xxx	GTSP5916	CD34+ CELLS	D7	1	0.17921146953405018	TULP4	TRUE	+	FALSE	0	ZDHHC14	812928
chr6	159040468	-	hg38	2	4024	xxx	GTSP5916	CD34+ CELLS	D7	1	0.17921146953405018	TAGAP	TRUE	-	FALSE	0	MAS1	-866472
chr6	170317234	-	hg38	136	4024	xxx	GTSP5916	CD34+ CELLS	D7	1	0.17921146953405018	FAM120B	TRUE	+	FALSE	0	THBS2	-1063119
chr6	31632820	-	hg38	4	4024	xxx	GTSP5916	CD34+ CELLS	D7	1	0.17921146953405018	PRRC2A	TRUE	+	TRUE	0	LTB	-50394
chr6	36470292	-	hg38	362	4024	xxx	GTSP5916	CD34+ CELLS	D7	1	0.17921146953405018	KCTD20	TRUE	+	FALSE	0	SRSF3	-124019
chr6	43191712	-	hg38	5	4024	xxx	GTSP5916	CD34+ CELLS	D7	1	0.17921146953405018	CUL9	TRUE	+	FALSE	0	PTK7	29991
chr6	57945802	-	hg38	1	4024	xxx	GTSP5916	CD34+ CELLS	D7	1	0.17921146953405018	LINC00680-GUSBP4	TRUE	-	FALSE	0	DST	-991173
chr6	62285623	-	hg38	1	4024	xxx	GTSP5916	CD34+ CELLS	D7	1	0.17921146953405018	KHDRBS2	TRUE	-	FALSE	0	DST	-5330994
chr6	63603487	-	hg38	2	4024	xxx	GTSP5916	CD34+ CELLS	D7	1	0.17921146953405018	PTP4A1	FALSE	+	FALSE	19898	COL19A1	-6263067
chr6	69788270	-	hg38	784	4024	xxx	GTSP5916	CD34+ CELLS	D7	1	0.17921146953405018	LMBRD1	TRUE	-	FALSE	0	COL19A1	-78284
chr6	71434042	-	hg38	19	4024	xxx	GTSP5916	CD34+ CELLS	D7	1	0.17921146953405018	LINC01626	TRUE	+	FALSE	0	SMAP1	572026
chr6	158268223	+	hg38	287	4024	xxx	GTSP5916	CD34+ CELLS	D7	1	0.17921146953405018	TULP4	FALSE	+	FALSE	-44435	ZDHHC14	594277
chr6	168945238	+	hg38	2	4024	xxx	GTSP5916	CD34+ CELLS	D7	1	0.17921146953405018	LOC105378146	TRUE	-	FALSE	0	THBS2	270540
chr6	29669357	+	hg38	1	4024	xxx	GTSP5916	CD34+ CELLS	D7	1	0.17921146953405018	MOG	TRUE	+	FALSE	0	TRIM27	-745365
chr6	32311681	+	hg38	8	4024	xxx	GTSP5916	CD34+ CELLS	D7	1	0.17921146953405018	LOC101929163,C6orf10	TRUE	+,-	FALSE	0	NOTCH4	-87613
chr6	32591444	+	hg38	252	4024	xxx	GTSP5916	CD34+ CELLS	D7	1	0.17921146953405018	HLA-DRB1	FALSE	-	FALSE	-1607	TAP2	230387
chr6	32626317	+	hg38	1	4024	xxx	GTSP5916	CD34+ CELLS	D7	1	0.17921146953405018	HLA-DQA1	FALSE	+	FALSE	-11087	TAP2	195514
chr6	33067099	+	hg38	256	4024	xxx	GTSP5916	CD34+ CELLS	D7	1	0.17921146953405018	HLA-DPA1	TRUE	-	FALSE	0	BRD2	85593
chr6	34640613	+	hg38	87	4024	xxx	GTSP5916	CD34+ CELLS	D7	1	0.17921146953405018	C6orf106	TRUE	-	FALSE	0	HMGA1	394381
chr6	34681664	+	hg38	30	4024	xxx	GTSP5916	CD34+ CELLS	D7	1	0.17921146953405018	C6orf106	TRUE	-	FALSE	0	HMGA1	435432
chr6	35636334	+	hg38	471	4024	xxx	GTSP5916	CD34+ CELLS	D7	1	0.17921146953405018	FKBP5	TRUE	-	FALSE	0	FANCE	169229
chr6	36055025	+	hg38	316	4024	xxx	GTSP5916	CD34+ CELLS	D7	1	0.17921146953405018	MAPK14	TRUE	+	FALSE	0	MAPK14	0
chr6	45313381	+	hg38	78	4024	xxx	GTSP5916	CD34+ CELLS	D7	1	0.17921146953405018	SUPT3H	TRUE	-	FALSE	0	RUNX2	-14934
chr6	84173911	+	hg38	1	4024	xxx	GTSP5916	CD34+ CELLS	D7	1	0.17921146953405018	CEP162	TRUE	-	FALSE	0	CYB5R4	213483
chr6	99498803	+	hg38	9	4024	xxx	GTSP5916	CD34+ CELLS	D7	1	0.17921146953405018	USP45	TRUE	-	FALSE	0	CCNC	43582
chr7	101827167	-	hg38	67	4024	xxx	GTSP5916	CD34+ CELLS	D7	1	0.17921146953405018	CUX1	TRUE	+	FALSE	0	CUX1	0
chr7	129131346	-	hg38	31	4024	xxx	GTSP5916	CD34+ CELLS	D7	1	0.17921146953405018	LOC407835	FALSE	+	FALSE	3338	SMO	-57524
chr7	131389643	-	hg38	241	4024	xxx	GTSP5916	CD34+ CELLS	D7	1	0.17921146953405018	MKLN1	TRUE	+	FALSE	0	MIR29A	-512832
chr7	2421740	-	hg38	79	4024	xxx	GTSP5916	CD34+ CELLS	D7	1	0.17921146953405018	CHST12	TRUE	+	FALSE	0	LFNG	-90787
chr7	26191772	-	hg38	161	4024	xxx	GTSP5916	CD34+ CELLS	D7	1	0.17921146953405018	HNRNPA2B1	TRUE	-	TRUE	0	HNRNPA2B1	0
chr7	80841075	-	hg38	29	4024	xxx	GTSP5916	CD34+ CELLS	D7	1	0.17921146953405018	SEMA3C	TRUE	-	FALSE	0	HGF	857931
chr7	101224892	+	hg38	477	4024	xxx	GTSP5916	CD34+ CELLS	D7	1	0.17921146953405018	ZNHIT1	FALSE	+	FALSE	701	VGF	-59320
chr7	105334765	+	hg38	18	4024	xxx	GTSP5916	CD34+ CELLS	D7	1	0.17921146953405018	SRPK2	TRUE	-	FALSE	0	SRPK2	0
chr7	116260644	+	hg38	458	4024	xxx	GTSP5916	CD34+ CELLS	D7	1	0.17921146953405018	TES	FALSE	+	FALSE	1860	CAV1	-264139
chr7	146771208	+	hg38	228	4024	xxx	GTSP5916	CD34+ CELLS	D7	1	0.17921146953405018	CNTNAP2	TRUE	+	FALSE	0	CUL1	-1927631
chr7	20177042	+	hg38	110	4024	xxx	GTSP5916	CD34+ CELLS	D7	1	0.17921146953405018	MACC1	TRUE	-	FALSE	0	ABCB5	-438578
chr7	29234215	+	hg38	23	4024	xxx	GTSP5916	CD34+ CELLS	D7	1	0.17921146953405018	CHN2	TRUE	+	FALSE	0	PLEKHA8	-794144
chr7	44743093	+	hg38	2	4024	xxx	GTSP5916	CD34+ CELLS	D7	1	0.17921146953405018	ZMIZ2	FALSE	+	FALSE	-5471	CAMK2B	-417461
chr7	64984933	+	hg38	85	4024	xxx	GTSP5916	CD34+ CELLS	D7	1	0.17921146953405018	ZNF117,ERV3-1-ZNF117	TRUE	-,-	FALSE	0	ASL	-1090854
chr7	69968044	+	hg38	159	4024	xxx	GTSP5916	CD34+ CELLS	D7	1	0.17921146953405018	AUTS2	TRUE	+	FALSE	0	SBDS	-2972347
chr7	79467559	+	hg38	2	4024	xxx	GTSP5916	CD34+ CELLS	D7	1	0.17921146953405018	MAGI2-AS3	TRUE	+	FALSE	0	HGF	2231447
chr7	81156071	+	hg38	3	4024	xxx	GTSP5916	CD34+ CELLS	D7	1	0.17921146953405018	SEMA3C	FALSE	-	FALSE	-233691	HGF	542935
chr7	83981362	+	hg38	430	4024	xxx	GTSP5916	CD34+ CELLS	D7	1	0.17921146953405018	SEMA3A	TRUE	-	TRUE	0	HGF	-2211163
chr7	84802063	+	hg38	253	4024	xxx	GTSP5916	CD34+ CELLS	D7	1	0.17921146953405018	SEMA3D	FALSE	-	FALSE	193488	DMTF1	-2350296
chr8	122868682	-	hg38	3	4024	xxx	GTSP5916	CD34+ CELLS	D7	1	0.17921146953405018	ZHX2	TRUE	+	FALSE	0	HAS2	-1227291
chr8	123030477	-	hg38	7	4024	xxx	GTSP5916	CD34+ CELLS	D7	1	0.17921146953405018	DERL1	TRUE	-	FALSE	0	HAS2	-1389086
chr8	140266729	-	hg38	2	4024	xxx	GTSP5916	CD34+ CELLS	D7	1	0.17921146953405018	TRAPPC9	TRUE	-	FALSE	0	PTP4A3	-1154657
chr8	14581199	-	hg38	1	4024	xxx	GTSP5916	CD34+ CELLS	D7	1	0.17921146953405018	SGCZ	TRUE	-	FALSE	0	DLC1	-976582
chr8	25356784	-	hg38	181	4024	xxx	GTSP5916	CD34+ CELLS	D7	1	0.17921146953405018	DOCK5	TRUE	+	FALSE	0	NKX3-1	-1673846
chr8	30628973	-	hg38	81	4024	xxx	GTSP5916	CD34+ CELLS	D7	1	0.17921146953405018	GTF2E2	TRUE	-	FALSE	0	WRN	-404287
chr8	49256328	-	hg38	1	4024	xxx	GTSP5916	CD34+ CELLS	D7	1	0.17921146953405018	PPDPFL	FALSE	+	FALSE	180244	SNAI2	-334887
chr8	51864052	-	hg38	1	4024	xxx	GTSP5916	CD34+ CELLS	D7	1	0.17921146953405018	PCMTD1	TRUE	-	FALSE	0	RB1CC1	758404
chr8	51895690	-	hg38	3	4024	xxx	GTSP5916	CD34+ CELLS	D7	1	0.17921146953405018	PCMTD1	TRUE	-	FALSE	0	RB1CC1	726766
chr8	64632518	-	hg38	162	4024	xxx	GTSP5916	CD34+ CELLS	D7	1	0.17921146953405018	CYP7B1	TRUE	-	FALSE	0	CYP7B1	0
chr8	81094034	-	hg38	3	4024	xxx	GTSP5916	CD34+ CELLS	D7	1	0.17921146953405018	PAG1	TRUE	-	FALSE	0	TPD52	-922374
chr8	94772013	-	hg38	182	4024	xxx	GTSP5916	CD34+ CELLS	D7	1	0.17921146953405018	DPY19L4	TRUE	+	FALSE	0	TP53INP1	153957
chr8	97732879	-	hg38	3	4024	xxx	GTSP5916	CD34+ CELLS	D7	1	0.17921146953405018	MTDH	FALSE	+	FALSE	2618	COX6C	2145114
chr8	109665961	+	hg38	89	4024	xxx	GTSP5916	CD34+ CELLS	D7	1	0.17921146953405018	SYBU	TRUE	-	FALSE	0	EBAG9	99964
chr8	12744756	+	hg38	182	4024	xxx	GTSP5916	CD34+ CELLS	D7	1	0.17921146953405018	LONRF1	TRUE	-	FALSE	0	DLC1	338605
chr8	132812782	+	hg38	480	4024	xxx	GTSP5916	CD34+ CELLS	D7	1	0.17921146953405018	PHF20L1	TRUE	+	TRUE	0	NDRG1	424387
chr8	14035569	+	hg38	565	4024	xxx	GTSP5916	CD34+ CELLS	D7	1	0.17921146953405018	SGCZ	FALSE	-	FALSE	49264	DLC1	-430952
chr8	144287225	+	hg38	19	4024	xxx	GTSP5916	CD34+ CELLS	D7	1	0.17921146953405018	BOP1	TRUE	-	FALSE	0	BOP1	0
chr8	24327945	+	hg38	254	4024	xxx	GTSP5916	CD34+ CELLS	D7	1	0.17921146953405018	ADAM28,LOC101929294	TRUE	+,-	FALSE	0	NKX3-1	-645007
chr8	29248546	+	hg38	213	4024	xxx	GTSP5916	CD34+ CELLS	D7	1	0.17921146953405018	KIF13B	TRUE	-	FALSE	0	CLU	-1633734
chr8	33761660	+	hg38	226	4024	xxx	GTSP5916	CD34+ CELLS	D7	1	0.17921146953405018	DUSP26	FALSE	-	FALSE	-161553	WRN	2585788
chr8	58433245	+	hg38	341	4024	xxx	GTSP5916	CD34+ CELLS	D7	1	0.17921146953405018	UBXN2B	TRUE	+	FALSE	0	CYP7A1	56931
chr8	66835932	+	hg38	8	4024	xxx	GTSP5916	CD34+ CELLS	D7	1	0.17921146953405018	C8orf44-SGK3,SGK3	TRUE	+,+	FALSE	0	MYBL1	-222682
chr8	73550182	+	hg38	116	4024	xxx	GTSP5916	CD34+ CELLS	D7	1	0.17921146953405018	STAU2	TRUE	-	TRUE	0	NCOA2	-3145943
chr9	113431565	-	hg38	385	4024	xxx	GTSP5916	CD34+ CELLS	D7	1	0.17921146953405018	C9orf43	FALSE	+	FALSE	1880	RGS3	-13162
chr9	131145641	-	hg38	23	4024	xxx	GTSP5916	CD34+ CELLS	D7	1	0.17921146953405018	NUP214	TRUE	+	FALSE	0	NUP214	0
chr9	133245121	-	hg38	630	4024	xxx	GTSP5916	CD34+ CELLS	D7	1	0.17921146953405018	ABO	FALSE	-	FALSE	10053	ABO	10053
chr9	135903356	-	hg38	168	4024	xxx	GTSP5916	CD34+ CELLS	D7	1	0.17921146953405018	CAMSAP1	TRUE	-	FALSE	0	PAEP	336579
chr9	137268177	-	hg38	1	4024	xxx	GTSP5916	CD34+ CELLS	D7	1	0.17921146953405018	NELFB	TRUE	+	FALSE	0	EHMT1	-350813
chr9	137556973	-	hg38	141	4024	xxx	GTSP5916	CD34+ CELLS	D7	1	0.17921146953405018	DPH7	TRUE	-	FALSE	0	EHMT1	-62017
chr9	35494311	-	hg38	25	4024	xxx	GTSP5916	CD34+ CELLS	D7	1	0.17921146953405018	RUSC2	TRUE	+	FALSE	0	RMRP	163438
chr9	68694074	-	hg38	228	4024	xxx	GTSP5916	CD34+ CELLS	D7	1	0.17921146953405018	PIP5K1B	FALSE	+	FALSE	-11338	TJP2	-427188
chr9	92874787	-	hg38	401	4024	xxx	GTSP5916	CD34+ CELLS	D7	1	0.17921146953405018	ZNF484	TRUE	-	FALSE	0	SUSD3	-183899
chr9	112608518	+	hg38	90	4024	xxx	GTSP5916	CD34+ CELLS	D7	1	0.17921146953405018	KIAA1958	TRUE	+	FALSE	0	BSPRY	-741012
chr9	123007783	+	hg38	3	4024	xxx	GTSP5916	CD34+ CELLS	D7	1	0.17921146953405018	RABGAP1	TRUE	+	FALSE	0	CRB2	-348382
chr9	128357590	+	hg38	11	4024	xxx	GTSP5916	CD34+ CELLS	D7	1	0.17921146953405018	SLC27A4	TRUE	+	FALSE	0	SPTAN1	-194966
chr9	132915613	+	hg38	1	4024	xxx	GTSP5916	CD34+ CELLS	D7	1	0.17921146953405018	TSC1	TRUE	-	FALSE	0	TSC1	0
chr9	136510325	+	hg38	35	4024	xxx	GTSP5916	CD34+ CELLS	D7	1	0.17921146953405018	NOTCH1	TRUE	-	FALSE	0	NOTCH1	0
chr9	136681186	+	hg38	42	4024	xxx	GTSP5916	CD34+ CELLS	D7	1	0.17921146953405018	AGPAT2	TRUE	-	FALSE	0	NOTCH1	-135399
chr9	136901089	+	hg38	23	4024	xxx	GTSP5916	CD34+ CELLS	D7	1	0.17921146953405018	TRAF2	TRUE	+	FALSE	0	MAMDC4	40289
chr9	137283334	+	hg38	252	4024	xxx	GTSP5916	CD34+ CELLS	D7	1	0.17921146953405018	TOR4A	FALSE	+	FALSE	692	EHMT1	-335656
chr9	79705714	+	hg38	101	4024	xxx	GTSP5916	CD34+ CELLS	D7	1	0.17921146953405018	TLE4	TRUE	+	FALSE	0	GNAQ	-1674264
chr9	92405351	+	hg38	317	4024	xxx	GTSP5916	CD34+ CELLS	D7	1	0.17921146953405018	CENPP	TRUE	+	FALSE	0	OMD	8892
chrX	155396241	-	hg38	9	4024	xxx	GTSP5916	CD34+ CELLS	D7	1	0.17921146953405018	F8A2	FALSE	+	FALSE	13010	CMC4,MTCP1	-324968
chrX	65994263	-	hg38	23	4024	xxx	GTSP5916	CD34+ CELLS	D7	1	0.17921146953405018	MIR223	FALSE	+	FALSE	-24605	MSN	252331
chrX	71408156	-	hg38	2	4024	xxx	GTSP5916	CD34+ CELLS	D7	1	0.17921146953405018	TAF1	TRUE	+	FALSE	0	NONO	106987
chrX	78684499	-	hg38	3	4024	xxx	GTSP5916	CD34+ CELLS	D7	1	0.17921146953405018	RTL3	FALSE	-	FALSE	-25170	ATRX	-898229
chrX	83530903	-	hg38	72	4024	xxx	GTSP5916	CD34+ CELLS	D7	1	0.17921146953405018	POU3F4	FALSE	+	FALSE	21135	DACH2	-2617546
chrX	91387125	-	hg38	323	4024	xxx	GTSP5916	CD34+ CELLS	D7	1	0.17921146953405018	PABPC5-AS1	FALSE	-	FALSE	27776	DACH2	4554522
chrX	97165069	-	hg38	12	4024	xxx	GTSP5916	CD34+ CELLS	D7	1	0.17921146953405018	DIAPH2	TRUE	+	FALSE	0	BTK	4184376
chrX	124012924	+	hg38	1	4024	xxx	GTSP5916	CD34+ CELLS	D7	1	0.17921146953405018	STAG2	TRUE	+	FALSE	0	STAG2	0
chrX	124848681	+	hg38	505	4024	xxx	GTSP5916	CD34+ CELLS	D7	1	0.17921146953405018	TENM1	TRUE	-	FALSE	0	STAG2	746024
chrX	130019192	+	hg38	1	4024	xxx	GTSP5916	CD34+ CELLS	D7	1	0.17921146953405018	BCORL1	TRUE	+	FALSE	0	ELF4	45726
chrX	136514310	+	hg38	23	4024	xxx	GTSP5916	CD34+ CELLS	D7	1	0.17921146953405018	HTATSF1	FALSE	+	FALSE	1963	PHF6	2085517
chrX	45074789	+	hg38	24	4024	xxx	GTSP5916	CD34+ CELLS	D7	1	0.17921146953405018	KDM6A	TRUE	+	FALSE	0	KDM6A	0
chrX	46476135	+	hg38	310	4024	xxx	GTSP5916	CD34+ CELLS	D7	1	0.17921146953405018	KRBOX4	FALSE	+	FALSE	1495	MIR222	-729010
chrX	47631530	+	hg38	5	4024	xxx	GTSP5916	CD34+ CELLS	D7	1	0.17921146953405018	CFP	FALSE	-	FALSE	-1224	CFP	-1224
chrX	48786030	+	hg38	18	4024	xxx	GTSP5916	CD34+ CELLS	D7	1	0.17921146953405018	GATA1	FALSE	+	FALSE	-542	GATA1	-542
chrX	48818489	+	hg38	296	4024	xxx	GTSP5916	CD34+ CELLS	D7	1	0.17921146953405018	HDAC6	TRUE	+	FALSE	0	HDAC6	0
chrX	65796046	+	hg38	33	4024	xxx	GTSP5916	CD34+ CELLS	D7	1	0.17921146953405018	MSN	FALSE	+	FALSE	54114	MSN	54114
chrY	20889550	-	hg38	151	4024	xxx	GTSP5916	CD34+ CELLS	D7	1	0.17921146953405018	RPS4Y2	FALSE	+	FALSE	108517	P2RY8	-19352405
chrY	21319883	-	hg38	75	4024	xxx	GTSP5916	CD34+ CELLS	D7	1	0.17921146953405018	PRORY	FALSE	-	FALSE	63076	P2RY8	-19782738
chrY	13863191	+	hg38	3	4024	xxx	GTSP5916	CD34+ CELLS	D7	1	0.17921146953405018	VCY	FALSE	-	FALSE	122579	P2RY8	-12326046
chr1	150371626	-	hg38	1	4027	xxx	GTSP5914	CD34+ CELLS	D0	1	0.2222222222222222	RPRD2	TRUE	+	FALSE	0	APH1A	-102416
chr1	161350271	-	hg38	280	4027	xxx	GTSP5914	CD34+ CELLS	D0	1	0.2222222222222222	SDHC	TRUE	+	FALSE	0	SDHC	0
chr1	179897391	-	hg38	105	4027	xxx	GTSP5914	CD34+ CELLS	D0	1	0.2222222222222222	TOR1AIP1	TRUE	+	FALSE	0	ABL2	-667706
chr1	186338912	-	hg38	237	4027	xxx	GTSP5914	CD34+ CELLS	D0	1	0.2222222222222222	TPR	TRUE	-	FALSE	0	TPR	0
chr1	205291108	-	hg38	151	4027	xxx	GTSP5914	CD34+ CELLS	D0	1	0.2222222222222222	NUAK2	FALSE	-	FALSE	10953	RBBP5	-169085
chr1	2238171	-	hg38	78	4027	xxx	GTSP5914	CD34+ CELLS	D0	1	0.2222222222222222	SKI	TRUE	+	FALSE	0	SKI	0
chr1	236846865	-	hg38	328	4027	xxx	GTSP5914	CD34+ CELLS	D0	1	0.2222222222222222	MTR	TRUE	+	FALSE	0	RBM34	-1685248
chr1	27484373	-	hg38	202	4027	xxx	GTSP5914	CD34+ CELLS	D0	1	0.2222222222222222	WASF2	TRUE	-	FALSE	0	WASF2	0
chr1	46085725	-	hg38	333	4027	xxx	GTSP5914	CD34+ CELLS	D0	1	0.2222222222222222	PIK3R3,LOC110117498-PIK3R3	TRUE	-,-	FALSE	0	TSPAN1	-89350
chr1	47239685	-	hg38	348	4027	xxx	GTSP5914	CD34+ CELLS	D0	1	0.2222222222222222	TAL1	FALSE	-	FALSE	-7349	TAL1	-7349
chr1	10120915	+	hg38	413	4027	xxx	GTSP5914	CD34+ CELLS	D0	1	0.2222222222222222	UBE4B	TRUE	+	FALSE	0	PIK3CD	391989
chr1	117411132	+	hg38	122	4027	xxx	GTSP5914	CD34+ CELLS	D0	1	0.2222222222222222	MAN1A2	TRUE	+	FALSE	0	VTCN1	-200171
chr1	119940263	+	hg38	21	4027	xxx	GTSP5914	CD34+ CELLS	D0	1	0.2222222222222222	NOTCH2	TRUE	-	FALSE	0	NOTCH2	0
chr1	120163514	+	hg38	114	4027	xxx	GTSP5914	CD34+ CELLS	D0	1	0.2222222222222222	SEC22B	TRUE	-	FALSE	0	NOTCH2	-93810
chr1	151384438	+	hg38	20	4027	xxx	GTSP5914	CD34+ CELLS	D0	1	0.2222222222222222	SELENBP1	FALSE	-	FALSE	-11703	RFX5	-37144
chr1	191803490	+	hg38	291	4027	xxx	GTSP5914	CD34+ CELLS	D0	1	0.2222222222222222	RGS18	FALSE	+	FALSE	-354970	RGS1	-772235
chr1	197610675	+	hg38	108	4027	xxx	GTSP5914	CD34+ CELLS	D0	1	0.2222222222222222	DENND1B	TRUE	-	FALSE	0	ASPM	-463980
chr1	20917604	+	hg38	3	4027	xxx	GTSP5914	CD34+ CELLS	D0	1	0.2222222222222222	EIF4G3	TRUE	-	FALSE	0	CDA	298695
chr1	23341553	+	hg38	70	4027	xxx	GTSP5914	CD34+ CELLS	D0	1	0.2222222222222222	HNRNPR	TRUE	-	FALSE	0	E2F2	164873
chr1	246572433	+	hg38	176	4027	xxx	GTSP5914	CD34+ CELLS	D0	1	0.2222222222222222	CNST	TRUE	+	FALSE	0	SMYD3	-65090
chr1	247560717	+	hg38	220	4027	xxx	GTSP5914	CD34+ CELLS	D0	1	0.2222222222222222	GCSAML	TRUE	+	FALSE	0	SMYD3	-1053374
chr1	28468382	+	hg38	188	4027	xxx	GTSP5914	CD34+ CELLS	D0	1	0.2222222222222222	PHACTR4	TRUE	+	FALSE	0	RPA2	-553584
chr1	31913819	+	hg38	1	4027	xxx	GTSP5914	CD34+ CELLS	D0	1	0.2222222222222222	PTP4A2	TRUE	-	FALSE	0	COL16A1	-209651
chr1	32668317	+	hg38	214	4027	xxx	GTSP5914	CD34+ CELLS	D0	1	0.2222222222222222	RBBP4	TRUE	+	TRUE	0	LCK	382149
chr1	44419765	+	hg38	12	4027	xxx	GTSP5914	CD34+ CELLS	D0	1	0.2222222222222222	RNF220	TRUE	+	FALSE	0	RNF220	0
chr1	44971185	+	hg38	87	4027	xxx	GTSP5914	CD34+ CELLS	D0	1	0.2222222222222222	EIF2B3	TRUE	-	FALSE	0	PTCH2	-128240
chr1	61301543	+	hg38	8	4027	xxx	GTSP5914	CD34+ CELLS	D0	1	0.2222222222222222	NFIA	TRUE	+	FALSE	0	PATJ	-440921
chr1	66431934	+	hg38	8	4027	xxx	GTSP5914	CD34+ CELLS	D0	1	0.2222222222222222	PDE4B	FALSE	+	FALSE	57354	MIER1	-492959
chr1	67016282	+	hg38	100	4027	xxx	GTSP5914	CD34+ CELLS	D0	1	0.2222222222222222	SLC35D1	TRUE	-	FALSE	0	MIER1	27662
chr1	83156496	+	hg38	1	4027	xxx	GTSP5914	CD34+ CELLS	D0	1	0.2222222222222222	LINC01362	TRUE	+	FALSE	0	ADGRL2	1162563
chr1	97567144	+	hg38	318	4027	xxx	GTSP5914	CD34+ CELLS	D0	1	0.2222222222222222	DPYD	TRUE	-	FALSE	0	ALG14	-2494192
chr10	14904077	-	hg38	194	4027	xxx	GTSP5914	CD34+ CELLS	D0	1	0.2222222222222222	SUV39H2,DCLRE1C	TRUE	+,-	TRUE	0	CUBN	1919887
chr10	35159086	-	hg38	118	4027	xxx	GTSP5914	CD34+ CELLS	D0	1	0.2222222222222222	CREM	TRUE	+	FALSE	0	MAP3K8	4697252
chr10	4880309	-	hg38	212	4027	xxx	GTSP5914	CD34+ CELLS	D0	1	0.2222222222222222	AKR1C6P	TRUE	-	FALSE	0	AKR1C3	-168455
chr10	86477112	-	hg38	94	4027	xxx	GTSP5914	CD34+ CELLS	D0	1	0.2222222222222222	WAPL	TRUE	-	FALSE	0	BMPR1A	-279525
chr10	98150701	-	hg38	1	4027	xxx	GTSP5914	CD34+ CELLS	D0	1	0.2222222222222222	R3HCC1L	TRUE	+	FALSE	0	LOXL4	96983
chr10	110923411	+	hg38	151	4027	xxx	GTSP5914	CD34+ CELLS	D0	1	0.2222222222222222	SHOC2	TRUE	+	FALSE	0	PDCD4	23404
chr10	133390934	+	hg38	1	4027	xxx	GTSP5914	CD34+ CELLS	D0	1	0.2222222222222222	PAOX	TRUE	+	FALSE	0	BNIP3	-1408920
chr10	21536353	+	hg38	359	4027	xxx	GTSP5914	CD34+ CELLS	D0	1	0.2222222222222222	MLLT10	TRUE	+	FALSE	0	MLLT10	0
chr10	30511709	+	hg38	4	4027	xxx	GTSP5914	CD34+ CELLS	D0	1	0.2222222222222222	MAP3K8	FALSE	+	FALSE	49875	MAP3K8	49875
chr10	31348000	+	hg38	4	4027	xxx	GTSP5914	CD34+ CELLS	D0	1	0.2222222222222222	ZEB1	TRUE	+	FALSE	0	MAP3K8	886166
chr10	52255655	+	hg38	5	4027	xxx	GTSP5914	CD34+ CELLS	D0	1	0.2222222222222222	PRKG1	TRUE	+	FALSE	0	DKK1	-58526
chr11	102449549	-	hg38	89	4027	xxx	GTSP5914	CD34+ CELLS	D0	1	0.2222222222222222	TMEM123	TRUE	-	FALSE	0	BIRC2	70878
chr11	10766247	-	hg38	10	4027	xxx	GTSP5914	CD34+ CELLS	D0	1	0.2222222222222222	CTR9	TRUE	+	FALSE	0	MRVI1	-72258
chr11	108050070	-	hg38	265	4027	xxx	GTSP5914	CD34+ CELLS	D0	2	0.4444444444444444	CUL5	TRUE	+	FALSE	0	ATM	-172760
chr11	132272337	-	hg38	51	4027	xxx	GTSP5914	CD34+ CELLS	D0	1	0.2222222222222222	NTM	TRUE	+	FALSE	0	OPCML	142326
chr11	17721993	-	hg38	26	4027	xxx	GTSP5914	CD34+ CELLS	D0	1	0.2222222222222222	MYOD1	TRUE	+	TRUE	0	MYOD1	0
chr11	46980934	-	hg38	9	4027	xxx	GTSP5914	CD34+ CELLS	D0	1	0.2222222222222222	C11orf49	TRUE	+	FALSE	0	DDB2	-234006
chr11	47278039	-	hg38	322	4027	xxx	GTSP5914	CD34+ CELLS	D0	1	0.2222222222222222	MADD	TRUE	+	FALSE	0	DDB2	38820
chr11	63704531	-	hg38	244	4027	xxx	GTSP5914	CD34+ CELLS	D0	1	0.2222222222222222	RTN3	TRUE	+	FALSE	0	MACROD1	294025
chr11	65194787	-	hg38	1	4027	xxx	GTSP5914	CD34+ CELLS	D0	1	0.2222222222222222	CAPN1	TRUE	+	FALSE	0	FRMD8	-191781
chr11	65440129	-	hg38	43	4027	xxx	GTSP5914	CD34+ CELLS	D0	1	0.2222222222222222	NEAT1	TRUE	+	TRUE	0	FRMD8	26603
chr11	67181566	-	hg38	407	4027	xxx	GTSP5914	CD34+ CELLS	D0	1	0.2222222222222222	KDM2A	TRUE	+	FALSE	0	RAD9A	-210384
chr11	67213289	-	hg38	192	4027	xxx	GTSP5914	CD34+ CELLS	D0	1	0.2222222222222222	KDM2A	TRUE	+	FALSE	0	RAD9A	-178661
chr11	72036755	-	hg38	212	4027	xxx	GTSP5914	CD34+ CELLS	D0	1	0.2222222222222222	NUMA1	TRUE	-	FALSE	0	NUMA1	0
chr11	73041321	-	hg38	1	4027	xxx	GTSP5914	CD34+ CELLS	D0	1	0.2222222222222222	FCHSD2	TRUE	-	FALSE	0	PLEKHB1	-604855
chr11	73107749	-	hg38	483	4027	xxx	GTSP5914	CD34+ CELLS	D0	1	0.2222222222222222	FCHSD2	TRUE	-	FALSE	0	PLEKHB1	-538427
chr11	73161869	-	hg38	315	4027	xxx	GTSP5914	CD34+ CELLS	D0	1	0.2222222222222222	FCHSD2	FALSE	-	FALSE	-19770	PLEKHB1	-484307
chr11	74124143	-	hg38	367	4027	xxx	GTSP5914	CD34+ CELLS	D0	1	0.2222222222222222	C2CD3	TRUE	-	FALSE	0	PLEKHB1	461323
chr11	74154388	-	hg38	293	4027	xxx	GTSP5914	CD34+ CELLS	D0	1	0.2222222222222222	C2CD3	TRUE	-	FALSE	0	PLEKHB1	491568
chr11	96336986	-	hg38	10	4027	xxx	GTSP5914	CD34+ CELLS	D0	1	0.2222222222222222	MAML2	TRUE	-	FALSE	0	MAML2	0
chr11	129125441	+	hg38	111	4027	xxx	GTSP5914	CD34+ CELLS	D0	1	0.2222222222222222	ARHGAP32	TRUE	-	FALSE	0	FLI1	312173
chr11	313265	+	hg38	1	4027	xxx	GTSP5914	CD34+ CELLS	D0	1	0.2222222222222222	IFITM1	FALSE	+	FALSE	-724	PGGHG	17576
chr11	58616800	+	hg38	222	4027	xxx	GTSP5914	CD34+ CELLS	D0	1	0.2222222222222222	ZFP91,ZFP91-CNTF	TRUE	+,+	TRUE	0	CTNND1	797619
chr11	62718221	+	hg38	270	4027	xxx	GTSP5914	CD34+ CELLS	D0	1	0.2222222222222222	HNRNPUL2-BSCL2,HNRNPUL2	TRUE	-,-	FALSE	0	FEN1	920976
chr11	63842031	+	hg38	51	4027	xxx	GTSP5914	CD34+ CELLS	D0	1	0.2222222222222222	MARK2	TRUE	+	FALSE	0	MACROD1	156525
chr11	65103836	+	hg38	2	4027	xxx	GTSP5914	CD34+ CELLS	D0	1	0.2222222222222222	VPS51	TRUE	+	FALSE	0	FRMD8	-282732
chr11	65281663	+	hg38	424	4027	xxx	GTSP5914	CD34+ CELLS	D0	1	0.2222222222222222	POLA2	TRUE	+	FALSE	0	FRMD8	-104905
chr11	68180869	+	hg38	211	4027	xxx	GTSP5914	CD34+ CELLS	D0	1	0.2222222222222222	KMT5B	TRUE	-	FALSE	0	CHKA	-59477
chr11	68498184	+	hg38	7	4027	xxx	GTSP5914	CD34+ CELLS	D0	1	0.2222222222222222	PPP6R3	TRUE	+	FALSE	0	LRP5	48908
chr11	73128778	+	hg38	251	4027	xxx	GTSP5914	CD34+ CELLS	D0	1	0.2222222222222222	FCHSD2	TRUE	-	FALSE	0	PLEKHB1	-517398
chr12	118228882	-	hg38	240	4027	xxx	GTSP5914	CD34+ CELLS	D0	1	0.2222222222222222	TAOK3	TRUE	-	FALSE	0	PEBP1	83293
chr12	121636839	-	hg38	2	4027	xxx	GTSP5914	CD34+ CELLS	D0	1	0.2222222222222222	ORAI1	TRUE	+	FALSE	0	KDM2B	-55823
chr12	121739786	-	hg38	115	4027	xxx	GTSP5914	CD34+ CELLS	D0	1	0.2222222222222222	TMEM120B	TRUE	+	FALSE	0	RHOF	37966
chr12	123652786	-	hg38	341	4027	xxx	GTSP5914	CD34+ CELLS	D0	1	0.2222222222222222	GTF2H3	TRUE	+	FALSE	0	SBNO1	-287576
chr12	50471754	-	hg38	261	4027	xxx	GTSP5914	CD34+ CELLS	D0	2	0.4444444444444444	LARP4	TRUE	+	FALSE	0	ATF1	-292250
chr12	52656008	-	hg38	2	4027	xxx	GTSP5914	CD34+ CELLS	D0	1	0.2222222222222222	KRT2	FALSE	-	FALSE	-3832	KRT73	-37448
chr12	76534065	-	hg38	232	4027	xxx	GTSP5914	CD34+ CELLS	D0	1	0.2222222222222222	OSBPL8	TRUE	-	FALSE	0	PAWR	3050807
chr12	88132814	-	hg38	227	4027	xxx	GTSP5914	CD34+ CELLS	D0	1	0.2222222222222222	CEP290	TRUE	-	FALSE	0	KITLG	359977
chr12	96956618	-	hg38	5	4027	xxx	GTSP5914	CD34+ CELLS	D0	1	0.2222222222222222	NEDD1	FALSE	+	FALSE	2926	ELK3	686782
chr12	100275393	+	hg38	295	4027	xxx	GTSP5914	CD34+ CELLS	D0	1	0.2222222222222222	SCYL2	TRUE	+	FALSE	0	SLC5A8	880821
chr12	110208079	+	hg38	53	4027	xxx	GTSP5914	CD34+ CELLS	D0	1	0.2222222222222222	IFT81	TRUE	+	FALSE	0	PPTC7	326351
chr12	122602747	+	hg38	409	4027	xxx	GTSP5914	CD34+ CELLS	D0	1	0.2222222222222222	KNTC1	TRUE	+	FALSE	0	DENR	-150072
chr12	123053094	+	hg38	12	4027	xxx	GTSP5914	CD34+ CELLS	D0	1	0.2222222222222222	PITPNM2	TRUE	-	FALSE	0	CDK2AP1	207874
chr12	12854252	+	hg38	15	4027	xxx	GTSP5914	CD34+ CELLS	D0	1	0.2222222222222222	RPL13AP20	FALSE	+	FALSE	-21223	CDKN1B	131868
chr12	38772208	+	hg38	287	4027	xxx	GTSP5914	CD34+ CELLS	D0	1	0.2222222222222222	CPNE8	TRUE	-	FALSE	0	ARID2	-6957499
chr12	46361046	+	hg38	143	4027	xxx	GTSP5914	CD34+ CELLS	D0	1	0.2222222222222222	SLC38A2	TRUE	-	TRUE	0	SLC38A2	0
chr12	49236387	+	hg38	84	4027	xxx	GTSP5914	CD34+ CELLS	D0	1	0.2222222222222222	TUBA1C	TRUE	+	FALSE	0	KMT2D	-181062
chr12	49477609	+	hg38	325	4027	xxx	GTSP5914	CD34+ CELLS	D0	1	0.2222222222222222	SPATS2	TRUE	+	FALSE	0	FMNL3	160330
chr12	50559423	+	hg38	547	4027	xxx	GTSP5914	CD34+ CELLS	D0	1	0.2222222222222222	DIP2B	TRUE	+	FALSE	0	ATF1	-204581
chr12	50959636	+	hg38	618	4027	xxx	GTSP5914	CD34+ CELLS	D0	1	0.2222222222222222	HIGD1C	TRUE	+	FALSE	0	ATF1	138475
chr12	53389628	+	hg38	76	4027	xxx	GTSP5914	CD34+ CELLS	D0	1	0.2222222222222222	SP1	TRUE	+	FALSE	0	RARG	-157371
chr12	55972712	+	hg38	177	4027	xxx	GTSP5914	CD34+ CELLS	D0	1	0.2222222222222222	CDK2	TRUE	+	TRUE	0	CDK2	0
chr12	57297664	+	hg38	442	4027	xxx	GTSP5914	CD34+ CELLS	D0	1	0.2222222222222222	R3HDM2	TRUE	-	FALSE	0	INHBE	-157625
chr12	60165131	+	hg38	2	4027	xxx	GTSP5914	CD34+ CELLS	D0	1	0.2222222222222222	SLC16A7	FALSE	+	FALSE	375275	USP15	-2095207
chr12	62354003	+	hg38	24	4027	xxx	GTSP5914	CD34+ CELLS	D0	3	0.6666666666666667	USP15	TRUE	+	FALSE	0	USP15	0
chr12	66394530	+	hg38	76	4027	xxx	GTSP5914	CD34+ CELLS	D0	1	0.2222222222222222	GRIP1	TRUE	-	FALSE	0	HMGA2	428238
chr12	92128860	+	hg38	295	4027	xxx	GTSP5914	CD34+ CELLS	D0	1	0.2222222222222222	LINC01619	TRUE	-	FALSE	0	BTG1	11416
chr13	20841480	-	hg38	40	4027	xxx	GTSP5914	CD34+ CELLS	D0	1	0.2222222222222222	XPO4	TRUE	-	FALSE	0	LATS2	131554
chr13	72447093	-	hg38	261	4027	xxx	GTSP5914	CD34+ CELLS	D0	1	0.2222222222222222	MZT1	FALSE	-	FALSE	261262	KLF5	-607881
chr13	32440657	+	hg38	1	4027	xxx	GTSP5914	CD34+ CELLS	D0	1	0.2222222222222222	N4BP2L2	TRUE	-	FALSE	0	BRCA2	40984
chr13	41020652	+	hg38	329	4027	xxx	GTSP5914	CD34+ CELLS	D0	1	0.2222222222222222	ELF1	FALSE	-	FALSE	-1279	FOXO1	-354054
chr13	46675048	+	hg38	61	4027	xxx	GTSP5914	CD34+ CELLS	D0	1	0.2222222222222222	LRCH1	TRUE	+	FALSE	0	LCP1	-492723
chr13	77011929	+	hg38	72	4027	xxx	GTSP5914	CD34+ CELLS	D0	1	0.2222222222222222	FBXL3	TRUE	-	FALSE	0	LMO7	1152058
chr13	85076937	+	hg38	304	4027	xxx	GTSP5914	CD34+ CELLS	D0	1	0.2222222222222222	LINC00375	TRUE	-	TRUE	0	MIR17	-6273666
chr14	50486181	-	hg38	339	4027	xxx	GTSP5914	CD34+ CELLS	D0	1	0.2222222222222222	MAP4K5	TRUE	-	TRUE	0	SAV1	147397
chr14	66757460	-	hg38	225	4027	xxx	GTSP5914	CD34+ CELLS	D0	1	0.2222222222222222	GPHN	TRUE	+	FALSE	0	GPHN	0
chr14	74836009	-	hg38	358	4027	xxx	GTSP5914	CD34+ CELLS	D0	1	0.2222222222222222	YLPM1	TRUE	+	TRUE	0	DLST	-45880
chr14	106139028	+	hg38	207	4027	xxx	GTSP5914	CD34+ CELLS	D0	1	0.2222222222222222	LINC00226	FALSE	+	FALSE	-148644	ELK2AP	-466220
chr14	36090176	+	hg38	1	4027	xxx	GTSP5914	CD34+ CELLS	D0	1	0.2222222222222222	LINC00609	TRUE	+	FALSE	0	NKX2-1	426219
chr14	65600421	+	hg38	14	4027	xxx	GTSP5914	CD34+ CELLS	D0	1	0.2222222222222222	FUT8	TRUE	+	FALSE	0	FUT8	0
chr14	73339052	+	hg38	138	4027	xxx	GTSP5914	CD34+ CELLS	D0	1	0.2222222222222222	NUMB	TRUE	-	FALSE	0	PNMA1	372729
chr15	41062093	-	hg38	377	4027	xxx	GTSP5914	CD34+ CELLS	D0	1	0.2222222222222222	INO80	TRUE	-	FALSE	0	SPINT1	204437
chr15	42815573	-	hg38	18	4027	xxx	GTSP5914	CD34+ CELLS	D0	1	0.2222222222222222	TTBK2	TRUE	-	FALSE	0	TYRO3	1236234
chr15	43486783	-	hg38	238	4027	xxx	GTSP5914	CD34+ CELLS	D0	1	0.2222222222222222	TP53BP1	TRUE	-	FALSE	0	B2M	-1224702
chr15	67649612	-	hg38	382	4027	xxx	GTSP5914	CD34+ CELLS	D0	1	0.2222222222222222	MAP2K5	TRUE	+	FALSE	0	MAP2K5	0
chr15	84522227	-	hg38	1	4027	xxx	GTSP5914	CD34+ CELLS	D0	1	0.2222222222222222	UBE2Q2P1	FALSE	-	FALSE	4967	ADAMTSL3	482384
chr15	94439436	-	hg38	154	4027	xxx	GTSP5914	CD34+ CELLS	D0	1	0.2222222222222222	MCTP2	TRUE	+	FALSE	0	CHD2	1411428
chr15	40861873	+	hg38	2	4027	xxx	GTSP5914	CD34+ CELLS	D0	1	0.2222222222222222	SPINT1	FALSE	+	FALSE	4217	SPINT1	4217
chr15	42814219	+	hg38	24	4027	xxx	GTSP5914	CD34+ CELLS	D0	1	0.2222222222222222	TTBK2	TRUE	-	FALSE	0	TYRO3	1234880
chr15	42878169	+	hg38	169	4027	xxx	GTSP5914	CD34+ CELLS	D0	1	0.2222222222222222	TTBK2	TRUE	-	FALSE	0	TYRO3	1298830
chr15	50285909	+	hg38	7	4027	xxx	GTSP5914	CD34+ CELLS	D0	1	0.2222222222222222	GABPB1	TRUE	-	TRUE	0	GABPB1	0
chr15	60024598	+	hg38	143	4027	xxx	GTSP5914	CD34+ CELLS	D0	1	0.2222222222222222	FOXB1	FALSE	+	FALSE	18654	GCNT3	404586
chr15	62034275	+	hg38	64	4027	xxx	GTSP5914	CD34+ CELLS	D0	1	0.2222222222222222	VPS13C	TRUE	-	FALSE	0	LACTB	-1087523
chr15	63690352	+	hg38	299	4027	xxx	GTSP5914	CD34+ CELLS	D0	1	0.2222222222222222	HERC1	TRUE	-	FALSE	0	USP3	95711
chr15	65664467	+	hg38	335	4027	xxx	GTSP5914	CD34+ CELLS	D0	1	0.2222222222222222	DENND4A	TRUE	-	FALSE	0	MAP2K1	-722404
chr15	88533574	+	hg38	185	4027	xxx	GTSP5914	CD34+ CELLS	D0	1	0.2222222222222222	DET1	TRUE	-	FALSE	0	NTRK3	-276842
chr16	2131993	-	hg38	7	4027	xxx	GTSP5914	CD34+ CELLS	D0	1	0.2222222222222222	PKD1	TRUE	-	FALSE	0	TRAF7	-23803
chr16	21987283	-	hg38	130	4027	xxx	GTSP5914	CD34+ CELLS	D0	1	0.2222222222222222	PDZD9	TRUE	-	FALSE	0	UQCRC2	3622
chr16	23840180	-	hg38	330	4027	xxx	GTSP5914	CD34+ CELLS	D0	1	0.2222222222222222	PRKCB	TRUE	+	FALSE	0	PLK1	149812
chr16	24989420	-	hg38	7	4027	xxx	GTSP5914	CD34+ CELLS	D0	1	0.2222222222222222	ARHGAP17	TRUE	-	FALSE	0	RBBP6	416556
chr16	30701824	-	hg38	21	4027	xxx	GTSP5914	CD34+ CELLS	D0	1	0.2222222222222222	SRCAP	TRUE	+	FALSE	0	STX4	-331269
chr16	46599199	-	hg38	130	4027	xxx	GTSP5914	CD34+ CELLS	D0	1	0.2222222222222222	SHCBP1	TRUE	-	FALSE	0	ZNF423	2888330
chr16	53672200	-	hg38	357	4027	xxx	GTSP5914	CD34+ CELLS	D0	1	0.2222222222222222	RPGRIP1L	TRUE	-	FALSE	0	RBL2	180551
chr16	69896644	-	hg38	2	4027	xxx	GTSP5914	CD34+ CELLS	D0	1	0.2222222222222222	WWP2	TRUE	+	FALSE	0	NQO1	-169975
chr16	70781835	-	hg38	425	4027	xxx	GTSP5914	CD34+ CELLS	D0	1	0.2222222222222222	VAC14	TRUE	-	FALSE	0	VAC14	0
chr16	74337718	-	hg38	1	4027	xxx	GTSP5914	CD34+ CELLS	D0	1	0.2222222222222222	LOC283922	TRUE	-	FALSE	0	ZFHX3	-1279082
chr16	81000840	-	hg38	10	4027	xxx	GTSP5914	CD34+ CELLS	D0	1	0.2222222222222222	CMC2	TRUE	-	FALSE	0	MAF	-1400114
chr16	89348858	-	hg38	216	4027	xxx	GTSP5914	CD34+ CELLS	D0	1	0.2222222222222222	ANKRD11	TRUE	-	FALSE	0	CBFA2T3	-371761
chr16	17313322	+	hg38	59	4027	xxx	GTSP5914	CD34+ CELLS	D0	1	0.2222222222222222	XYLT1	TRUE	-	FALSE	0	ABCC1	1170247
chr16	28230283	+	hg38	1	4027	xxx	GTSP5914	CD34+ CELLS	D0	1	0.2222222222222222	XPO6	FALSE	-	FALSE	-18364	EIF3C	-458273
chr16	67045188	+	hg38	1	4027	xxx	GTSP5914	CD34+ CELLS	D0	1	0.2222222222222222	CBFB	TRUE	+	FALSE	0	CBFB	0
chr16	69463601	+	hg38	62	4027	xxx	GTSP5914	CD34+ CELLS	D0	1	0.2222222222222222	CYB5B	TRUE	+	TRUE	0	NFAT5	-102363
chr16	70143415	+	hg38	6	4027	xxx	GTSP5914	CD34+ CELLS	D0	1	0.2222222222222222	PDPR	TRUE	+	FALSE	0	NQO1	-416746
chr16	88666445	+	hg38	1	4027	xxx	GTSP5914	CD34+ CELLS	D0	1	0.2222222222222222	SNAI3-AS1	TRUE	+	FALSE	0	CDT1	-137331
chr16	88683801	+	hg38	335	4027	xxx	GTSP5914	CD34+ CELLS	D0	1	0.2222222222222222	SNAI3-AS1,SNAI3	TRUE	+,-	FALSE	0	CDT1	-119975
chr16	88781708	+	hg38	77	4027	xxx	GTSP5914	CD34+ CELLS	D0	1	0.2222222222222222	PIEZO1	TRUE	-	FALSE	0	CDT1	-22068
chr16	89497458	+	hg38	208	4027	xxx	GTSP5914	CD34+ CELLS	D0	1	0.2222222222222222	ANKRD11	FALSE	-	FALSE	-6896	FANCA	240089
chr16	89796649	+	hg38	91	4027	xxx	GTSP5914	CD34+ CELLS	D0	1	0.2222222222222222	FANCA	TRUE	-	FALSE	0	FANCA	0
chr17	28063638	-	hg38	167	4027	xxx	GTSP5914	CD34+ CELLS	D0	1	0.2222222222222222	NLK	TRUE	+	FALSE	0	TNFAIP1	-271882
chr17	29753226	-	hg38	299	4027	xxx	GTSP5914	CD34+ CELLS	D0	1	0.2222222222222222	SSH2	TRUE	-	FALSE	0	TRAF4	1002267
chr17	36960780	-	hg38	304	4027	xxx	GTSP5914	CD34+ CELLS	D0	1	0.2222222222222222	AATF	TRUE	+	FALSE	0	AATF	0
chr17	4161610	-	hg38	273	4027	xxx	GTSP5914	CD34+ CELLS	D0	1	0.2222222222222222	ANKFY1	FALSE	-	FALSE	2206	MYBBP1A	377284
chr17	44420198	-	hg38	8	4027	xxx	GTSP5914	CD34+ CELLS	D0	1	0.2222222222222222	GPATCH8	TRUE	-	FALSE	0	GRN	67091
chr17	51205047	-	hg38	252	4027	xxx	GTSP5914	CD34+ CELLS	D0	1	0.2222222222222222	MBTD1	TRUE	-	FALSE	0	COL1A1	-1003407
chr17	61972369	-	hg38	22	4027	xxx	GTSP5914	CD34+ CELLS	D0	1	0.2222222222222222	MED13	TRUE	-	FALSE	0	BRIP1	-108809
chr17	63074855	-	hg38	4	4027	xxx	GTSP5914	CD34+ CELLS	D0	1	0.2222222222222222	TANC2	TRUE	+	FALSE	0	CD79B	853879
chr17	64220893	-	hg38	1	4027	xxx	GTSP5914	CD34+ CELLS	D0	1	0.2222222222222222	TEX2	TRUE	-	FALSE	0	PECAM1	98520
chr17	75765853	-	hg38	1	4027	xxx	GTSP5914	CD34+ CELLS	D0	1	0.2222222222222222	GALK1	FALSE	-	FALSE	-653	ITGB4	8034
chr17	76437268	-	hg38	101	4027	xxx	GTSP5914	CD34+ CELLS	D0	1	0.2222222222222222	UBE2O	TRUE	-	FALSE	0	RHBDF2	33623
chr17	81624108	-	hg38	171	4027	xxx	GTSP5914	CD34+ CELLS	D0	1	0.2222222222222222	NPLOC4	TRUE	-	FALSE	0	MAFG	294159
chr17	82174469	-	hg38	384	4027	xxx	GTSP5914	CD34+ CELLS	D0	1	0.2222222222222222	CCDC57	TRUE	-	FALSE	0	SLC16A3	-53935
chr17	1393930	+	hg38	27	4027	xxx	GTSP5914	CD34+ CELLS	D0	1	0.2222222222222222	YWHAE	TRUE	-	FALSE	0	YWHAE	0
chr17	17246100	+	hg38	153	4027	xxx	GTSP5914	CD34+ CELLS	D0	1	0.2222222222222222	COPS3	FALSE	-	FALSE	522	FLCN	-8908
chr17	19474050	+	hg38	11	4027	xxx	GTSP5914	CD34+ CELLS	D0	1	0.2222222222222222	RNF112	FALSE	+	FALSE	56773	MAPK7	90505
chr17	34876241	+	hg38	221	4027	xxx	GTSP5914	CD34+ CELLS	D0	1	0.2222222222222222	CCT6B	FALSE	-	FALSE	51616	RAD51D	223549
chr17	35023908	+	hg38	44	4027	xxx	GTSP5914	CD34+ CELLS	D0	1	0.2222222222222222	RFFL,RAD51L3-RFFL	TRUE	-,-	FALSE	0	RAD51D	75882
chr17	35629293	+	hg38	247	4027	xxx	GTSP5914	CD34+ CELLS	D0	1	0.2222222222222222	AP2B1	TRUE	+	FALSE	0	TAF15	-180160
chr17	39515943	+	hg38	1	4027	xxx	GTSP5914	CD34+ CELLS	D0	1	0.2222222222222222	CDK12	TRUE	+	FALSE	0	PPP1R1B	-110979
chr17	4654764	+	hg38	3	4027	xxx	GTSP5914	CD34+ CELLS	D0	1	0.2222222222222222	ALOX15	FALSE	-	FALSE	-13090	ALOX15	-13090
chr17	47614394	+	hg38	2	4027	xxx	GTSP5914	CD34+ CELLS	D0	1	0.2222222222222222	NPEPPS	TRUE	+	FALSE	0	TBX21	-118848
chr17	51256879	+	hg38	10	4027	xxx	GTSP5914	CD34+ CELLS	D0	1	0.2222222222222222	MBTD1	TRUE	-	FALSE	0	COL1A1	-1055239
chr17	56839495	+	hg38	126	4027	xxx	GTSP5914	CD34+ CELLS	D0	1	0.2222222222222222	DGKE	TRUE	+	FALSE	0	DGKE	0
chr17	59741741	+	hg38	125	4027	xxx	GTSP5914	CD34+ CELLS	D0	1	0.2222222222222222	VMP1	TRUE	+	FALSE	0	CLTC	44784
chr17	7092505	+	hg38	1	4027	xxx	GTSP5914	CD34+ CELLS	D0	1	0.2222222222222222	ASGR2	FALSE	-	FALSE	8815	ALOX12	81768
chr17	75793556	+	hg38	9	4027	xxx	GTSP5914	CD34+ CELLS	D0	1	0.2222222222222222	UNK	TRUE	+	TRUE	0	ITGB4	35737
chr18	31908508	-	hg38	85	4027	xxx	GTSP5914	CD34+ CELLS	D0	1	0.2222222222222222	TRAPPC8	TRUE	-	FALSE	0	DSG2	359499
chr18	41994557	-	hg38	40	4027	xxx	GTSP5914	CD34+ CELLS	D0	1	0.2222222222222222	PIK3C3	TRUE	+	FALSE	0	SETBP1	-2685614
chr18	73968898	-	hg38	1	4027	xxx	GTSP5914	CD34+ CELLS	D0	1	0.2222222222222222	FBXO15	FALSE	-	FALSE	104453	NFATC1	-5426872
chr18	12673024	+	hg38	289	4027	xxx	GTSP5914	CD34+ CELLS	D0	1	0.2222222222222222	PSMG2,CEP76	TRUE	+,-	TRUE	0	MPPE1	-764226
chr18	21743790	+	hg38	352	4027	xxx	GTSP5914	CD34+ CELLS	D0	1	0.2222222222222222	MIB1	TRUE	+	FALSE	0	GATA6	-425645
chr18	49831542	+	hg38	1	4027	xxx	GTSP5914	CD34+ CELLS	D0	1	0.2222222222222222	SNHG22,MYO5B	TRUE	+,-	FALSE	0	DYM	-370808
chr18	56619828	+	hg38	104	4027	xxx	GTSP5914	CD34+ CELLS	D0	1	0.2222222222222222	TXNL1	TRUE	-	FALSE	0	ATP8B1	1026596
chr18	9525373	+	hg38	48	4027	xxx	GTSP5914	CD34+ CELLS	D0	1	0.2222222222222222	RALBP1	TRUE	+	FALSE	0	MPPE1	2358096
chr19	10148666	-	hg38	354	4027	xxx	GTSP5914	CD34+ CELLS	D0	1	0.2222222222222222	DNMT1	TRUE	-	FALSE	0	DNMT1	0
chr19	10673960	-	hg38	106	4027	xxx	GTSP5914	CD34+ CELLS	D0	1	0.2222222222222222	ILF3	TRUE	+	FALSE	0	CDKN2D	-104980
chr19	12135651	-	hg38	236	4027	xxx	GTSP5914	CD34+ CELLS	D0	1	0.2222222222222222	ZNF20,ZNF625-ZNF20	TRUE	-,-	FALSE	0	ZNF442	213718
chr19	14425490	-	hg38	423	4027	xxx	GTSP5914	CD34+ CELLS	D0	1	0.2222222222222222	DDX39A	FALSE	-	FALSE	-6106	ADGRE5	16764
chr19	17142876	-	hg38	290	4027	xxx	GTSP5914	CD34+ CELLS	D0	1	0.2222222222222222	MYO9B	TRUE	+	FALSE	0	NR2F6	89007
chr19	21097199	-	hg38	264	4027	xxx	GTSP5914	CD34+ CELLS	D0	1	0.2222222222222222	ZNF714	TRUE	+	FALSE	0	BORCS8-MEF2B	-1904607
chr19	2781352	-	hg38	115	4027	xxx	GTSP5914	CD34+ CELLS	D0	1	0.2222222222222222	SGTA	TRUE	-	FALSE	0	GNA11	-313056
chr19	29984489	-	hg38	369	4027	xxx	GTSP5914	CD34+ CELLS	D0	1	0.2222222222222222	URI1	TRUE	+	FALSE	0	CCNE1	160171
chr19	41548069	-	hg38	256	4027	xxx	GTSP5914	CD34+ CELLS	D0	1	0.2222222222222222	CEACAM21	FALSE	+	FALSE	-1447	CEACAM7	125236
chr19	48857614	-	hg38	1	4027	xxx	GTSP5914	CD34+ CELLS	D0	1	0.2222222222222222	PLEKHA4	TRUE	-	FALSE	0	BAX	-97244
chr19	48917214	-	hg38	248	4027	xxx	GTSP5914	CD34+ CELLS	D0	1	0.2222222222222222	NUCB1,NUCB1-AS1	TRUE	+,-	FALSE	0	BAX	-37644
chr19	49565958	-	hg38	1	4027	xxx	GTSP5914	CD34+ CELLS	D0	1	0.2222222222222222	NOSIP	TRUE	-	FALSE	0	RRAS	69332
chr19	53553380	-	hg38	253	4027	xxx	GTSP5914	CD34+ CELLS	D0	1	0.2222222222222222	ZNF331	TRUE	+	FALSE	0	ZNF331	0
chr19	53619466	-	hg38	132	4027	xxx	GTSP5914	CD34+ CELLS	D0	1	0.2222222222222222	DPRX	FALSE	+	FALSE	-12588	ZNF331	39196
chr19	691146	-	hg38	266	4027	xxx	GTSP5914	CD34+ CELLS	D0	1	0.2222222222222222	PRSS57	TRUE	-	FALSE	0	FSTL3	7753
chr19	7646285	-	hg38	19	4027	xxx	GTSP5914	CD34+ CELLS	D0	1	0.2222222222222222	STXBP2	TRUE	+	TRUE	0	ELAVL1	312286
chr19	11693053	+	hg38	299	4027	xxx	GTSP5914	CD34+ CELLS	D0	1	0.2222222222222222	ZNF833P	FALSE	+	FALSE	6483	EPOR	-308710
chr19	1413641	+	hg38	256	4027	xxx	GTSP5914	CD34+ CELLS	D0	1	0.2222222222222222	DAZAP1	TRUE	+	FALSE	0	APC2	-36506
chr19	3129349	+	hg38	237	4027	xxx	GTSP5914	CD34+ CELLS	D0	1	0.2222222222222222	GNA11	FALSE	+	FALSE	5346	GNA11	5346
chr19	332325	+	hg38	217	4027	xxx	GTSP5914	CD34+ CELLS	D0	2	0.4444444444444444	MIER2	TRUE	-	FALSE	0	CDC34	-199406
chr19	38278082	+	hg38	11	4027	xxx	GTSP5914	CD34+ CELLS	D0	1	0.2222222222222222	SPINT2	TRUE	+	FALSE	0	ZNF569	-810623
chr19	38286049	+	hg38	104	4027	xxx	GTSP5914	CD34+ CELLS	D0	1	0.2222222222222222	SPINT2	TRUE	+	FALSE	0	ZNF569	-818590
chr19	4428502	+	hg38	183	4027	xxx	GTSP5914	CD34+ CELLS	D0	1	0.2222222222222222	CHAF1A	TRUE	+	FALSE	0	SH3GL1	-27933
chr19	4487160	+	hg38	7	4027	xxx	GTSP5914	CD34+ CELLS	D0	1	0.2222222222222222	HDGFL2	TRUE	+	FALSE	0	SH3GL1	-86591
chr19	48247596	+	hg38	121	4027	xxx	GTSP5914	CD34+ CELLS	D0	1	0.2222222222222222	CARD8	TRUE	-	FALSE	0	CARD8	0
chr19	49841892	+	hg38	209	4027	xxx	GTSP5914	CD34+ CELLS	D0	1	0.2222222222222222	PTOV1-AS1	TRUE	-	FALSE	0	ATF5	-86808
chr19	51227800	+	hg38	283	4027	xxx	GTSP5914	CD34+ CELLS	D0	1	0.2222222222222222	CD33	TRUE	+	FALSE	0	KLK11	-199765
chr19	53434787	+	hg38	212	4027	xxx	GTSP5914	CD34+ CELLS	D0	1	0.2222222222222222	ZNF765-ZNF761,TPM3P9,ZNF761	TRUE	+,+,+	FALSE	0	ZNF331	-86134
chr19	55234626	+	hg38	240	4027	xxx	GTSP5914	CD34+ CELLS	D0	1	0.2222222222222222	PPP6R1	TRUE	-	FALSE	0	PTPRH	-25119
chr19	58390766	+	hg38	260	4027	xxx	GTSP5914	CD34+ CELLS	D0	1	0.2222222222222222	RPS5	TRUE	+	FALSE	0	ZSCAN22	48419
chr19	6784405	+	hg38	51	4027	xxx	GTSP5914	CD34+ CELLS	D0	1	0.2222222222222222	VAV1	TRUE	+	FALSE	0	VAV1	0
chr19	6839995	+	hg38	128	4027	xxx	GTSP5914	CD34+ CELLS	D0	1	0.2222222222222222	VAV1	TRUE	+	FALSE	0	VAV1	0
chr2	145599506	-	hg38	7	4027	xxx	GTSP5914	CD34+ CELLS	D0	1	0.2222222222222222	TEX41	FALSE	+	FALSE	522776	ZEB2	-1079114
chr2	15267847	-	hg38	95	4027	xxx	GTSP5914	CD34+ CELLS	D0	1	0.2222222222222222	NBAS	TRUE	-	FALSE	0	DDX1	-323772
chr2	16464130	-	hg38	614	4027	xxx	GTSP5914	CD34+ CELLS	D0	1	0.2222222222222222	FAM49A	FALSE	-	FALSE	85327	FAM49A	85327
chr2	181744575	-	hg38	342	4027	xxx	GTSP5914	CD34+ CELLS	D0	1	0.2222222222222222	NEUROD1	FALSE	-	FALSE	-63909	PDE11A	-3636235
chr2	183149006	-	hg38	15	4027	xxx	GTSP5914	CD34+ CELLS	D0	1	0.2222222222222222	NUP35	TRUE	+	FALSE	0	PDE11A	-5040666
chr2	23797210	-	hg38	166	4027	xxx	GTSP5914	CD34+ CELLS	D0	1	0.2222222222222222	ATAD2B	TRUE	-	FALSE	0	NCOA1	-787265
chr2	241331437	-	hg38	259	4027	xxx	GTSP5914	CD34+ CELLS	D0	1	0.2222222222222222	SEPT2	TRUE	+	FALSE	0	SEPT2	0
chr2	25739430	-	hg38	590	4027	xxx	GTSP5914	CD34+ CELLS	D0	2	0.4444444444444444	ASXL2	TRUE	-	TRUE	0	DNMT3A	-396839
chr2	27585786	-	hg38	309	4027	xxx	GTSP5914	CD34+ CELLS	D0	1	0.2222222222222222	ZNF512	TRUE	+	FALSE	0	FOSL2	-807124
chr2	37523335	-	hg38	68	4027	xxx	GTSP5914	CD34+ CELLS	D0	1	0.2222222222222222	CDC42EP3	FALSE	-	FALSE	118545	EIF2AK2	-366287
chr2	44231795	-	hg38	117	4027	xxx	GTSP5914	CD34+ CELLS	D0	1	0.2222222222222222	PPM1B	TRUE	+	FALSE	0	THADA	-635748
chr2	62501030	-	hg38	239	4027	xxx	GTSP5914	CD34+ CELLS	D0	1	0.2222222222222222	TMEM17	TRUE	-	TRUE	0	PUS10	-1482770
chr2	6362147	-	hg38	1	4027	xxx	GTSP5914	CD34+ CELLS	D0	1	0.2222222222222222	LINC01247	FALSE	-	FALSE	3861	SOX11	660761
chr2	74750184	-	hg38	2	4027	xxx	GTSP5914	CD34+ CELLS	D0	1	0.2222222222222222	SEMA4F	FALSE	+	FALSE	66329	M1AP	-101845
chr2	112103041	+	hg38	274	4027	xxx	GTSP5914	CD34+ CELLS	D0	2	0.4444444444444444	TMEM87B	TRUE	+	FALSE	0	MERTK	73672
chr2	151475409	+	hg38	133	4027	xxx	GTSP5914	CD34+ CELLS	D0	1	0.2222222222222222	RIF1	TRUE	+	TRUE	0	ACVR2A	3544581
chr2	162281487	+	hg38	1	4027	xxx	GTSP5914	CD34+ CELLS	D0	1	0.2222222222222222	IFIH1	TRUE	-	TRUE	0	GALNT5	4962995
chr2	171027096	+	hg38	595	4027	xxx	GTSP5914	CD34+ CELLS	D0	1	0.2222222222222222	TLK1	TRUE	-	FALSE	0	LRP2	-1664483
chr2	185945050	+	hg38	10	4027	xxx	GTSP5914	CD34+ CELLS	D0	1	0.2222222222222222	LINC01473	FALSE	-	FALSE	88479	DIRC1	2788686
chr2	202373383	+	hg38	1	4027	xxx	GTSP5914	CD34+ CELLS	D0	1	0.2222222222222222	BMPR2	FALSE	+	FALSE	-2942	RAPH1	1060297
chr2	208593776	+	hg38	4	4027	xxx	GTSP5914	CD34+ CELLS	D0	1	0.2222222222222222	LOC101927960	TRUE	+	FALSE	0	IDH1	-338632
chr2	27938615	+	hg38	57	4027	xxx	GTSP5914	CD34+ CELLS	D0	1	0.2222222222222222	BABAM2	TRUE	+	FALSE	0	FOSL2	-454295
chr2	32157342	+	hg38	173	4027	xxx	GTSP5914	CD34+ CELLS	D0	1	0.2222222222222222	SPAST	TRUE	+	TRUE	0	NLRC4	67105
chr2	95983602	+	hg38	1	4027	xxx	GTSP5914	CD34+ CELLS	D0	1	0.2222222222222222	ANKRD36C	TRUE	-	FALSE	0	DUSP2	159565
chr20	32409216	-	hg38	123	4027	xxx	GTSP5914	CD34+ CELLS	D0	1	0.2222222222222222	ASXL1	TRUE	+	FALSE	0	ASXL1	0
chr20	63729485	-	hg38	230	4027	xxx	GTSP5914	CD34+ CELLS	D0	1	0.2222222222222222	ZGPAT	TRUE	+	FALSE	0	TNFRSF6B	30786
chr20	2903961	+	hg38	94	4027	xxx	GTSP5914	CD34+ CELLS	D0	1	0.2222222222222222	PTPRA	TRUE	+	FALSE	0	CDC25B	-882809
chr20	41502170	+	hg38	275	4027	xxx	GTSP5914	CD34+ CELLS	D0	1	0.2222222222222222	CHD6	TRUE	-	FALSE	0	TOP1	377682
chr20	59022257	+	hg38	58	4027	xxx	GTSP5914	CD34+ CELLS	D0	1	0.2222222222222222	TUBB1	TRUE	+	FALSE	0	NELFCD	27123
chr20	61978063	+	hg38	16	4027	xxx	GTSP5914	CD34+ CELLS	D0	1	0.2222222222222222	TAF4	TRUE	-	FALSE	0	SS18L1	-165655
chr20	8424000	+	hg38	83	4027	xxx	GTSP5914	CD34+ CELLS	D0	1	0.2222222222222222	PLCB1	TRUE	+	FALSE	0	PLCB1	0
chr21	44022006	-	hg38	453	4027	xxx	GTSP5914	CD34+ CELLS	D0	1	0.2222222222222222	TRAPPC10	TRUE	+	FALSE	0	CSTB	-245630
chr21	46494650	-	hg38	336	4027	xxx	GTSP5914	CD34+ CELLS	D0	1	0.2222222222222222	DIP2A	TRUE	+	FALSE	0	S100B	103966
chr21	39229504	+	hg38	189	4027	xxx	GTSP5914	CD34+ CELLS	D0	1	0.2222222222222222	BRWD1	TRUE	-	FALSE	0	ETS2	404548
chr21	5107191	+	hg38	8	4027	xxx	GTSP5914	CD34+ CELLS	D0	1	0.2222222222222222	LOC102724219	FALSE	+	FALSE	-446444	NRIP1	9854042
chr22	24284358	-	hg38	294	4027	xxx	GTSP5914	CD34+ CELLS	D0	1	0.2222222222222222	SPECC1L,SPECC1L-ADORA2A	TRUE	+,+	FALSE	0	BCRP3	-348555
chr22	36936174	-	hg38	230	4027	xxx	GTSP5914	CD34+ CELLS	D0	1	0.2222222222222222	CSF2RB	TRUE	+	FALSE	0	TMPRSS6	129260
chr22	40363940	-	hg38	1	4027	xxx	GTSP5914	CD34+ CELLS	D0	1	0.2222222222222222	ADSL	TRUE	+	FALSE	0	MKL1	46339
chr22	50382262	-	hg38	58	4027	xxx	GTSP5914	CD34+ CELLS	D0	1	0.2222222222222222	PPP6R2	TRUE	+	FALSE	0	MAPK12	-120451
chr22	27420689	+	hg38	1	4027	xxx	GTSP5914	CD34+ CELLS	D0	1	0.2222222222222222	LINC02554	FALSE	+	FALSE	102848	MN1	327586
chr22	35990333	+	hg38	175	4027	xxx	GTSP5914	CD34+ CELLS	D0	1	0.2222222222222222	RBFOX2	TRUE	-	FALSE	0	MYH9	290942
chr3	102184848	-	hg38	215	4027	xxx	GTSP5914	CD34+ CELLS	D0	1	0.2222222222222222	LOC101929411	FALSE	+	FALSE	19976	TFG	1435880
chr3	115124071	-	hg38	150	4027	xxx	GTSP5914	CD34+ CELLS	D0	1	0.2222222222222222	ZBTB20	TRUE	-	FALSE	0	CD200	2761258
chr3	125360794	-	hg38	1	4027	xxx	GTSP5914	CD34+ CELLS	D0	1	0.2222222222222222	ZNF148	TRUE	-	FALSE	0	MUC13	-426042
chr3	128761211	-	hg38	92	4027	xxx	GTSP5914	CD34+ CELLS	D0	1	0.2222222222222222	RAB7A	TRUE	+	FALSE	0	RPN1	-110334
chr3	129657929	-	hg38	211	4027	xxx	GTSP5914	CD34+ CELLS	D0	1	0.2222222222222222	TMCC1	TRUE	-	FALSE	0	CNBP	-473961
chr3	134550090	-	hg38	552	4027	xxx	GTSP5914	CD34+ CELLS	D0	1	0.2222222222222222	CEP63	TRUE	+	TRUE	0	BFSP2	1074877
chr3	151340928	-	hg38	1	4027	xxx	GTSP5914	CD34+ CELLS	D0	1	0.2222222222222222	MED12L,P2RY12	TRUE	+,-	FALSE	0	P2RY14	-62485
chr3	152108940	-	hg38	2	4027	xxx	GTSP5914	CD34+ CELLS	D0	1	0.2222222222222222	LOC101928166	FALSE	-	FALSE	50522	P2RY14	-830497
chr3	4387701	-	hg38	391	4027	xxx	GTSP5914	CD34+ CELLS	D0	1	0.2222222222222222	SUMF1	TRUE	-	FALSE	0	CNTN4	1329739
chr3	47711867	-	hg38	53	4027	xxx	GTSP5914	CD34+ CELLS	D0	1	0.2222222222222222	SMARCC1	TRUE	-	FALSE	0	MAP4	138821
chr3	49410118	-	hg38	2	4027	xxx	GTSP5914	CD34+ CELLS	D0	1	0.2222222222222222	RHOA	TRUE	-	FALSE	0	RHOA	0
chr3	85831331	-	hg38	304	4027	xxx	GTSP5914	CD34+ CELLS	D0	1	0.2222222222222222	CADM2	TRUE	+	FALSE	0	EPHA3	-3276191
chr3	87779263	-	hg38	117	4027	xxx	GTSP5914	CD34+ CELLS	D0	1	0.2222222222222222	HTR1F	FALSE	+	FALSE	-13502	EPHA3	-1328259
chr3	112547421	+	hg38	262	4027	xxx	GTSP5914	CD34+ CELLS	D0	1	0.2222222222222222	ATG3	TRUE	-	FALSE	0	CD200	184608
chr3	114708338	+	hg38	2	4027	xxx	GTSP5914	CD34+ CELLS	D0	1	0.2222222222222222	ZBTB20	TRUE	-	FALSE	0	CD200	2345525
chr3	129254497	+	hg38	247	4027	xxx	GTSP5914	CD34+ CELLS	D0	1	0.2222222222222222	COPG1	TRUE	+	FALSE	0	CNBP	-70529
chr3	150587710	+	hg38	323	4027	xxx	GTSP5914	CD34+ CELLS	D0	1	0.2222222222222222	EIF2A	FALSE	+	FALSE	1693	SIAH2	153411
chr3	161940969	+	hg38	12	4027	xxx	GTSP5914	CD34+ CELLS	D0	1	0.2222222222222222	OTOL1	FALSE	+	FALSE	437026	RARRES1	-3208482
chr3	17402182	+	hg38	2	4027	xxx	GTSP5914	CD34+ CELLS	D0	1	0.2222222222222222	TBC1D5	TRUE	-	FALSE	0	SATB1	943204
chr3	17402189	+	hg38	909	4027	xxx	GTSP5914	CD34+ CELLS	D0	4	0.8888888888888888	TBC1D5	TRUE	-	FALSE	0	SATB1	943197
chr3	22217360	+	hg38	6	4027	xxx	GTSP5914	CD34+ CELLS	D0	1	0.2222222222222222	ZNF385D-AS2	FALSE	+	FALSE	237531	RARB	-2611961
chr3	3173474	+	hg38	290	4027	xxx	GTSP5914	CD34+ CELLS	D0	1	0.2222222222222222	CRBN	TRUE	-	FALSE	0	CNTN4	115512
chr3	39331270	+	hg38	59	4027	xxx	GTSP5914	CD34+ CELLS	D0	1	0.2222222222222222	CCR8	TRUE	+	FALSE	0	XIRP1	-138673
chr3	45976426	+	hg38	1	4027	xxx	GTSP5914	CD34+ CELLS	D0	1	0.2222222222222222	FYCO1	TRUE	-	FALSE	0	CCR9	73250
chr3	50579009	+	hg38	18	4027	xxx	GTSP5914	CD34+ CELLS	D0	1	0.2222222222222222	HEMK1	TRUE	+	FALSE	0	RASSF1	-238072
chr3	52607602	+	hg38	11	4027	xxx	GTSP5914	CD34+ CELLS	D0	1	0.2222222222222222	PBRM1	TRUE	-	FALSE	0	PBRM1	0
chr3	71552528	+	hg38	220	4027	xxx	GTSP5914	CD34+ CELLS	D0	1	0.2222222222222222	FOXP1	TRUE	-	FALSE	0	FOXP1	0
chr3	84920633	+	hg38	1	4027	xxx	GTSP5914	CD34+ CELLS	D0	1	0.2222222222222222	LINC02025	FALSE	+	FALSE	27253	EPHA3	-4186889
chr4	104141695	-	hg38	8	4027	xxx	GTSP5914	CD34+ CELLS	D0	1	0.2222222222222222	CXXC4	FALSE	-	FALSE	326609	TET2	-1004178
chr4	120021113	-	hg38	17	4027	xxx	GTSP5914	CD34+ CELLS	D0	1	0.2222222222222222	MAD2L1	FALSE	-	FALSE	38307	MAD2L1	38307
chr4	128476921	-	hg38	83	4027	xxx	GTSP5914	CD34+ CELLS	D0	1	0.2222222222222222	LOC100507487	TRUE	+	FALSE	0	SCLT1	407070
chr4	142696508	-	hg38	45	4027	xxx	GTSP5914	CD34+ CELLS	D0	1	0.2222222222222222	INPP4B	TRUE	-	FALSE	0	USP38	-488407
chr4	142833250	-	hg38	26	4027	xxx	GTSP5914	CD34+ CELLS	D0	1	0.2222222222222222	INPP4B	TRUE	-	FALSE	0	USP38	-351665
chr4	143942447	-	hg38	20	4027	xxx	GTSP5914	CD34+ CELLS	D0	2	0.4444444444444444	LOC101927636	TRUE	+	FALSE	0	GAB1	467881
chr4	161519647	-	hg38	2	4027	xxx	GTSP5914	CD34+ CELLS	D0	2	0.4444444444444444	FSTL5	TRUE	-	FALSE	0	NPY1R	1804316
chr4	167011012	-	hg38	346	4027	xxx	GTSP5914	CD34+ CELLS	D0	1	0.2222222222222222	SPOCK3	TRUE	-	FALSE	0	NPY1R	-3678216
chr4	17948543	-	hg38	41	4027	xxx	GTSP5914	CD34+ CELLS	D0	1	0.2222222222222222	LCORL	TRUE	-	FALSE	0	SLC34A2	-7707268
chr4	2229296	-	hg38	11	4027	xxx	GTSP5914	CD34+ CELLS	D0	1	0.2222222222222222	POLN	TRUE	-	FALSE	0	NSD2	247088
chr4	39523471	-	hg38	216	4027	xxx	GTSP5914	CD34+ CELLS	D0	1	0.2222222222222222	UGDH	TRUE	-	FALSE	0	RHOH	-667538
chr4	42064364	-	hg38	236	4027	xxx	GTSP5914	CD34+ CELLS	D0	1	0.2222222222222222	SLC30A9	TRUE	+	FALSE	0	PHOX2B	-315393
chr4	55894424	-	hg38	134	4027	xxx	GTSP5914	CD34+ CELLS	D0	1	0.2222222222222222	EXOC1	TRUE	+	FALSE	0	KDR	-768828
chr4	80061778	-	hg38	2	4027	xxx	GTSP5914	CD34+ CELLS	D0	1	0.2222222222222222	ANTXR2	TRUE	-	FALSE	0	FGF5	-204808
chr4	89018161	-	hg38	1	4027	xxx	GTSP5914	CD34+ CELLS	D0	1	0.2222222222222222	FAM13A	TRUE	-	FALSE	0	SPP1	1034749
chr4	109516815	+	hg38	244	4027	xxx	GTSP5914	CD34+ CELLS	D0	1	0.2222222222222222	SEC24B	TRUE	+	FALSE	0	EGF	-396067
chr4	127933120	+	hg38	20	4027	xxx	GTSP5914	CD34+ CELLS	D0	1	0.2222222222222222	MFSD8	TRUE	-	FALSE	0	SCLT1	950871
chr4	15014343	+	hg38	225	4027	xxx	GTSP5914	CD34+ CELLS	D0	1	0.2222222222222222	CPEB2,LOC101929095	TRUE	+,-	FALSE	0	S100P	8317172
chr4	150645765	+	hg38	9	4027	xxx	GTSP5914	CD34+ CELLS	D0	1	0.2222222222222222	LRBA	TRUE	-	FALSE	0	LRBA	0
chr4	173230236	+	hg38	206	4027	xxx	GTSP5914	CD34+ CELLS	D0	1	0.2222222222222222	GALNT7	TRUE	+	FALSE	0	ADAM29	-1688120
chr4	20732394	+	hg38	320	4027	xxx	GTSP5914	CD34+ CELLS	D0	1	0.2222222222222222	PACRGL,KCNIP4	TRUE	+,-	TRUE	0	SLC34A2	-4923417
chr4	20749017	+	hg38	170	4027	xxx	GTSP5914	CD34+ CELLS	D0	1	0.2222222222222222	PACRGL,KCNIP4	TRUE	+,-	FALSE	0	SLC34A2	-4906794
chr4	47752659	+	hg38	1	4027	xxx	GTSP5914	CD34+ CELLS	D0	1	0.2222222222222222	CORIN	TRUE	-	FALSE	0	TEC	383122
chr4	48745984	+	hg38	322	4027	xxx	GTSP5914	CD34+ CELLS	D0	1	0.2222222222222222	FRYL	TRUE	-	FALSE	0	FRYL	0
chr4	48898281	+	hg38	228	4027	xxx	GTSP5914	CD34+ CELLS	D0	1	0.2222222222222222	OCIAD2	TRUE	-	FALSE	0	FRYL	-117981
chr4	56417257	+	hg38	279	4027	xxx	GTSP5914	CD34+ CELLS	D0	1	0.2222222222222222	PPAT	TRUE	-	FALSE	0	REST	-490617
chr4	70930652	+	hg38	420	4027	xxx	GTSP5914	CD34+ CELLS	D0	1	0.2222222222222222	MOB1B	TRUE	+	FALSE	0	UTP3	240100
chr4	72561033	+	hg38	19	4027	xxx	GTSP5914	CD34+ CELLS	D0	1	0.2222222222222222	ADAMTS3	TRUE	-	FALSE	0	RASSF6	1010515
chr4	80100620	+	hg38	369	4027	xxx	GTSP5914	CD34+ CELLS	D0	1	0.2222222222222222	ANTXR2	FALSE	-	FALSE	-27147	FGF5	-165966
chr4	86789719	+	hg38	38	4027	xxx	GTSP5914	CD34+ CELLS	D0	1	0.2222222222222222	PTPN13	TRUE	+	FALSE	0	PTPN13	0
chr4	87023308	+	hg38	177	4027	xxx	GTSP5914	CD34+ CELLS	D0	1	0.2222222222222222	AFF1	TRUE	+	FALSE	0	AFF1	0
chr5	108948454	-	hg38	103	4027	xxx	GTSP5914	CD34+ CELLS	D0	1	0.2222222222222222	FER	TRUE	+	FALSE	0	APC	-3759049
chr5	124627932	-	hg38	130	4027	xxx	GTSP5914	CD34+ CELLS	D0	1	0.2222222222222222	ZNF608	FALSE	-	FALSE	8983	ZNF608	8983
chr5	134713020	-	hg38	6	4027	xxx	GTSP5914	CD34+ CELLS	D0	1	0.2222222222222222	SEC24A	TRUE	+	FALSE	0	PITX1	314712
chr5	176974851	-	hg38	521	4027	xxx	GTSP5914	CD34+ CELLS	D0	2	0.4444444444444444	UIMC1	TRUE	-	FALSE	0	FGFR4	-112019
chr5	179747371	-	hg38	1	4027	xxx	GTSP5914	CD34+ CELLS	D0	1	0.2222222222222222	MAML1	TRUE	+	FALSE	0	MAPK9	486221
chr5	31488103	-	hg38	496	4027	xxx	GTSP5914	CD34+ CELLS	D0	2	0.4444444444444444	DROSHA	TRUE	-	FALSE	0	PRLR	3560651
chr5	36977003	-	hg38	75	4027	xxx	GTSP5914	CD34+ CELLS	D0	1	0.2222222222222222	NIPBL	TRUE	+	FALSE	0	NIPBL	0
chr5	39063923	-	hg38	53	4027	xxx	GTSP5914	CD34+ CELLS	D0	1	0.2222222222222222	RICTOR	TRUE	-	FALSE	0	DAB2	307749
chr5	39251053	-	hg38	16	4027	xxx	GTSP5914	CD34+ CELLS	D0	1	0.2222222222222222	FYB1	TRUE	-	FALSE	0	DAB2	120619
chr5	57237596	-	hg38	19	4027	xxx	GTSP5914	CD34+ CELLS	D0	1	0.2222222222222222	GPBP1	TRUE	+	FALSE	0	MAP3K1	341443
chr5	58764486	-	hg38	101	4027	xxx	GTSP5914	CD34+ CELLS	D0	1	0.2222222222222222	RAB3C	TRUE	+	FALSE	0	PDE4D	204550
chr5	64671481	-	hg38	1	4027	xxx	GTSP5914	CD34+ CELLS	D0	1	0.2222222222222222	SHISAL2B	FALSE	+	FALSE	-18825	PIK3R1	-3544273
chr5	76678153	-	hg38	74	4027	xxx	GTSP5914	CD34+ CELLS	D0	1	0.2222222222222222	IQGAP2	TRUE	+	FALSE	0	HMGCR	1316051
chr5	78415017	-	hg38	4	4027	xxx	GTSP5914	CD34+ CELLS	D0	1	0.2222222222222222	SCAMP1	TRUE	+	FALSE	0	MSH3	-2239629
chr5	82087914	-	hg38	448	4027	xxx	GTSP5914	CD34+ CELLS	D0	2	0.4444444444444444	ATG10	TRUE	+	FALSE	0	RASGRF2	857751
chr5	159180076	+	hg38	296	4027	xxx	GTSP5914	CD34+ CELLS	D0	1	0.2222222222222222	RNF145	TRUE	-	FALSE	0	EBF1	-80313
chr5	173919541	+	hg38	1	4027	xxx	GTSP5914	CD34+ CELLS	D0	1	0.2222222222222222	CPEB4	TRUE	+	FALSE	0	NKX2-5	-684228
chr5	179758144	+	hg38	3	4027	xxx	GTSP5914	CD34+ CELLS	D0	1	0.2222222222222222	MAML1	TRUE	+	FALSE	0	MAPK9	475448
chr5	62584004	+	hg38	2	4027	xxx	GTSP5914	CD34+ CELLS	D0	1	0.2222222222222222	IPO11,IPO11-LRRC70	TRUE	+,+	FALSE	0	ERCC8	-1638925
chr5	69280152	+	hg38	82	4027	xxx	GTSP5914	CD34+ CELLS	D0	1	0.2222222222222222	CCDC125	FALSE	-	FALSE	538	CDK7	2721
chr5	77488821	+	hg38	152	4027	xxx	GTSP5914	CD34+ CELLS	D0	1	0.2222222222222222	WDR41	TRUE	-	FALSE	0	HMGCR	2126719
chr5	91085687	+	hg38	35	4027	xxx	GTSP5914	CD34+ CELLS	D0	1	0.2222222222222222	ADGRV1	TRUE	+	FALSE	0	MEF2C	-2181581
chr6	125935455	-	hg38	17	4027	xxx	GTSP5914	CD34+ CELLS	D0	1	0.2222222222222222	NCOA7	FALSE	+	FALSE	3424	RNF217-AS1	-972427
chr6	129680205	-	hg38	3	4027	xxx	GTSP5914	CD34+ CELLS	D0	1	0.2222222222222222	ARHGAP18	TRUE	-	FALSE	0	PTPRK	-1159530
chr6	146217361	-	hg38	5	4027	xxx	GTSP5914	CD34+ CELLS	D0	1	0.2222222222222222	GRM1	TRUE	+	FALSE	0	PLAGL1	-2152761
chr6	30698891	-	hg38	1	4027	xxx	GTSP5914	CD34+ CELLS	D0	1	0.2222222222222222	MDC1	FALSE	-	FALSE	914	IER3	44306
chr6	31535414	-	hg38	66	4027	xxx	GTSP5914	CD34+ CELLS	D0	1	0.2222222222222222	DDX39B,ATP6V1G2-DDX39B	TRUE	-,-	TRUE	0	LTA	-36683
chr6	31745499	-	hg38	6	4027	xxx	GTSP5914	CD34+ CELLS	D0	1	0.2222222222222222	MSH5,MSH5-SAPCD1	TRUE	+,+	FALSE	0	SLC44A4	117691
chr6	34241222	-	hg38	326	4027	xxx	GTSP5914	CD34+ CELLS	D0	1	0.2222222222222222	HMGA1	TRUE	+	FALSE	0	HMGA1	0
chr6	47610128	-	hg38	171	4027	xxx	GTSP5914	CD34+ CELLS	D0	1	0.2222222222222222	CD2AP	TRUE	+	FALSE	0	RUNX2	2059045
chr6	53339346	-	hg38	150	4027	xxx	GTSP5914	CD34+ CELLS	D0	1	0.2222222222222222	ELOVL5	TRUE	-	FALSE	0	ELOVL5	0
chr6	60845492	-	hg38	1	4027	xxx	GTSP5914	CD34+ CELLS	D0	1	0.2222222222222222	KHDRBS2	FALSE	-	FALSE	697203	DST	-3890863
chr6	7301261	-	hg38	256	4027	xxx	GTSP5914	CD34+ CELLS	D0	1	0.2222222222222222	SSR1	TRUE	-	FALSE	0	CAGE1	25391
chr6	73817113	-	hg38	208	4027	xxx	GTSP5914	CD34+ CELLS	D0	1	0.2222222222222222	CD109	TRUE	+	FALSE	0	CD109	0
chr6	106291903	+	hg38	327	4027	xxx	GTSP5914	CD34+ CELLS	D0	1	0.2222222222222222	ATG5	TRUE	-	FALSE	0	PRDM1	181963
chr6	119355106	+	hg38	273	4027	xxx	GTSP5914	CD34+ CELLS	D0	1	0.2222222222222222	MAN1A1	FALSE	-	FALSE	-5339	GOPC	-1752563
chr6	124473334	+	hg38	112	4027	xxx	GTSP5914	CD34+ CELLS	D0	1	0.2222222222222222	NKAIN2	TRUE	+	FALSE	0	NKAIN2	0
chr6	33790389	+	hg38	188	4027	xxx	GTSP5914	CD34+ CELLS	D0	1	0.2222222222222222	LEMD2	FALSE	-	FALSE	-1259	BAK1	-210095
chr6	34210389	+	hg38	239	4027	xxx	GTSP5914	CD34+ CELLS	D0	1	0.2222222222222222	HMGA1	FALSE	+	FALSE	-26409	HMGA1	-26409
chr6	34660011	+	hg38	2	4027	xxx	GTSP5914	CD34+ CELLS	D0	1	0.2222222222222222	C6orf106	TRUE	-	FALSE	0	HMGA1	413779
chr6	35649365	+	hg38	102	4027	xxx	GTSP5914	CD34+ CELLS	D0	1	0.2222222222222222	FKBP5	TRUE	-	FALSE	0	FANCE	182260
chr6	80136032	+	hg38	1	4027	xxx	GTSP5914	CD34+ CELLS	D0	1	0.2222222222222222	BCKDHB	TRUE	+	FALSE	0	SH3BGRL2	432361
chr7	138375793	-	hg38	1	4027	xxx	GTSP5914	CD34+ CELLS	D0	1	0.2222222222222222	TRIM24	FALSE	+	FALSE	-84539	TRIM24	-84539
chr7	27794660	-	hg38	10	4027	xxx	GTSP5914	CD34+ CELLS	D0	1	0.2222222222222222	TAX1BP1	TRUE	+	FALSE	0	JAZF1	35911
chr7	44408165	-	hg38	272	4027	xxx	GTSP5914	CD34+ CELLS	D0	1	0.2222222222222222	NUDCD3	TRUE	-	FALSE	0	CAMK2B	-82533
chr7	44753384	-	hg38	47	4027	xxx	GTSP5914	CD34+ CELLS	D0	1	0.2222222222222222	ZMIZ2	TRUE	+	FALSE	0	CAMK2B	-427752
chr7	52497107	-	hg38	264	4027	xxx	GTSP5914	CD34+ CELLS	D0	1	0.2222222222222222	POM121L12	FALSE	+	FALSE	-538547	GRB10	-1703644
chr7	5757098	-	hg38	67	4027	xxx	GTSP5914	CD34+ CELLS	D0	1	0.2222222222222222	RNF216	TRUE	-	FALSE	0	RNF216	0
chr7	66143919	-	hg38	95	4027	xxx	GTSP5914	CD34+ CELLS	D0	1	0.2222222222222222	CRCP	TRUE	+	FALSE	0	ASL	50575
chr7	99346842	-	hg38	2	4027	xxx	GTSP5914	CD34+ CELLS	D0	1	0.2222222222222222	ARPC1A	TRUE	+	FALSE	0	EPO	-1373956
chr7	100327686	+	hg38	203	4027	xxx	GTSP5914	CD34+ CELLS	D0	1	0.2222222222222222	PMS2P1	TRUE	-	FALSE	0	EPO	-393112
chr7	115066979	+	hg38	7	4027	xxx	GTSP5914	CD34+ CELLS	D0	1	0.2222222222222222	LINC01393	FALSE	+	FALSE	-11977	CAV1	-1457804
chr7	116909456	+	hg38	171	4027	xxx	GTSP5914	CD34+ CELLS	D0	1	0.2222222222222222	CAPZA2	TRUE	+	FALSE	0	MET	111069
chr7	122089043	+	hg38	11	4027	xxx	GTSP5914	CD34+ CELLS	D0	1	0.2222222222222222	AASS	TRUE	-	FALSE	0	CADPS2	229379
chr7	153585593	+	hg38	1	4027	xxx	GTSP5914	CD34+ CELLS	D0	1	0.2222222222222222	LINC01287	FALSE	-	FALSE	-173358	KMT2C	-1149587
chr7	1537362	+	hg38	16	4027	xxx	GTSP5914	CD34+ CELLS	D0	1	0.2222222222222222	MAFK	TRUE	+	FALSE	0	MAFK	0
chr7	158797475	+	hg38	9	4027	xxx	GTSP5914	CD34+ CELLS	D0	1	0.2222222222222222	ESYT2	TRUE	-	FALSE	0	MNX1	-1786821
chr7	20160623	+	hg38	14	4027	xxx	GTSP5914	CD34+ CELLS	D0	1	0.2222222222222222	MACC1	TRUE	-	FALSE	0	ABCB5	-454997
chr7	30362544	+	hg38	258	4027	xxx	GTSP5914	CD34+ CELLS	D0	1	0.2222222222222222	ZNRF2	TRUE	+	FALSE	0	NOD1	61981
chr7	37877761	+	hg38	20	4027	xxx	GTSP5914	CD34+ CELLS	D0	1	0.2222222222222222	NME8	TRUE	+	FALSE	0	SFRP4	28169
chr7	48132746	+	hg38	9	4027	xxx	GTSP5914	CD34+ CELLS	D0	1	0.2222222222222222	UPP1	FALSE	+	FALSE	24012	HUS1	-153120
chr7	92821776	+	hg38	120	4027	xxx	GTSP5914	CD34+ CELLS	D0	1	0.2222222222222222	CDK6	TRUE	-	FALSE	0	CDK6	0
chr7	95632691	+	hg38	3	4027	xxx	GTSP5914	CD34+ CELLS	D0	1	0.2222222222222222	PDK4	FALSE	-	FALSE	-36077	PEG10	962995
chr8	113724137	-	hg38	272	4027	xxx	GTSP5914	CD34+ CELLS	D0	1	0.2222222222222222	CSMD3	FALSE	-	FALSE	-287123	CSMD3	-287123
chr8	144403667	-	hg38	225	4027	xxx	GTSP5914	CD34+ CELLS	D0	1	0.2222222222222222	CPSF1	TRUE	-	FALSE	0	RECQL4	107615
chr8	22183900	-	hg38	105	4027	xxx	GTSP5914	CD34+ CELLS	D0	1	0.2222222222222222	BMP1	TRUE	+	FALSE	0	EGR3	503759
chr8	55756109	-	hg38	6	4027	xxx	GTSP5914	CD34+ CELLS	D0	1	0.2222222222222222	TMEM68	TRUE	-	FALSE	0	LYN	-123716
chr8	103196954	+	hg38	29	4027	xxx	GTSP5914	CD34+ CELLS	D0	1	0.2222222222222222	BAALC	TRUE	+	FALSE	0	BAALC	0
chr8	116718917	+	hg38	97	4027	xxx	GTSP5914	CD34+ CELLS	D0	1	0.2222222222222222	EIF3H	TRUE	-	FALSE	0	EXT1	1080444
chr8	121135360	+	hg38	351	4027	xxx	GTSP5914	CD34+ CELLS	D0	1	0.2222222222222222	SNTB1	FALSE	-	FALSE	-323290	HAS2	477669
chr8	13205649	+	hg38	194	4027	xxx	GTSP5914	CD34+ CELLS	D0	1	0.2222222222222222	DLC1	TRUE	-	FALSE	0	DLC1	0
chr8	144476051	+	hg38	323	4027	xxx	GTSP5914	CD34+ CELLS	D0	1	0.2222222222222222	FOXH1	TRUE	-	TRUE	0	RECQL4	35231
chr8	144494123	+	hg38	283	4027	xxx	GTSP5914	CD34+ CELLS	D0	1	0.2222222222222222	PPP1R16A	TRUE	+	FALSE	0	RECQL4	17159
chr8	18071505	+	hg38	1	4027	xxx	GTSP5914	CD34+ CELLS	D0	1	0.2222222222222222	ASAH1	TRUE	-	FALSE	0	PCM1	41556
chr8	21951948	+	hg38	291	4027	xxx	GTSP5914	CD34+ CELLS	D0	1	0.2222222222222222	XPO7	TRUE	+	FALSE	0	EGR3	735711
chr8	28560564	+	hg38	354	4027	xxx	GTSP5914	CD34+ CELLS	D0	1	0.2222222222222222	FZD3	TRUE	+	FALSE	0	CLU	-945752
chr8	59649625	+	hg38	206	4027	xxx	GTSP5914	CD34+ CELLS	D0	1	0.2222222222222222	LOC100505501	FALSE	+	FALSE	526146	CYP7A1	-1149463
chr8	65797275	+	hg38	3	4027	xxx	GTSP5914	CD34+ CELLS	D0	1	0.2222222222222222	PDE7A	TRUE	-	FALSE	0	MYBL1	764898
chr8	66638697	+	hg38	265	4027	xxx	GTSP5914	CD34+ CELLS	D0	3	0.6666666666666667	VCPIP1	TRUE	-	FALSE	0	MYBL1	-25447
chr8	79940633	+	hg38	171	4027	xxx	GTSP5914	CD34+ CELLS	D0	1	0.2222222222222222	MRPS28	TRUE	-	FALSE	0	TPD52	94233
chr8	94906850	+	hg38	292	4027	xxx	GTSP5914	CD34+ CELLS	D0	2	0.4444444444444444	NDUFAF6	TRUE	+	FALSE	0	TP53INP1	19120
chr8	99209453	+	hg38	5	4027	xxx	GTSP5914	CD34+ CELLS	D0	1	0.2222222222222222	VPS13B	TRUE	+	FALSE	0	COX6C	668540
chr9	121162051	-	hg38	345	4027	xxx	GTSP5914	CD34+ CELLS	D0	1	0.2222222222222222	CNTRL	TRUE	+	FALSE	0	CNTRL	0
chr9	125167362	-	hg38	197	4027	xxx	GTSP5914	CD34+ CELLS	D0	1	0.2222222222222222	PPP6C	TRUE	-	FALSE	0	HSPA5	67484
chr9	129062293	-	hg38	45	4027	xxx	GTSP5914	CD34+ CELLS	D0	1	0.2222222222222222	MIGA2	TRUE	+	FALSE	0	PTPA	-48654
chr9	136685573	-	hg38	120	4027	xxx	GTSP5914	CD34+ CELLS	D0	1	0.2222222222222222	AGPAT2	TRUE	-	FALSE	0	NOTCH1	-139786
chr9	136775492	-	hg38	120	4027	xxx	GTSP5914	CD34+ CELLS	D0	1	0.2222222222222222	LCN15	FALSE	-	FALSE	-10978	MAMDC4	-76873
chr9	15652261	-	hg38	197	4027	xxx	GTSP5914	CD34+ CELLS	D0	1	0.2222222222222222	CCDC171	TRUE	+	FALSE	0	PSIP1	-141241
chr9	19325541	-	hg38	221	4027	xxx	GTSP5914	CD34+ CELLS	D0	1	0.2222222222222222	DENND4C	TRUE	+	FALSE	0	MLLT3	1016122
chr9	29685532	-	hg38	333	4027	xxx	GTSP5914	CD34+ CELLS	D0	1	0.2222222222222222	LINGO2	FALSE	-	FALSE	-471564	TEK	2455353
chr9	35085714	-	hg38	48	4027	xxx	GTSP5914	CD34+ CELLS	D0	1	0.2222222222222222	PIGO	FALSE	-	FALSE	2972	FANCG	-5697
chr9	35778563	-	hg38	345	4027	xxx	GTSP5914	CD34+ CELLS	D0	1	0.2222222222222222	NPR2	FALSE	+	FALSE	-13844	RMRP	-120544
chr9	70314402	-	hg38	1	4027	xxx	GTSP5914	CD34+ CELLS	D0	1	0.2222222222222222	SMC5	TRUE	+	FALSE	0	TJP2	1059193
chr9	120662051	+	hg38	133	4027	xxx	GTSP5914	CD34+ CELLS	D0	1	0.2222222222222222	MEGF9	TRUE	-	FALSE	0	TRAF1	240340
chr9	125926183	+	hg38	41	4027	xxx	GTSP5914	CD34+ CELLS	D0	1	0.2222222222222222	PBX3	TRUE	+	FALSE	0	PBX3	0
chr9	127572199	+	hg38	212	4027	xxx	GTSP5914	CD34+ CELLS	D0	1	0.2222222222222222	FAM129B	TRUE	-	FALSE	0	SPTAN1	-980357
chr9	128605535	+	hg38	5	4027	xxx	GTSP5914	CD34+ CELLS	D0	1	0.2222222222222222	SPTAN1	TRUE	+	FALSE	0	SPTAN1	0
chr9	128622357	+	hg38	59	4027	xxx	GTSP5914	CD34+ CELLS	D0	1	0.2222222222222222	SPTAN1	TRUE	+	FALSE	0	SPTAN1	0
chr9	133160731	+	hg38	83	4027	xxx	GTSP5914	CD34+ CELLS	D0	1	0.2222222222222222	GBGT1	TRUE	-	FALSE	0	RALGDS	-11510
chr9	136934775	+	hg38	12	4027	xxx	GTSP5914	CD34+ CELLS	D0	1	0.2222222222222222	FBXW5	FALSE	-	FALSE	5656	MAMDC4	73975
chr9	137651619	+	hg38	338	4027	xxx	GTSP5914	CD34+ CELLS	D0	1	0.2222222222222222	EHMT1	TRUE	+	FALSE	0	EHMT1	0
chr9	137662243	+	hg38	99	4027	xxx	GTSP5914	CD34+ CELLS	D0	1	0.2222222222222222	EHMT1	TRUE	+	FALSE	0	EHMT1	0
chr9	292065	+	hg38	4	4027	xxx	GTSP5914	CD34+ CELLS	D0	1	0.2222222222222222	DOCK8	TRUE	+	FALSE	0	JAK2	-4693019
chr9	33681579	+	hg38	2	4027	xxx	GTSP5914	CD34+ CELLS	D0	1	0.2222222222222222	PTENP1-AS	TRUE	+	FALSE	0	BAG1	-416817
chr9	6863166	+	hg38	43	4027	xxx	GTSP5914	CD34+ CELLS	D0	1	0.2222222222222222	KDM4C	TRUE	+	FALSE	0	KDM4C	0
chr9	92631666	+	hg38	103	4027	xxx	GTSP5914	CD34+ CELLS	D0	1	0.2222222222222222	IPPK	TRUE	-	FALSE	0	OMD	-207111
chr9	93550377	+	hg38	4	4027	xxx	GTSP5914	CD34+ CELLS	D0	1	0.2222222222222222	FAM120A	TRUE	+	FALSE	0	WNK2	229804
chr9	97926420	+	hg38	24	4027	xxx	GTSP5914	CD34+ CELLS	D0	1	0.2222222222222222	HEMGN	FALSE	-	FALSE	369	ANP32B	-56785
chrX	118182599	-	hg38	280	4027	xxx	GTSP5914	CD34+ CELLS	D0	1	0.2222222222222222	KLHL13	FALSE	-	FALSE	-65258	SEPT6	1433123
chrX	136869335	-	hg38	1	4027	xxx	GTSP5914	CD34+ CELLS	D0	1	0.2222222222222222	RBMX	TRUE	-	TRUE	0	FGF13	1762236
chrX	71024849	-	hg38	89	4027	xxx	GTSP5914	CD34+ CELLS	D0	1	0.2222222222222222	SNX12	FALSE	-	FALSE	34396	FOXO4	-71298
chrX	37675026	+	hg38	112	4027	xxx	GTSP5914	CD34+ CELLS	D0	1	0.2222222222222222	LANCL3	TRUE	+	FALSE	0	BCOR	2376218
chrX	4439756	+	hg38	1	4027	xxx	GTSP5914	CD34+ CELLS	D0	1	0.2222222222222222	LOC101928201	FALSE	-	FALSE	187442	P2RY8	-2902611
chrX	45076188	+	hg38	271	4027	xxx	GTSP5914	CD34+ CELLS	D0	1	0.2222222222222222	KDM6A	TRUE	+	FALSE	0	KDM6A	0
chrX	47643781	+	hg38	120	4027	xxx	GTSP5914	CD34+ CELLS	D0	1	0.2222222222222222	ELK1	TRUE	-	FALSE	0	ELK1	0
chrX	48786509	+	hg38	1	4027	xxx	GTSP5914	CD34+ CELLS	D0	1	0.2222222222222222	GATA1	FALSE	+	FALSE	-63	GATA1	-63
chr1	159338559	-	hg38	577	4027	xxx	GTSP5917	CD34+ CELLS	D7	1	0.7194244604316548	OR10J3	FALSE	-	FALSE	-23899	IGSF8	752778
chr1	165746256	-	hg38	1	4027	xxx	GTSP5917	CD34+ CELLS	D7	1	0.7194244604316548	TMCO1	TRUE	-	FALSE	0	PBX1	860208
chr1	20961897	-	hg38	1172	4027	xxx	GTSP5917	CD34+ CELLS	D7	2	1.4388489208633095	EIF4G3	TRUE	-	FALSE	0	CDA	342988
chr1	22036273	-	hg38	86	4027	xxx	GTSP5917	CD34+ CELLS	D7	1	0.7194244604316548	LINC00339	FALSE	+	FALSE	5048	CDC42	-16352
chr1	70286324	-	hg38	872	4027	xxx	GTSP5917	CD34+ CELLS	D7	1	0.7194244604316548	ANKRD13C	TRUE	-	FALSE	0	DIRAS3	-2234692
chr1	76248854	-	hg38	629	4027	xxx	GTSP5917	CD34+ CELLS	D7	1	0.7194244604316548	ST6GALNAC3	TRUE	+	FALSE	0	RABGGTB	453763
chr1	196698792	+	hg38	670	4027	xxx	GTSP5917	CD34+ CELLS	D7	1	0.7194244604316548	CFH	TRUE	+	FALSE	0	ASPM	385333
chr1	236239565	+	hg38	1544	4027	xxx	GTSP5917	CD34+ CELLS	D7	1	0.7194244604316548	ERO1B	TRUE	-	FALSE	0	RBM34	-1077948
chr1	28061311	+	hg38	153	4027	xxx	GTSP5917	CD34+ CELLS	D7	1	0.7194244604316548	EYA3	TRUE	-	FALSE	0	RPA2	-146513
chr1	32126455	+	hg38	1	4027	xxx	GTSP5917	CD34+ CELLS	D7	1	0.7194244604316548	KPNA6	TRUE	+	FALSE	0	EIF3I	-95127
chr10	12621056	-	hg38	620	4027	xxx	GTSP5917	CD34+ CELLS	D7	1	0.7194244604316548	CAMK1D	TRUE	+	FALSE	0	CUBN	4202908
chr10	37837136	-	hg38	347	4027	xxx	GTSP5917	CD34+ CELLS	D7	1	0.7194244604316548	ZNF248	TRUE	-	FALSE	0	RET	-5239889
chr10	72534115	-	hg38	532	4027	xxx	GTSP5917	CD34+ CELLS	D7	1	0.7194244604316548	MICU1	TRUE	-	FALSE	0	PSAP	-682739
chr10	97664109	-	hg38	831	4027	xxx	GTSP5917	CD34+ CELLS	D7	1	0.7194244604316548	PI4K2A	TRUE	+	FALSE	0	AVPI1	13313
chr10	60001729	+	hg38	151	4027	xxx	GTSP5917	CD34+ CELLS	D7	1	0.7194244604316548	ANK3	FALSE	-	FALSE	24567	CCDC6	-95072
chr10	83446329	+	hg38	16	4027	xxx	GTSP5917	CD34+ CELLS	D7	1	0.7194244604316548	LOC105378397	FALSE	-	FALSE	226075	BMPR1A	-3310308
chr11	38173414	-	hg38	780	4027	xxx	GTSP5917	CD34+ CELLS	D7	2	1.4388489208633095	LOC105376633	FALSE	+	FALSE	218750	CD44	2941011
chr11	63703483	-	hg38	124	4027	xxx	GTSP5917	CD34+ CELLS	D7	1	0.7194244604316548	RTN3	TRUE	+	FALSE	0	MACROD1	295073
chr11	64274468	-	hg38	55	4027	xxx	GTSP5917	CD34+ CELLS	D7	1	0.7194244604316548	BAD	TRUE	-	FALSE	0	BAD	0
chr11	72054722	-	hg38	633	4027	xxx	GTSP5917	CD34+ CELLS	D7	1	0.7194244604316548	NUMA1	TRUE	-	FALSE	0	NUMA1	0
chr11	124252140	+	hg38	28	4027	xxx	GTSP5917	CD34+ CELLS	D7	1	0.7194244604316548	OR8G1	FALSE	+	FALSE	1528	SPA17	-421702
chr11	4112831	+	hg38	53	4027	xxx	GTSP5917	CD34+ CELLS	D7	1	0.7194244604316548	RRM1	TRUE	+	FALSE	0	RRM1	0
chr11	62359436	+	hg38	320	4027	xxx	GTSP5917	CD34+ CELLS	D7	1	0.7194244604316548	ASRGL1	TRUE	+	FALSE	0	FEN1	562191
chr11	62876693	+	hg38	10	4027	xxx	GTSP5917	CD34+ CELLS	D7	2	1.4388489208633095	SLC3A2	TRUE	+	FALSE	0	FEN1	1079448
chr11	67172478	+	hg38	51	4027	xxx	GTSP5917	CD34+ CELLS	D7	1	0.7194244604316548	KDM2A	TRUE	+	FALSE	0	RAD9A	-219472
chr11	81819674	+	hg38	1	4027	xxx	GTSP5917	CD34+ CELLS	D7	1	0.7194244604316548	MIR4300HG	FALSE	-	FALSE	60175	GAB2	-3401851
chr12	111500224	-	hg38	2	4027	xxx	GTSP5917	CD34+ CELLS	D7	1	0.7194244604316548	ATXN2	TRUE	-	FALSE	0	ALDH2	-266661
chr12	15893304	-	hg38	29	4027	xxx	GTSP5917	CD34+ CELLS	D7	1	0.7194244604316548	STRAP	TRUE	+	FALSE	0	EPS8	-103727
chr12	48055381	-	hg38	3	4027	xxx	GTSP5917	CD34+ CELLS	D7	1	0.7194244604316548	SENP1	TRUE	-	FALSE	0	CCNT1	633075
chr12	65943486	-	hg38	12	4027	xxx	GTSP5917	CD34+ CELLS	D7	1	0.7194244604316548	HMGA2	TRUE	+	FALSE	0	HMGA2	0
chr12	48669902	+	hg38	10	4027	xxx	GTSP5917	CD34+ CELLS	D7	1	0.7194244604316548	KANSL2	TRUE	-	FALSE	0	CCNT1	18554
chr12	56460940	+	hg38	4	4027	xxx	GTSP5917	CD34+ CELLS	D7	1	0.7194244604316548	MIP	FALSE	-	FALSE	-6288	IL23A	120529
chr12	56558557	+	hg38	281	4027	xxx	GTSP5917	CD34+ CELLS	D7	1	0.7194244604316548	RBMS2	TRUE	+	FALSE	0	NACA	153868
chr12	56670861	+	hg38	565	4027	xxx	GTSP5917	CD34+ CELLS	D7	1	0.7194244604316548	PTGES3	TRUE	-	FALSE	0	NACA	41564
chr12	6882851	+	hg38	225	4027	xxx	GTSP5917	CD34+ CELLS	D7	1	0.7194244604316548	LOC105369632	TRUE	-	FALSE	0	PTPN6	-63724
chr13	103527186	-	hg38	1	4027	xxx	GTSP5917	CD34+ CELLS	D7	1	0.7194244604316548	LINC01309	FALSE	+	FALSE	99500	ERCC5	651184
chr13	68299923	-	hg38	214	4027	xxx	GTSP5917	CD34+ CELLS	D7	1	0.7194244604316548	LINC00550	FALSE	-	FALSE	561359	KLF5	-4755051
chr14	22450875	-	hg38	2	4027	xxx	GTSP5917	CD34+ CELLS	D7	1	0.7194244604316548	LOC105370401	TRUE	-	FALSE	0	MMP14	-385656
chr14	35128215	-	hg38	12	4027	xxx	GTSP5917	CD34+ CELLS	D7	1	0.7194244604316548	KIAA0391	TRUE	+	FALSE	0	NFKBIA	273293
chr14	45141984	+	hg38	692	4027	xxx	GTSP5917	CD34+ CELLS	D7	1	0.7194244604316548	FANCM	TRUE	+	FALSE	0	FSCB	-634687
chr14	60804588	+	hg38	643	4027	xxx	GTSP5917	CD34+ CELLS	D7	1	0.7194244604316548	MNAT1	TRUE	+	FALSE	0	MNAT1	0
chr14	94075496	+	hg38	615	4027	xxx	GTSP5917	CD34+ CELLS	D7	1	0.7194244604316548	DDX24	TRUE	-	FALSE	0	IFI27	-35235
chr14	96562893	+	hg38	107	4027	xxx	GTSP5917	CD34+ CELLS	D7	1	0.7194244604316548	PAPOLA	TRUE	+	TRUE	0	VRK1	-234452
chr15	94409663	-	hg38	7	4027	xxx	GTSP5917	CD34+ CELLS	D7	1	0.7194244604316548	MCTP2	TRUE	+	FALSE	0	CHD2	1381655
chr15	98006843	-	hg38	436	4027	xxx	GTSP5917	CD34+ CELLS	D7	1	0.7194244604316548	LINC02251	TRUE	+	FALSE	0	IGF1R	-641694
chr15	50296561	+	hg38	3	4027	xxx	GTSP5917	CD34+ CELLS	D7	1	0.7194244604316548	GABPB1	TRUE	-	FALSE	0	GABPB1	0
chr16	1720908	-	hg38	543	4027	xxx	GTSP5917	CD34+ CELLS	D7	1	0.7194244604316548	MAPK8IP3	TRUE	+	FALSE	0	NME3	49410
chr16	2545714	-	hg38	451	4027	xxx	GTSP5917	CD34+ CELLS	D7	1	0.7194244604316548	PDPK1	TRUE	+	FALSE	0	CCNF	86855
chr16	27265999	-	hg38	76	4027	xxx	GTSP5917	CD34+ CELLS	D7	1	0.7194244604316548	NSMCE1	TRUE	-	FALSE	0	KDM8	44230
chr16	67273114	-	hg38	4	4027	xxx	GTSP5917	CD34+ CELLS	D7	1	0.7194244604316548	SLC9A5	FALSE	+	FALSE	909	E2F4	74195
chr16	69645714	-	hg38	401	4027	xxx	GTSP5917	CD34+ CELLS	D7	1	0.7194244604316548	NFAT5	TRUE	+	FALSE	0	NFAT5	0
chr16	16142450	+	hg38	9	4027	xxx	GTSP5917	CD34+ CELLS	D7	1	0.7194244604316548	ABCC1	TRUE	+	TRUE	0	ABCC1	0
chr16	64131489	+	hg38	15	4027	xxx	GTSP5917	CD34+ CELLS	D7	1	0.7194244604316548	CDH11	FALSE	-	FALSE	812262	CDH11	812262
chr17	18796040	-	hg38	3	4027	xxx	GTSP5917	CD34+ CELLS	D7	1	0.7194244604316548	TVP23B	TRUE	+	FALSE	0	FLII	-537123
chr17	29439787	-	hg38	582	4027	xxx	GTSP5917	CD34+ CELLS	D7	1	0.7194244604316548	TAOK1	TRUE	+	FALSE	0	TRAF4	688828
chr17	31041767	-	hg38	1	4027	xxx	GTSP5917	CD34+ CELLS	D7	1	0.7194244604316548	LOC107984974,LOC646030	TRUE	+,-	FALSE	0	NF1	-53158
chr17	37281813	-	hg38	1	4027	xxx	GTSP5917	CD34+ CELLS	D7	1	0.7194244604316548	ACACA	TRUE	-	FALSE	0	AATF	224941
chr17	15548687	+	hg38	1	4027	xxx	GTSP5917	CD34+ CELLS	D7	1	0.7194244604316548	TVP23C-CDRT4,TVP23C	TRUE	-,-	FALSE	0	NCOR1	481405
chr17	28594191	+	hg38	665	4027	xxx	GTSP5917	CD34+ CELLS	D7	1	0.7194244604316548	SPAG5	TRUE	-	FALSE	0	TRAF4	-149812
chr17	29470672	+	hg38	32	4027	xxx	GTSP5917	CD34+ CELLS	D7	1	0.7194244604316548	TAOK1	TRUE	+	FALSE	0	TRAF4	719713
chr17	4108651	+	hg38	75	4027	xxx	GTSP5917	CD34+ CELLS	D7	1	0.7194244604316548	ZZEF1	TRUE	-	FALSE	0	MYBBP1A	430243
chr17	8565847	+	hg38	74	4027	xxx	GTSP5917	CD34+ CELLS	D7	1	0.7194244604316548	MYH10	TRUE	-	FALSE	0	RPL26	-182596
chr19	12171780	-	hg38	3	4027	xxx	GTSP5917	CD34+ CELLS	D7	1	0.7194244604316548	ZNF136	TRUE	+	FALSE	0	ZNF442	177589
chr19	12941207	-	hg38	651	4027	xxx	GTSP5917	CD34+ CELLS	D7	1	0.7194244604316548	CALR	TRUE	+	FALSE	0	RAD23A	-4605
chr19	8457377	-	hg38	23	4027	xxx	GTSP5917	CD34+ CELLS	D7	1	0.7194244604316548	HNRNPM	TRUE	+	FALSE	0	ACTL9	240018
chr19	49460747	+	hg38	46	4027	xxx	GTSP5917	CD34+ CELLS	D7	1	0.7194244604316548	ALDH16A1	TRUE	+	FALSE	0	RRAS	174543
chr19	49778316	+	hg38	12	4027	xxx	GTSP5917	CD34+ CELLS	D7	1	0.7194244604316548	AP2A1	TRUE	+	FALSE	0	BCL2L12	104399
chr19	55252493	+	hg38	1323	4027	xxx	GTSP5917	CD34+ CELLS	D7	1	0.7194244604316548	PPP6R1	TRUE	-	FALSE	0	PTPRH	-42986
chr2	168876707	-	hg38	459	4027	xxx	GTSP5917	CD34+ CELLS	D7	1	0.7194244604316548	SPC25	TRUE	-	FALSE	0	LRP2	250400
chr2	176323537	-	hg38	529	4027	xxx	GTSP5917	CD34+ CELLS	D7	1	0.7194244604316548	MTX2	TRUE	+	FALSE	0	MIR10B	173124
chr2	31919270	-	hg38	79	4027	xxx	GTSP5917	CD34+ CELLS	D7	1	0.7194244604316548	MEMO1	TRUE	-	FALSE	0	NLRC4	305177
chr2	55664292	-	hg38	738	4027	xxx	GTSP5917	CD34+ CELLS	D7	1	0.7194244604316548	PNPT1	TRUE	-	FALSE	0	RTN4	-526460
chr2	231539427	+	hg38	1	4027	xxx	GTSP5917	CD34+ CELLS	D7	1	0.7194244604316548	NMUR1	FALSE	-	FALSE	-8955	PTMA	-169096
chr2	61328840	+	hg38	1	4027	xxx	GTSP5917	CD34+ CELLS	D7	1	0.7194244604316548	USP34	TRUE	-	FALSE	0	PUS10	-310580
chr2	85453859	+	hg38	1	4027	xxx	GTSP5917	CD34+ CELLS	D7	1	0.7194244604316548	SH2D6	FALSE	+	FALSE	16829	CAPG	-39784
chr20	47591416	-	hg38	154	4027	xxx	GTSP5917	CD34+ CELLS	D7	1	0.7194244604316548	NCOA3	TRUE	+	FALSE	0	NCOA3	0
chr20	49078110	-	hg38	1446	4027	xxx	GTSP5917	CD34+ CELLS	D7	1	0.7194244604316548	CSE1L	TRUE	+	FALSE	0	CSE1L	0
chr20	63614553	-	hg38	11	4027	xxx	GTSP5917	CD34+ CELLS	D7	1	0.7194244604316548	GMEB2	TRUE	-	FALSE	0	TNFRSF6B	-82096
chr20	44546061	+	hg38	136	4027	xxx	GTSP5917	CD34+ CELLS	D7	1	0.7194244604316548	PKIG	TRUE	+	FALSE	0	PKIG	0
chr22	36207730	-	hg38	43	4027	xxx	GTSP5917	CD34+ CELLS	D7	1	0.7194244604316548	APOL4	FALSE	-	FALSE	-2896	MYH9	73545
chr3	142491813	-	hg38	354	4027	xxx	GTSP5917	CD34+ CELLS	D7	1	0.7194244604316548	ATR	TRUE	-	FALSE	0	ATR	0
chr3	20306628	-	hg38	1121	4027	xxx	GTSP5917	CD34+ CELLS	D7	1	0.7194244604316548	LOC101927829	FALSE	+	FALSE	-35838	SATB1	-1861039
chr3	22453981	-	hg38	421	4027	xxx	GTSP5917	CD34+ CELLS	D7	1	0.7194244604316548	ZNF385D-AS2	FALSE	+	FALSE	474152	RARB	-2375340
chr3	30204913	-	hg38	404	4027	xxx	GTSP5917	CD34+ CELLS	D7	1	0.7194244604316548	RBMS3	FALSE	+	FALSE	194517	TGFBR2	-401587
chr3	37406113	-	hg38	1	4027	xxx	GTSP5917	CD34+ CELLS	D7	1	0.7194244604316548	C3orf35	TRUE	+	FALSE	0	ITGA9	-46207
chr3	88073439	-	hg38	712	4027	xxx	GTSP5917	CD34+ CELLS	D7	1	0.7194244604316548	CGGBP1,ZNF654	TRUE	-,+	FALSE	0	EPHA3	-1034083
chr3	107586545	+	hg38	12	4027	xxx	GTSP5917	CD34+ CELLS	D7	1	0.7194244604316548	BBX	TRUE	+	FALSE	0	CBLB	-1717122
chr3	138756096	+	hg38	3	4027	xxx	GTSP5917	CD34+ CELLS	D7	1	0.7194244604316548	PIK3CB	TRUE	-	FALSE	0	FAIM	122719
chr3	152340804	+	hg38	19	4027	xxx	GTSP5917	CD34+ CELLS	D7	1	0.7194244604316548	MBNL1,TMEM14EP	TRUE	+,-	TRUE	0	RAP2B	-821406
chr3	17402182	+	hg38	6	4027	xxx	GTSP5917	CD34+ CELLS	D7	5	3.5971223021582732	TBC1D5	TRUE	-	FALSE	0	SATB1	943204
chr3	17402189	+	hg38	695	4027	xxx	GTSP5917	CD34+ CELLS	D7	3	2.158273381294964	TBC1D5	TRUE	-	FALSE	0	SATB1	943197
chr3	18168963	+	hg38	42	4027	xxx	GTSP5917	CD34+ CELLS	D7	1	0.7194244604316548	LOC339862	TRUE	+	FALSE	0	SATB1	176423
chr3	183703610	+	hg38	599	4027	xxx	GTSP5917	CD34+ CELLS	D7	1	0.7194244604316548	YEATS2	TRUE	+	FALSE	0	PSMD2	-595486
chr3	51470337	+	hg38	404	4027	xxx	GTSP5917	CD34+ CELLS	D7	1	0.7194244604316548	DCAF1	TRUE	-	FALSE	0	MANF	80939
chr3	51907085	+	hg38	2	4027	xxx	GTSP5917	CD34+ CELLS	D7	1	0.7194244604316548	IQCF1	FALSE	-	FALSE	-3714	RRP9	26339
chr4	161653112	-	hg38	13	4027	xxx	GTSP5917	CD34+ CELLS	D7	1	0.7194244604316548	FSTL5	TRUE	-	FALSE	0	NPY1R	1670851
chr4	17829219	-	hg38	636	4027	xxx	GTSP5917	CD34+ CELLS	D7	1	0.7194244604316548	NCAPG	TRUE	+	FALSE	0	SLC34A2	-7826592
chr4	39341740	-	hg38	285	4027	xxx	GTSP5917	CD34+ CELLS	D7	1	0.7194244604316548	RFC1	TRUE	-	FALSE	0	KLF3	640231
chr4	62401644	-	hg38	7	4027	xxx	GTSP5917	CD34+ CELLS	D7	1	0.7194244604316548	ADGRL3-AS1	FALSE	-	FALSE	-239878	IGFBP7	-5291258
chr4	86327897	-	hg38	2	4027	xxx	GTSP5917	CD34+ CELLS	D7	1	0.7194244604316548	MAPK10	TRUE	-	FALSE	0	MAPK10	0
chr4	101271894	+	hg38	1017	4027	xxx	GTSP5917	CD34+ CELLS	D7	1	0.7194244604316548	PPP3CA	TRUE	-	FALSE	0	NFKB1	-1229433
chr4	106212719	+	hg38	121	4027	xxx	GTSP5917	CD34+ CELLS	D7	1	0.7194244604316548	TBCK	TRUE	-	FALSE	0	TET2	932915
chr4	48267093	+	hg38	4	4027	xxx	GTSP5917	CD34+ CELLS	D7	1	0.7194244604316548	TEC	TRUE	-	FALSE	0	TEC	0
chr4	66951279	+	hg38	1	4027	xxx	GTSP5917	CD34+ CELLS	D7	1	0.7194244604316548	LOC101927237	FALSE	-	FALSE	466024	UTP3	-3737198
chr4	73110336	+	hg38	723	4027	xxx	GTSP5917	CD34+ CELLS	D7	2	1.4388489208633095	ANKRD17	TRUE	-	FALSE	0	RASSF6	461212
chr4	82003137	+	hg38	1	4027	xxx	GTSP5917	CD34+ CELLS	D7	1	0.7194244604316548	HNRNPD	FALSE	-	FALSE	350175	HNRNPD	350175
chr5	163922495	-	hg38	275	4027	xxx	GTSP5917	CD34+ CELLS	D7	1	0.7194244604316548	MAT2B	FALSE	+	FALSE	403141	CCNG1	477478
chr5	18027350	-	hg38	936	4027	xxx	GTSP5917	CD34+ CELLS	D7	1	0.7194244604316548	LINC02223	FALSE	+	FALSE	96860	FBXL7	2087553
chr5	39058924	-	hg38	184	4027	xxx	GTSP5917	CD34+ CELLS	D7	1	0.7194244604316548	RICTOR	TRUE	-	FALSE	0	DAB2	312748
chr5	81487935	-	hg38	4	4027	xxx	GTSP5917	CD34+ CELLS	D7	1	0.7194244604316548	SSBP2	TRUE	-	FALSE	0	RASGRF2	257772
chr5	27227273	+	hg38	507	4027	xxx	GTSP5917	CD34+ CELLS	D7	1	0.7194244604316548	CDH9	FALSE	-	FALSE	-188690	CDH10	-2582294
chr6	124399831	-	hg38	639	4027	xxx	GTSP5917	CD34+ CELLS	D7	1	0.7194244604316548	NKAIN2	TRUE	+	FALSE	0	NKAIN2	0
chr6	20582451	-	hg38	641	4027	xxx	GTSP5917	CD34+ CELLS	D7	1	0.7194244604316548	CDKAL1	TRUE	+	FALSE	0	E2F3	88736
chr6	32950826	-	hg38	728	4027	xxx	GTSP5917	CD34+ CELLS	D7	1	0.7194244604316548	HLA-DMA	TRUE	-	FALSE	0	BRD2	-17832
chr6	51069877	+	hg38	1	4027	xxx	GTSP5917	CD34+ CELLS	D7	1	0.7194244604316548	TFAP2B	FALSE	+	FALSE	222263	PKHD1	545468
chr7	37908996	-	hg38	655	4027	xxx	GTSP5917	CD34+ CELLS	D7	1	0.7194244604316548	SFRP4	TRUE	-	FALSE	0	SFRP4	0
chr7	102002195	+	hg38	9	4027	xxx	GTSP5917	CD34+ CELLS	D7	1	0.7194244604316548	CUX1	TRUE	+	FALSE	0	CUX1	0
chr8	120419375	-	hg38	134	4027	xxx	GTSP5917	CD34+ CELLS	D7	1	0.7194244604316548	MRPL13	TRUE	-	FALSE	0	ENPP2	-745798
chr8	26300982	+	hg38	1222	4027	xxx	GTSP5917	CD34+ CELLS	D7	2	1.4388489208633095	PPP2R2A	TRUE	+	FALSE	0	CLU	1295933
chr8	55959430	+	hg38	315	4027	xxx	GTSP5917	CD34+ CELLS	D7	1	0.7194244604316548	LYN	TRUE	+	FALSE	0	LYN	0
chr8	77952711	+	hg38	953	4027	xxx	GTSP5917	CD34+ CELLS	D7	1	0.7194244604316548	LOC102724874	FALSE	+	FALSE	476379	IL7	780059
chr8	94210754	+	hg38	1	4027	xxx	GTSP5917	CD34+ CELLS	D7	1	0.7194244604316548	CDH17	TRUE	-	FALSE	0	TP53INP1	715216
chr9	136651188	+	hg38	7	4027	xxx	GTSP5917	CD34+ CELLS	D7	1	0.7194244604316548	HSPC324	TRUE	-	FALSE	0	NOTCH1	-105401
chrX	55759396	-	hg38	471	4027	xxx	GTSP5917	CD34+ CELLS	D7	1	0.7194244604316548	RRAGB	FALSE	+	FALSE	621	KDM5C	-2533973
chrX	100708174	+	hg38	120	4027	xxx	GTSP5917	CD34+ CELLS	D7	1	0.7194244604316548	SYTL4	TRUE	-	FALSE	0	BTK	641271
chrX	103548543	+	hg38	2	4027	xxx	GTSP5917	CD34+ CELLS	D7	1	0.7194244604316548	LOC105373300	TRUE	-	FALSE	0	ARMCX2	-1888651
chrX	117975823	+	hg38	594	4027	xxx	GTSP5917	CD34+ CELLS	D7	1	0.7194244604316548	KLHL13	TRUE	-	FALSE	0	SEPT6	1639899
chrX	19369504	+	hg38	2	4027	xxx	GTSP5917	CD34+ CELLS	D7	1	0.7194244604316548	MAP3K15	TRUE	-	FALSE	0	EIF1AX	755012
chr1	154611316	-	hg38	7	4028	xxx	GTSP5915	CD34+ CELLS	D0	1	0.22675736961451248	ADAR	TRUE	-	FALSE	0	SHC1	350980
chr1	159042706	-	hg38	13	4028	xxx	GTSP5915	CD34+ CELLS	D0	1	0.22675736961451248	IFI16	TRUE	+	FALSE	0	IGSF8	1048631
chr1	15907255	-	hg38	1	4028	xxx	GTSP5915	CD34+ CELLS	D0	1	0.22675736961451248	SPEN	TRUE	+	FALSE	0	EPHA2	217080
chr1	160228440	-	hg38	223	4028	xxx	GTSP5915	CD34+ CELLS	D0	1	0.22675736961451248	DCAF8	TRUE	-	FALSE	0	IGSF8	-129611
chr1	1840347	-	hg38	1	4028	xxx	GTSP5915	CD34+ CELLS	D0	1	0.22675736961451248	GNB1	TRUE	-	FALSE	0	CDK11A	-115781
chr1	207912119	-	hg38	47	4028	xxx	GTSP5915	CD34+ CELLS	D0	1	0.22675736961451248	CD34	FALSE	-	FALSE	-780	CD46	116602
chr1	221085271	-	hg38	132	4028	xxx	GTSP5915	CD34+ CELLS	D0	1	0.22675736961451248	HLX	FALSE	+	FALSE	200211	DUSP10	616147
chr1	228474146	-	hg38	183	4028	xxx	GTSP5915	CD34+ CELLS	D0	1	0.22675736961451248	MIR4666A	FALSE	+	FALSE	11993	OBSCN	95271
chr1	236809984	-	hg38	149	4028	xxx	GTSP5915	CD34+ CELLS	D0	1	0.22675736961451248	MTR	TRUE	+	FALSE	0	RBM34	-1648367
chr1	43729386	-	hg38	1	4028	xxx	GTSP5915	CD34+ CELLS	D0	1	0.22675736961451248	ST3GAL3	TRUE	+	FALSE	0	CDC20	366182
chr1	84186985	-	hg38	293	4028	xxx	GTSP5915	CD34+ CELLS	D0	1	0.22675736961451248	PRKACB	TRUE	+	FALSE	0	BCL10	1078789
chr1	87584557	-	hg38	16	4028	xxx	GTSP5915	CD34+ CELLS	D0	1	0.22675736961451248	LINC01364	FALSE	-	FALSE	-212901	GBP1	1467745
chr1	8777200	-	hg38	5	4028	xxx	GTSP5915	CD34+ CELLS	D0	1	0.22675736961451248	RERE	TRUE	-	FALSE	0	RERE	0
chr1	11282099	+	hg38	1	4028	xxx	GTSP5915	CD34+ CELLS	D0	1	0.22675736961451248	UBIAD1	TRUE	+	FALSE	0	MTOR	-19547
chr1	146177769	+	hg38	1	4028	xxx	GTSP5915	CD34+ CELLS	D0	1	0.22675736961451248	NOTCH2NL	TRUE	-	FALSE	0	PIAS3	-318687
chr1	150947799	+	hg38	17	4028	xxx	GTSP5915	CD34+ CELLS	D0	1	0.22675736961451248	SETDB1	TRUE	+	FALSE	0	ARNT	-71030
chr1	151336439	+	hg38	1	4028	xxx	GTSP5915	CD34+ CELLS	D0	1	0.22675736961451248	RFX5	FALSE	-	FALSE	4199	RFX5	4199
chr1	155457455	+	hg38	1	4028	xxx	GTSP5915	CD34+ CELLS	D0	1	0.22675736961451248	ASH1L	TRUE	-	FALSE	0	THBS3	-249473
chr1	156494728	+	hg38	1	4028	xxx	GTSP5915	CD34+ CELLS	D0	1	0.22675736961451248	MEF2D	TRUE	-	FALSE	0	MEF2D	0
chr1	159736703	+	hg38	1	4028	xxx	GTSP5915	CD34+ CELLS	D0	1	0.22675736961451248	CRP	FALSE	-	FALSE	-22113	IGSF8	354634
chr1	161180080	+	hg38	6	4028	xxx	GTSP5915	CD34+ CELLS	D0	1	0.22675736961451248	B4GALT3	FALSE	-	FALSE	-2111	NECTIN4	-90484
chr1	16332788	+	hg38	42	4028	xxx	GTSP5915	CD34+ CELLS	D0	1	0.22675736961451248	FBXO42	TRUE	-	FALSE	0	EPHA2	-176678
chr1	188110918	+	hg38	1	4028	xxx	GTSP5915	CD34+ CELLS	D0	1	0.22675736961451248	LINC01037	FALSE	+	FALSE	633695	PLA2G4A	1121936
chr1	19118798	+	hg38	105	4028	xxx	GTSP5915	CD34+ CELLS	D0	1	0.22675736961451248	UBR4	TRUE	-	FALSE	0	PAX7	369931
chr1	23051997	+	hg38	122	4028	xxx	GTSP5915	CD34+ CELLS	D0	1	0.22675736961451248	KDM1A	TRUE	+	FALSE	0	E2F2	454429
chr1	23784974	+	hg38	116	4028	xxx	GTSP5915	CD34+ CELLS	D0	1	0.22675736961451248	PITHD1	TRUE	+	FALSE	0	CNR2	88994
chr1	35844598	+	hg38	2	4028	xxx	GTSP5915	CD34+ CELLS	D0	1	0.22675736961451248	AGO4	TRUE	+	FALSE	0	THRAP3	-379812
chr1	41741159	+	hg38	45	4028	xxx	GTSP5915	CD34+ CELLS	D0	1	0.22675736961451248	HIVEP3	TRUE	-	FALSE	0	HIVEP3	0
chr1	42553335	+	hg38	152	4028	xxx	GTSP5915	CD34+ CELLS	D0	1	0.22675736961451248	CCDC30	TRUE	+	FALSE	0	YBX1	-128898
chr1	43756193	+	hg38	144	4028	xxx	GTSP5915	CD34+ CELLS	D0	1	0.22675736961451248	ST3GAL3	TRUE	+	FALSE	0	CDC20	392989
chr1	65263880	+	hg38	96	4028	xxx	GTSP5915	CD34+ CELLS	D0	1	0.22675736961451248	DNAJC6	FALSE	+	FALSE	-812	DNAJC6	-812
chr1	71736212	+	hg38	283	4028	xxx	GTSP5915	CD34+ CELLS	D0	1	0.22675736961451248	NEGR1	TRUE	-	FALSE	0	DIRAS3	-3684580
chr1	72032544	+	hg38	28	4028	xxx	GTSP5915	CD34+ CELLS	D0	1	0.22675736961451248	NEGR1	TRUE	-	FALSE	0	ACADM	-3691801
chr1	97586078	+	hg38	99	4028	xxx	GTSP5915	CD34+ CELLS	D0	1	0.22675736961451248	DPYD	TRUE	-	FALSE	0	ALG14	-2513126
chr10	17696291	-	hg38	2	4028	xxx	GTSP5915	CD34+ CELLS	D0	1	0.22675736961451248	STAM	TRUE	+	FALSE	0	MRC1	-113050
chr10	18149566	-	hg38	116	4028	xxx	GTSP5915	CD34+ CELLS	D0	1	0.22675736961451248	CACNB2	TRUE	+	FALSE	0	MRC1	238403
chr10	19627251	-	hg38	228	4028	xxx	GTSP5915	CD34+ CELLS	D0	1	0.22675736961451248	MALRD1	TRUE	+	FALSE	0	MRC1	1716088
chr10	21698465	-	hg38	35	4028	xxx	GTSP5915	CD34+ CELLS	D0	1	0.22675736961451248	MLLT10	TRUE	+	FALSE	0	MLLT10	0
chr10	3165316	-	hg38	1	4028	xxx	GTSP5915	CD34+ CELLS	D0	1	0.22675736961451248	PITRM1	TRUE	-	TRUE	0	KLF6	610678
chr10	42091714	-	hg38	1	4028	xxx	GTSP5915	CD34+ CELLS	D0	1	0.22675736961451248	LOC441666	FALSE	-	FALSE	240150	RET	-985311
chr10	62197155	-	hg38	174	4028	xxx	GTSP5915	CD34+ CELLS	D0	1	0.22675736961451248	RTKN2	TRUE	-	TRUE	0	EGR2	614839
chr10	87814789	-	hg38	3	4028	xxx	GTSP5915	CD34+ CELLS	D0	1	0.22675736961451248	ATAD1	TRUE	-	FALSE	0	PTEN	-48647
chr10	21682235	+	hg38	23	4028	xxx	GTSP5915	CD34+ CELLS	D0	1	0.22675736961451248	MLLT10	TRUE	+	TRUE	0	MLLT10	0
chr10	4917135	+	hg38	3	4028	xxx	GTSP5915	CD34+ CELLS	D0	1	0.22675736961451248	AKR1C6P	FALSE	-	FALSE	-861	AKR1C3	-131629
chr10	67965999	+	hg38	50	4028	xxx	GTSP5915	CD34+ CELLS	D0	1	0.22675736961451248	HERC4	TRUE	-	FALSE	0	SIRT1	47608
chr10	74187613	+	hg38	382	4028	xxx	GTSP5915	CD34+ CELLS	D0	1	0.22675736961451248	ADK	TRUE	+	FALSE	0	VCL	67452
chr10	74261447	+	hg38	6	4028	xxx	GTSP5915	CD34+ CELLS	D0	1	0.22675736961451248	ADK	TRUE	+	FALSE	0	VCL	141286
chr11	102377437	-	hg38	5	4028	xxx	GTSP5915	CD34+ CELLS	D0	1	0.22675736961451248	BIRC2	TRUE	+	FALSE	0	BIRC2	0
[truncated: 726 more rows]

## Sheet: HSC and RBC
Table S2. Integration sites of hG1E-GATA1 vector, related to Fig. 7 and Fig. S7
Data from bulk HSCs on D6 and RBCs on D19
chromosome	position	strand	refGenome	reads	subject	externalSampleID	internalSampleID	cellType	timePoint	estAbund	relAbund	nearestFeature	inFeature	nearestFeatureStrand	inFeatureExon	nearestFeatureDist	nearestOncoFeature	nearestOncoFeatureDist
chr1	107058953	-	hg38	50	XL10-HSC	xxx	GTSP5738	HSC	D6	1	0.058513750731421885	PRMT6	TRUE	+	TRUE	0	VAV3	512205
chr1	111176450	-	hg38	246	XL10-HSC	xxx	GTSP5738	HSC	D6	1	0.058513750731421885	CEPT1	TRUE	+	FALSE	0	WDR77	263438
chr1	111664155	-	hg38	10	XL10-HSC	xxx	GTSP5738	HSC	D6	1	0.058513750731421885	RAP1A	TRUE	+	FALSE	0	RAP1A	0
chr1	111701822	-	hg38	116	XL10-HSC	xxx	GTSP5738	HSC	D6	1	0.058513750731421885	RAP1A	TRUE	+	FALSE	0	RAP1A	0
chr1	119065368	-	hg38	3	XL10-HSC	xxx	GTSP5738	HSC	D6	1	0.058513750731421885	WARS2	TRUE	-	FALSE	0	REG4	728648
chr1	1313456	-	hg38	342	XL10-HSC	xxx	GTSP5738	HSC	D6	1	0.058513750731421885	INTS11	TRUE	-	FALSE	0	MIB2	-301957
chr1	1387569	-	hg38	246	XL10-HSC	xxx	GTSP5738	HSC	D6	1	0.058513750731421885	CCNL2	TRUE	-	TRUE	0	MIB2	-227844
chr1	1397438	-	hg38	1	XL10-HSC	xxx	GTSP5738	HSC	D6	1	0.058513750731421885	CCNL2	TRUE	-	FALSE	0	MIB2	-217975
chr1	145199075	-	hg38	1	XL10-HSC	xxx	GTSP5738	HSC	D6	1	0.058513750731421885	LOC103091866	TRUE	-	FALSE	0	PIAS3	649445
chr1	153889039	-	hg38	49	XL10-HSC	xxx	GTSP5738	HSC	D6	1	0.058513750731421885	GATAD2B	TRUE	-	FALSE	0	CRTC2	58631
chr1	154169727	-	hg38	132	XL10-HSC	xxx	GTSP5738	HSC	D6	1	0.058513750731421885	TPM3	TRUE	-	FALSE	0	TPM3	0
chr1	154248218	-	hg38	2	XL10-HSC	xxx	GTSP5738	HSC	D6	1	0.058513750731421885	UBAP2L	TRUE	+	FALSE	0	TPM3	-56082
chr1	1543154	-	hg38	532	XL10-HSC	xxx	GTSP5738	HSC	D6	2	0.11702750146284377	SSU72	TRUE	-	FALSE	0	MIB2	-72259
chr1	155159417	-	hg38	523	XL10-HSC	xxx	GTSP5738	HSC	D6	1	0.058513750731421885	KRTCAP2	FALSE	-	FALSE	9989	MUC1	26405
chr1	155314430	-	hg38	97	XL10-HSC	xxx	GTSP5738	HSC	D6	1	0.058513750731421885	FDPS	TRUE	+	FALSE	0	THBS3	-106448
chr1	155454442	-	hg38	5	XL10-HSC	xxx	GTSP5738	HSC	D6	1	0.058513750731421885	ASH1L	TRUE	-	FALSE	0	THBS3	-246460
chr1	155484280	-	hg38	215	XL10-HSC	xxx	GTSP5738	HSC	D6	2	0.11702750146284377	ASH1L	TRUE	-	FALSE	0	THBS3	-276298
chr1	15571036	-	hg38	25	XL10-HSC	xxx	GTSP5738	HSC	D6	1	0.058513750731421885	DNAJC16	TRUE	+	TRUE	0	CASP9	-46245
chr1	155914227	-	hg38	15	XL10-HSC	xxx	GTSP5738	HSC	D6	2	0.11702750146284377	KHDC4	TRUE	-	TRUE	0	ARHGEF2	32610
chr1	156012230	-	hg38	384	XL10-HSC	xxx	GTSP5738	HSC	D6	1	0.058513750731421885	SSR2	TRUE	-	FALSE	0	ARHGEF2	-32669
chr1	158738921	-	hg38	428	XL10-HSC	xxx	GTSP5738	HSC	D6	1	0.058513750731421885	OR6K6	FALSE	+	FALSE	-15893	FCRL4	-1140840
chr1	159748703	-	hg38	333	XL10-HSC	xxx	GTSP5738	HSC	D6	1	0.058513750731421885	DUSP23	FALSE	+	FALSE	-32241	IGSF8	342634
chr1	167343284	-	hg38	365	XL10-HSC	xxx	GTSP5738	HSC	D6	1	0.058513750731421885	POU2F1	TRUE	+	FALSE	0	GPA33	-252652
chr1	167382949	-	hg38	154	XL10-HSC	xxx	GTSP5738	HSC	D6	1	0.058513750731421885	POU2F1	TRUE	+	FALSE	0	GPA33	-292317
chr1	173309679	-	hg38	1	XL10-HSC	xxx	GTSP5738	HSC	D6	1	0.058513750731421885	LOC100506023	TRUE	-	FALSE	0	TNFSF18	-258715
chr1	174755313	-	hg38	527	XL10-HSC	xxx	GTSP5738	HSC	D6	1	0.058513750731421885	RABGAP1L	TRUE	+	FALSE	0	RABGAP1L	0
chr1	178905676	-	hg38	1	XL10-HSC	xxx	GTSP5738	HSC	D6	1	0.058513750731421885	RALGPS2	TRUE	+	FALSE	0	RALGPS2	0
chr1	1813181	-	hg38	1	XL10-HSC	xxx	GTSP5738	HSC	D6	1	0.058513750731421885	GNB1	TRUE	-	FALSE	0	CDK11A	-88615
chr1	1816911	-	hg38	20	XL10-HSC	xxx	GTSP5738	HSC	D6	1	0.058513750731421885	GNB1	TRUE	-	FALSE	0	CDK11A	-92345
chr1	188429990	-	hg38	378	XL10-HSC	xxx	GTSP5738	HSC	D6	3	0.17554125219426564	LINC01037	FALSE	+	FALSE	952767	PLA2G4A	1441008
chr1	191178371	-	hg38	132	XL10-HSC	xxx	GTSP5738	HSC	D6	1	0.058513750731421885	LINC01680	FALSE	-	FALSE	42786	RGS1	-1397354
chr1	193764520	-	hg38	2	XL10-HSC	xxx	GTSP5738	HSC	D6	1	0.058513750731421885	LINC01031	FALSE	+	FALSE	398566	CDC73	509704
chr1	197073149	-	hg38	1	XL10-HSC	xxx	GTSP5738	HSC	D6	1	0.058513750731421885	F13B	FALSE	-	FALSE	-5881	ASPM	10976
chr1	200172299	-	hg38	18	XL10-HSC	xxx	GTSP5738	HSC	D6	1	0.058513750731421885	NR5A2	TRUE	+	FALSE	0	ZNF281	232646
chr1	205199592	-	hg38	323	XL10-HSC	xxx	GTSP5738	HSC	D6	1	0.058513750731421885	DSTYK	TRUE	-	FALSE	0	RBBP5	-77569
chr1	21001337	-	hg38	1	XL10-HSC	xxx	GTSP5738	HSC	D6	1	0.058513750731421885	EIF4G3	TRUE	-	FALSE	0	CDA	382428
chr1	21125402	-	hg38	7	XL10-HSC	xxx	GTSP5738	HSC	D6	1	0.058513750731421885	EIF4G3	TRUE	-	FALSE	0	RAP1GAP	470817
chr1	21739839	-	hg38	51	XL10-HSC	xxx	GTSP5738	HSC	D6	1	0.058513750731421885	USP48	TRUE	-	FALSE	0	RAP1GAP	-70458
chr1	221132047	-	hg38	123	XL10-HSC	xxx	GTSP5738	HSC	D6	1	0.058513750731421885	C1orf140	FALSE	-	FALSE	197879	DUSP10	569371
chr1	222624574	-	hg38	256	XL10-HSC	xxx	GTSP5738	HSC	D6	3	0.17554125219426564	MIA3	TRUE	+	FALSE	0	DUSP10	-882397
chr1	234988170	-	hg38	439	XL10-HSC	xxx	GTSP5738	HSC	D6	1	0.058513750731421885	LOC101927851	FALSE	-	FALSE	-24170	RBM34	143011
chr1	235029744	-	hg38	313	XL10-HSC	xxx	GTSP5738	HSC	D6	2	0.11702750146284377	LINC01348	FALSE	-	FALSE	35728	RBM34	101437
chr1	236848735	-	hg38	509	XL10-HSC	xxx	GTSP5738	HSC	D6	2	0.11702750146284377	MTR	TRUE	+	FALSE	0	RBM34	-1687118
chr1	239279903	-	hg38	162	XL10-HSC	xxx	GTSP5738	HSC	D6	1	0.058513750731421885	CHRM3	FALSE	+	FALSE	-107025	FH	2217652
chr1	239605600	-	hg38	166	XL10-HSC	xxx	GTSP5738	HSC	D6	1	0.058513750731421885	CHRM3	TRUE	+	FALSE	0	FH	1891955
chr1	26480211	-	hg38	34	XL10-HSC	xxx	GTSP5738	HSC	D6	1	0.058513750731421885	HMGN2	FALSE	+	FALSE	3568	RPS6KA1	-49545
chr1	27422388	-	hg38	347	XL10-HSC	xxx	GTSP5738	HSC	D6	1	0.058513750731421885	WASF2	TRUE	-	FALSE	0	WASF2	0
chr1	31917416	-	hg38	34	XL10-HSC	xxx	GTSP5738	HSC	D6	1	0.058513750731421885	PTP4A2	TRUE	-	FALSE	0	COL16A1	-213248
chr1	40710530	-	hg38	240	XL10-HSC	xxx	GTSP5738	HSC	D6	1	0.058513750731421885	NFYC	TRUE	+	FALSE	0	CITED4	150524
chr1	41111246	-	hg38	282	XL10-HSC	xxx	GTSP5738	HSC	D6	1	0.058513750731421885	SCMH1	TRUE	-	FALSE	0	CITED4	-248899
chr1	42271612	-	hg38	109	XL10-HSC	xxx	GTSP5738	HSC	D6	1	0.058513750731421885	FOXJ3	TRUE	-	FALSE	0	HIVEP3	-235686
chr1	52272126	-	hg38	401	XL10-HSC	xxx	GTSP5738	HSC	D6	2	0.11702750146284377	ZFYVE9	TRUE	+	FALSE	0	EPS15	-752802
chr1	6791455	-	hg38	2	XL10-HSC	xxx	GTSP5738	HSC	D6	1	0.058513750731421885	CAMTA1	TRUE	+	FALSE	0	CAMTA1	0
chr1	82147068	-	hg38	558	XL10-HSC	xxx	GTSP5738	HSC	D6	2	0.11702750146284377	ADGRL2	FALSE	+	FALSE	153135	ADGRL2	153135
chr1	8445187	-	hg38	464	XL10-HSC	xxx	GTSP5738	HSC	D6	1	0.058513750731421885	RERE	TRUE	-	FALSE	0	RERE	0
chr1	98313699	-	hg38	184	XL10-HSC	xxx	GTSP5738	HSC	D6	1	0.058513750731421885	LINC01776	FALSE	+	FALSE	41040	ALG14	-3240747
chr1	10330260	+	hg38	53	XL10-HSC	xxx	GTSP5738	HSC	D6	1	0.058513750731421885	KIF1B	TRUE	+	FALSE	0	PIK3CD	601334
chr1	108180957	+	hg38	98	XL10-HSC	xxx	GTSP5738	HSC	D6	1	0.058513750731421885	SLC25A24	TRUE	-	FALSE	0	VAV3	-216033
chr1	111624682	+	hg38	111	XL10-HSC	xxx	GTSP5738	HSC	D6	1	0.058513750731421885	RAP1A	TRUE	+	FALSE	0	RAP1A	0
chr1	113768533	+	hg38	641	XL10-HSC	xxx	GTSP5738	HSC	D6	3	0.17554125219426564	RSBN1	TRUE	-	FALSE	0	TRIM33	624242
chr1	145202261	+	hg38	1	XL10-HSC	xxx	GTSP5738	HSC	D6	1	0.058513750731421885	LOC103091866	TRUE	-	FALSE	0	PIAS3	646259
chr1	146267191	+	hg38	17	XL10-HSC	xxx	GTSP5738	HSC	D6	1	0.058513750731421885	NUDT4P2	FALSE	+	FALSE	-30580	PIAS3	-408109
chr1	148717974	+	hg38	4	XL10-HSC	xxx	GTSP5738	HSC	D6	1	0.058513750731421885	NUDT4B	FALSE	+	FALSE	-30798	PDE4DIP	-90205
chr1	150129108	+	hg38	76	XL10-HSC	xxx	GTSP5738	HSC	D6	1	0.058513750731421885	VPS45	TRUE	+	FALSE	0	APH1A	136289
chr1	1529701	+	hg38	203	XL10-HSC	xxx	GTSP5738	HSC	D6	1	0.058513750731421885	ATAD3A	TRUE	+	FALSE	0	MIB2	-85712
chr1	153841845	+	hg38	27	XL10-HSC	xxx	GTSP5738	HSC	D6	1	0.058513750731421885	GATAD2B	TRUE	-	FALSE	0	CRTC2	105825
chr1	155465974	+	hg38	63	XL10-HSC	xxx	GTSP5738	HSC	D6	2	0.11702750146284377	ASH1L	TRUE	-	FALSE	0	THBS3	-257992
chr1	155474234	+	hg38	53	XL10-HSC	xxx	GTSP5738	HSC	D6	1	0.058513750731421885	ASH1L	TRUE	-	FALSE	0	THBS3	-266252
chr1	155669385	+	hg38	300	XL10-HSC	xxx	GTSP5738	HSC	D6	1	0.058513750731421885	YY1AP1	TRUE	-	FALSE	0	ARHGEF2	277452
chr1	155929470	+	hg38	451	XL10-HSC	xxx	GTSP5738	HSC	D6	1	0.058513750731421885	KHDC4	TRUE	-	FALSE	0	ARHGEF2	17367
chr1	156383701	+	hg38	1	XL10-HSC	xxx	GTSP5738	HSC	D6	1	0.058513750731421885	RHBG	TRUE	+	FALSE	0	RHBG	0
chr1	15689602	+	hg38	11	XL10-HSC	xxx	GTSP5738	HSC	D6	1	0.058513750731421885	PLEKHM2	TRUE	+	FALSE	0	CASP9	-164811
chr1	167247454	+	hg38	216	XL10-HSC	xxx	GTSP5738	HSC	D6	1	0.058513750731421885	POU2F1	TRUE	+	FALSE	0	GPA33	-156822
chr1	178144877	+	hg38	475	XL10-HSC	xxx	GTSP5738	HSC	D6	1	0.058513750731421885	RASAL2	TRUE	+	FALSE	0	RASAL2	0
chr1	178810255	+	hg38	99	XL10-HSC	xxx	GTSP5738	HSC	D6	1	0.058513750731421885	RALGPS2	TRUE	+	FALSE	0	RALGPS2	0
chr1	180343669	+	hg38	358	XL10-HSC	xxx	GTSP5738	HSC	D6	1	0.058513750731421885	ACBD6	TRUE	-	FALSE	0	ABL2	-1113984
chr1	197121236	+	hg38	3	XL10-HSC	xxx	GTSP5738	HSC	D6	1	0.058513750731421885	ASPM	TRUE	-	FALSE	0	ASPM	0
chr1	198277534	+	hg38	306	XL10-HSC	xxx	GTSP5738	HSC	D6	2	0.11702750146284377	NEK7	TRUE	+	FALSE	0	ASPM	-1130839
chr1	21125398	+	hg38	356	XL10-HSC	xxx	GTSP5738	HSC	D6	1	0.058513750731421885	EIF4G3	TRUE	-	FALSE	0	RAP1GAP	470821
chr1	213135446	+	hg38	54	XL10-HSC	xxx	GTSP5738	HSC	D6	1	0.058513750731421885	RPS6KC1	TRUE	+	FALSE	0	ATF3	514668
chr1	226264531	+	hg38	86	XL10-HSC	xxx	GTSP5738	HSC	D6	1	0.058513750731421885	LIN9	TRUE	-	FALSE	0	MIXL1	37475
chr1	227649076	+	hg38	42	XL10-HSC	xxx	GTSP5738	HSC	D6	1	0.058513750731421885	ZNF678	TRUE	+	FALSE	0	WNT3A	-357944
chr1	2285466	+	hg38	85	XL10-HSC	xxx	GTSP5738	HSC	D6	1	0.058513750731421885	SKI	TRUE	+	FALSE	0	SKI	0
chr1	23296755	+	hg38	1016	XL10-HSC	xxx	GTSP5738	HSC	D6	2	0.11702750146284377	HNRNPR	FALSE	-	FALSE	7931	E2F2	209671
chr1	23783143	+	hg38	11	XL10-HSC	xxx	GTSP5738	HSC	D6	1	0.058513750731421885	PITHD1	TRUE	+	FALSE	0	CNR2	90825
chr1	243456354	+	hg38	465	XL10-HSC	xxx	GTSP5738	HSC	D6	2	0.11702750146284377	SDCCAG8	TRUE	+	FALSE	0	SDCCAG8	0
chr1	26715950	+	hg38	7	XL10-HSC	xxx	GTSP5738	HSC	D6	1	0.058513750731421885	ARID1A	TRUE	+	FALSE	0	ARID1A	0
chr1	26726767	+	hg38	493	XL10-HSC	xxx	GTSP5738	HSC	D6	1	0.058513750731421885	ARID1A	TRUE	+	FALSE	0	ARID1A	0
chr1	27782287	+	hg38	495	XL10-HSC	xxx	GTSP5738	HSC	D6	2	0.11702750146284377	STX12	TRUE	+	FALSE	0	RPA2	109235
chr1	28169807	+	hg38	98	XL10-HSC	xxx	GTSP5738	HSC	D6	1	0.058513750731421885	PTAFR	TRUE	-	FALSE	0	RPA2	-255009
chr1	28381757	+	hg38	1	XL10-HSC	xxx	GTSP5738	HSC	D6	1	0.058513750731421885	PHACTR4	TRUE	+	FALSE	0	RPA2	-466959
chr1	35350167	+	hg38	71	XL10-HSC	xxx	GTSP5738	HSC	D6	1	0.058513750731421885	ZMYM4	TRUE	+	FALSE	0	SFPQ	-157021
chr1	35940787	+	hg38	15	XL10-HSC	xxx	GTSP5738	HSC	D6	1	0.058513750731421885	AGO3	TRUE	+	FALSE	0	THRAP3	-283623
chr1	43304586	+	hg38	13	XL10-HSC	xxx	GTSP5738	HSC	D6	1	0.058513750731421885	TIE1	TRUE	+	FALSE	0	TIE1	0
chr1	43719084	+	hg38	2	XL10-HSC	xxx	GTSP5738	HSC	D6	1	0.058513750731421885	ST3GAL3,LOC101929592	TRUE	+,-	TRUE	0	CDC20	355880
chr1	44803009	+	hg38	237	XL10-HSC	xxx	GTSP5738	HSC	D6	1	0.058513750731421885	PLK3	TRUE	+	TRUE	0	BTBD19	-5471
chr1	45546267	+	hg38	16	XL10-HSC	xxx	GTSP5738	HSC	D6	1	0.058513750731421885	AKR1A1	FALSE	+	FALSE	-4514	PRDX1	-23376
chr1	45592864	+	hg38	56	XL10-HSC	xxx	GTSP5738	HSC	D6	1	0.058513750731421885	NASP	TRUE	+	FALSE	0	PRDX1	-69973
chr1	45870981	+	hg38	1	XL10-HSC	xxx	GTSP5738	HSC	D6	1	0.058513750731421885	MAST2	TRUE	+	FALSE	0	TSPAN1	-304094
chr1	46697266	+	hg38	364	XL10-HSC	xxx	GTSP5738	HSC	D6	2	0.11702750146284377	EFCAB14	TRUE	-	FALSE	0	TSPAN1	511303
chr1	46705550	+	hg38	169	XL10-HSC	xxx	GTSP5738	HSC	D6	1	0.058513750731421885	EFCAB14	TRUE	-	FALSE	0	TAL1	510738
chr1	9675969	+	hg38	347	XL10-HSC	xxx	GTSP5738	HSC	D6	3	0.17554125219426564	PIK3CD,PIK3CD-AS2	TRUE	+,-	FALSE	0	PIK3CD	0
chr1	99995400	+	hg38	264	XL10-HSC	xxx	GTSP5738	HSC	D6	1	0.058513750731421885	SLC35A3	TRUE	+	FALSE	0	COL11A1	2881065
chr10	103970801	-	hg38	124	XL10-HSC	xxx	GTSP5738	HSC	D6	2	0.11702750146284377	SLK	TRUE	+	FALSE	0	SUFU	1337343
chr10	117280713	-	hg38	189	XL10-HSC	xxx	GTSP5738	HSC	D6	1	0.058513750731421885	PDZD8	TRUE	-	TRUE	0	EIF3A	1752955
chr10	117371769	-	hg38	499	XL10-HSC	xxx	GTSP5738	HSC	D6	1	0.058513750731421885	PDZD8	TRUE	-	FALSE	0	EIF3A	1661899
chr10	125734866	-	hg38	3	XL10-HSC	xxx	GTSP5738	HSC	D6	1	0.058513750731421885	EDRF1	TRUE	+	FALSE	0	EDRF1	0
chr10	127794367	-	hg38	5	XL10-HSC	xxx	GTSP5738	HSC	D6	1	0.058513750731421885	FOXI2	FALSE	+	FALSE	53180	PTPRE	-112692
chr10	132348867	-	hg38	3	XL10-HSC	xxx	GTSP5738	HSC	D6	1	0.058513750731421885	LRRC27	TRUE	+	FALSE	0	BNIP3	-366853
chr10	133404961	-	hg38	1	XL10-HSC	xxx	GTSP5738	HSC	D6	1	0.058513750731421885	MTG1	TRUE	+	FALSE	0	BNIP3	-1422947
chr10	20083514	-	hg38	2	XL10-HSC	xxx	GTSP5738	HSC	D6	1	0.058513750731421885	PLXDC2	TRUE	+	FALSE	0	MLLT10	-1449833
chr10	3855346	-	hg38	155	XL10-HSC	xxx	GTSP5738	HSC	D6	1	0.058513750731421885	LOC105376365	FALSE	+	FALSE	20617	KLF6	-70064
chr10	5206234	-	hg38	148	XL10-HSC	xxx	GTSP5738	HSC	D6	1	0.058513750731421885	AKR1C4	TRUE	+	FALSE	0	AKR1C3	98547
chr10	5739541	-	hg38	2	XL10-HSC	xxx	GTSP5738	HSC	D6	1	0.058513750731421885	FAM208B	TRUE	+	FALSE	0	IL2RA	271151
chr10	58354066	-	hg38	155	XL10-HSC	xxx	GTSP5738	HSC	D6	1	0.058513750731421885	UBE2D1	TRUE	+	FALSE	0	CCDC6	1434679
chr10	58695323	-	hg38	339	XL10-HSC	xxx	GTSP5738	HSC	D6	1	0.058513750731421885	BICC1	TRUE	+	FALSE	0	CCDC6	1093422
chr10	59248622	-	hg38	379	XL10-HSC	xxx	GTSP5738	HSC	D6	1	0.058513750731421885	FAM13C	TRUE	-	FALSE	0	CCDC6	540123
chr10	68670537	-	hg38	588	XL10-HSC	xxx	GTSP5738	HSC	D6	1	0.058513750731421885	TET1	TRUE	+	FALSE	0	TET1	0
chr10	69003072	-	hg38	49	XL10-HSC	xxx	GTSP5738	HSC	D6	1	0.058513750731421885	KIF1BP	TRUE	+	FALSE	0	TET1	308589
chr10	69026252	-	hg38	419	XL10-HSC	xxx	GTSP5738	HSC	D6	2	0.11702750146284377	KIF1BP	FALSE	+	FALSE	9268	TET1	331769
chr10	7027010	-	hg38	414	XL10-HSC	xxx	GTSP5738	HSC	D6	2	0.11702750146284377	SFMBT2	FALSE	-	FALSE	131612	SFMBT2	131612
chr10	72534517	-	hg38	230	XL10-HSC	xxx	GTSP5738	HSC	D6	1	0.058513750731421885	MICU1	TRUE	-	FALSE	0	PSAP	-683141
chr10	73077618	-	hg38	356	XL10-HSC	xxx	GTSP5738	HSC	D6	1	0.058513750731421885	P4HA1	TRUE	-	FALSE	0	DNAJC9	164334
chr10	91280662	-	hg38	381	XL10-HSC	xxx	GTSP5738	HSC	D6	1	0.058513750731421885	PCGF5	TRUE	+	TRUE	0	HHEX	-1409260
chr10	92924463	-	hg38	2	XL10-HSC	xxx	GTSP5738	HSC	D6	1	0.058513750731421885	EXOC6	TRUE	+	FALSE	0	HHEX	228811
chr10	95677858	-	hg38	5	XL10-HSC	xxx	GTSP5738	HSC	D6	1	0.058513750731421885	TCTN3	TRUE	-	FALSE	0	FRAT1	-1641405
chr10	96669673	-	hg38	72	XL10-HSC	xxx	GTSP5738	HSC	D6	1	0.058513750731421885	PIK3AP1	TRUE	-	FALSE	0	FRAT1	-649590
chr10	100922343	+	hg38	392	XL10-HSC	xxx	GTSP5738	HSC	D6	1	0.058513750731421885	SLF2	TRUE	+	FALSE	0	PAX2	92401
chr10	104003204	+	hg38	142	XL10-HSC	xxx	GTSP5738	HSC	D6	1	0.058513750731421885	SLK	TRUE	+	TRUE	0	SUFU	1369746
chr10	110881542	+	hg38	81	XL10-HSC	xxx	GTSP5738	HSC	D6	1	0.058513750731421885	PDCD4	TRUE	+	FALSE	0	PDCD4	0
chr10	113901894	+	hg38	1	XL10-HSC	xxx	GTSP5738	HSC	D6	1	0.058513750731421885	NHLRC2	TRUE	+	TRUE	0	TCF7L2	734215
chr10	114953870	+	hg38	1	XL10-HSC	xxx	GTSP5738	HSC	D6	1	0.058513750731421885	TRUB1	TRUE	+	FALSE	0	TCF7L2	1786191
chr10	128426831	+	hg38	1	XL10-HSC	xxx	GTSP5738	HSC	D6	1	0.058513750731421885	LINC01163	FALSE	+	FALSE	109104	PTPRE	340975
chr10	17573708	+	hg38	364	XL10-HSC	xxx	GTSP5738	HSC	D6	1	0.058513750731421885	HACD1	FALSE	-	FALSE	16249	MRC1	-235633
chr10	21612250	+	hg38	349	XL10-HSC	xxx	GTSP5738	HSC	D6	1	0.058513750731421885	MLLT10	TRUE	+	FALSE	0	MLLT10	0
chr10	30970202	+	hg38	195	XL10-HSC	xxx	GTSP5738	HSC	D6	1	0.058513750731421885	ZNF438	TRUE	-	FALSE	0	MAP3K8	508368
chr10	32316278	+	hg38	349	XL10-HSC	xxx	GTSP5738	HSC	D6	1	0.058513750731421885	EPC1	TRUE	-	FALSE	0	MAP3K8	1854444
chr10	36306189	+	hg38	457	XL10-HSC	xxx	GTSP5738	HSC	D6	1	0.058513750731421885	PCAT5	FALSE	+	FALSE	505268	MAP3K8	5844355
chr10	45045689	+	hg38	487	XL10-HSC	xxx	GTSP5738	HSC	D6	3	0.17554125219426564	ZNF22	FALSE	+	FALSE	40359	ALOX5	-328475
chr10	47559700	+	hg38	31	XL10-HSC	xxx	GTSP5738	HSC	D6	1	0.058513750731421885	BMS1P2	FALSE	-	FALSE	-6176	GDF10	246116
chr10	51534687	+	hg38	958	XL10-HSC	xxx	GTSP5738	HSC	D6	3	0.17554125219426564	PRKG1	TRUE	+	FALSE	0	DKK1	-779494
chr10	58193009	+	hg38	147	XL10-HSC	xxx	GTSP5738	HSC	D6	2	0.11702750146284377	IPMK	TRUE	-	TRUE	0	CCDC6	1595736
chr10	59880669	+	hg38	374	XL10-HSC	xxx	GTSP5738	HSC	D6	1	0.058513750731421885	CCDC6	TRUE	-	FALSE	0	CCDC6	0
chr10	61953184	+	hg38	383	XL10-HSC	xxx	GTSP5738	HSC	D6	2	0.11702750146284377	ARID5B	TRUE	+	FALSE	0	EGR2	858810
chr10	67953841	+	hg38	458	XL10-HSC	xxx	GTSP5738	HSC	D6	2	0.11702750146284377	HERC4	TRUE	-	FALSE	0	SIRT1	35450
chr10	72462780	+	hg38	354	XL10-HSC	xxx	GTSP5738	HSC	D6	1	0.058513750731421885	MICU1	TRUE	-	FALSE	0	PSAP	-611404
chr10	73458471	+	hg38	310	XL10-HSC	xxx	GTSP5738	HSC	D6	1	0.058513750731421885	PPP3CB	TRUE	-	FALSE	0	DNAJC9	-211139
chr10	74041587	+	hg38	6	XL10-HSC	xxx	GTSP5738	HSC	D6	1	0.058513750731421885	VCL	TRUE	+	FALSE	0	VCL	0
chr10	74439005	+	hg38	303	XL10-HSC	xxx	GTSP5738	HSC	D6	1	0.058513750731421885	ADK	TRUE	+	FALSE	0	VCL	318844
chr10	87927676	+	hg38	71	XL10-HSC	xxx	GTSP5738	HSC	D6	1	0.058513750731421885	PTEN	TRUE	+	FALSE	0	PTEN	0
chr10	92666772	+	hg38	1	XL10-HSC	xxx	GTSP5738	HSC	D6	1	0.058513750731421885	KIF11	FALSE	+	FALSE	11376	HHEX	-23150
chr10	93631368	+	hg38	126	XL10-HSC	xxx	GTSP5738	HSC	D6	2	0.11702750146284377	PDE6C	TRUE	+	FALSE	0	LGI1	-126439
chr10	96911265	+	hg38	18	XL10-HSC	xxx	GTSP5738	HSC	D6	1	0.058513750731421885	LCOR	TRUE	+	FALSE	0	FRAT1	-407998
chr11	10019135	-	hg38	3	XL10-HSC	xxx	GTSP5738	HSC	D6	1	0.058513750731421885	SBF2	TRUE	-	FALSE	0	SWAP70	266143
chr11	105303260	-	hg38	2	XL10-HSC	xxx	GTSP5738	HSC	D6	1	0.058513750731421885	CARD18	FALSE	-	FALSE	-163525	CASP1	-268102
chr11	106090728	-	hg38	390	XL10-HSC	xxx	GTSP5738	HSC	D6	1	0.058513750731421885	AASDHPPT	TRUE	+	FALSE	0	GUCY1A2	583282
chr11	111743885	-	hg38	24	XL10-HSC	xxx	GTSP5738	HSC	D6	1	0.058513750731421885	PPP2R1B	TRUE	-	FALSE	0	CRYAB	164733
chr11	117259291	-	hg38	2	XL10-HSC	xxx	GTSP5738	HSC	D6	1	0.058513750731421885	RNF214	TRUE	+	FALSE	0	PCSK7	-26765
chr11	118758389	-	hg38	390	XL10-HSC	xxx	GTSP5738	HSC	D6	1	0.058513750731421885	DDX6	TRUE	-	FALSE	0	DDX6	0
chr11	120418138	-	hg38	53	XL10-HSC	xxx	GTSP5738	HSC	D6	1	0.058513750731421885	ARHGEF12	TRUE	+	FALSE	0	ARHGEF12	0
chr11	122243993	-	hg38	364	XL10-HSC	xxx	GTSP5738	HSC	D6	1	0.058513750731421885	MIR100HG	TRUE	-	FALSE	0	MIR125B1	-144148
chr11	125636161	-	hg38	7	XL10-HSC	xxx	GTSP5738	HSC	D6	1	0.058513750731421885	CHEK1	TRUE	+	FALSE	0	SPA17	941366
chr11	126219962	-	hg38	218	XL10-HSC	xxx	GTSP5738	HSC	D6	1	0.058513750731421885	FAM118B	TRUE	+	FALSE	0	SPA17	1525167
chr11	134095801	-	hg38	212	XL10-HSC	xxx	GTSP5738	HSC	D6	1	0.058513750731421885	JAM3	TRUE	+	FALSE	0	OPCML	-563188
chr11	23109571	-	hg38	657	XL10-HSC	xxx	GTSP5738	HSC	D6	2	0.11702750146284377	CCDC179	FALSE	-	FALSE	-249144	FANCF	-483729
chr11	2785816	-	hg38	89	XL10-HSC	xxx	GTSP5738	HSC	D6	2	0.11702750146284377	KCNQ1	TRUE	+	FALSE	0	CDKN1C	97400
chr11	28187052	-	hg38	9	XL10-HSC	xxx	GTSP5738	HSC	D6	1	0.058513750731421885	METTL15	TRUE	+	FALSE	0	DNAJC24	-3182776
chr11	31406046	-	hg38	388	XL10-HSC	xxx	GTSP5738	HSC	D6	2	0.11702750146284377	DNAJC24	TRUE	+	FALSE	0	DNAJC24	0
chr11	33252467	-	hg38	1	XL10-HSC	xxx	GTSP5738	HSC	D6	1	0.058513750731421885	HIPK3	FALSE	+	FALSE	-4203	LMO2	606107
chr11	340438	-	hg38	295	XL10-HSC	xxx	GTSP5738	HSC	D6	2	0.11702750146284377	IFITM3	FALSE	-	FALSE	-19523	PGGHG	44749
chr11	38667601	-	hg38	496	XL10-HSC	xxx	GTSP5738	HSC	D6	1	0.058513750731421885	LINC01493	FALSE	+	FALSE	12351	CD44	3435198
chr11	3955479	-	hg38	375	XL10-HSC	xxx	GTSP5738	HSC	D6	1	0.058513750731421885	STIM1	TRUE	+	FALSE	0	RHOG	-114495
chr11	40359868	-	hg38	269	XL10-HSC	xxx	GTSP5738	HSC	D6	1	0.058513750731421885	LRRC4C	TRUE	-	FALSE	0	ACCS	-3706309
chr11	46819935	-	hg38	333	XL10-HSC	xxx	GTSP5738	HSC	D6	1	0.058513750731421885	CKAP5	TRUE	-	FALSE	0	DDB2	-395005
chr11	494725	-	hg38	5	XL10-HSC	xxx	GTSP5738	HSC	D6	1	0.058513750731421885	RNH1	TRUE	-	TRUE	0	HRAS	37515
chr11	62722311	-	hg38	501	XL10-HSC	xxx	GTSP5738	HSC	D6	2	0.11702750146284377	HNRNPUL2-BSCL2,HNRNPUL2	TRUE	-,-	TRUE	0	FEN1	925066
chr11	62860001	-	hg38	428	XL10-HSC	xxx	GTSP5738	HSC	D6	1	0.058513750731421885	SLC3A2	TRUE	+	FALSE	0	FEN1	1062756
chr11	62871752	-	hg38	44	XL10-HSC	xxx	GTSP5738	HSC	D6	1	0.058513750731421885	SLC3A2	TRUE	+	FALSE	0	FEN1	1074507
chr11	63707737	-	hg38	1	XL10-HSC	xxx	GTSP5738	HSC	D6	1	0.058513750731421885	RTN3	TRUE	+	FALSE	0	MACROD1	290819
chr11	63708043	-	hg38	7	XL10-HSC	xxx	GTSP5738	HSC	D6	1	0.058513750731421885	RTN3	TRUE	+	FALSE	0	MACROD1	290513
chr11	64198980	-	hg38	52	XL10-HSC	xxx	GTSP5738	HSC	D6	1	0.058513750731421885	STIP1	TRUE	+	FALSE	0	MACROD1	-32866
chr11	64277820	-	hg38	475	XL10-HSC	xxx	GTSP5738	HSC	D6	1	0.058513750731421885	BAD	TRUE	-	FALSE	0	BAD	0
chr11	64347320	-	hg38	30	XL10-HSC	xxx	GTSP5738	HSC	D6	1	0.058513750731421885	CCDC88B	TRUE	+	FALSE	0	ESRRA	30576
chr11	64863352	-	hg38	1248	XL10-HSC	xxx	GTSP5738	HSC	D6	6	0.3510825043885313	EHD1	TRUE	-	FALSE	0	MEN1	-52057
chr11	65174842	-	hg38	28	XL10-HSC	xxx	GTSP5738	HSC	D6	1	0.058513750731421885	SPDYC	FALSE	+	FALSE	1597	FRMD8	-211726
chr11	65192270	-	hg38	1	XL10-HSC	xxx	GTSP5738	HSC	D6	1	0.058513750731421885	CAPN1	TRUE	+	FALSE	0	FRMD8	-194298
chr11	65194851	-	hg38	269	XL10-HSC	xxx	GTSP5738	HSC	D6	1	0.058513750731421885	CAPN1	TRUE	+	FALSE	0	FRMD8	-191717
chr11	65622147	-	hg38	10	XL10-HSC	xxx	GTSP5738	HSC	D6	1	0.058513750731421885	PCNX3	TRUE	+	FALSE	0	SIPA1	-15958
chr11	65928782	-	hg38	5	XL10-HSC	xxx	GTSP5738	HSC	D6	1	0.058513750731421885	DRAP1	FALSE	+	FALSE	7204	FOSL1	-28255
chr11	65997706	-	hg38	320	XL10-HSC	xxx	GTSP5738	HSC	D6	1	0.058513750731421885	EIF1AD	TRUE	-	TRUE	0	CST6	-14283
chr11	66106796	-	hg38	294	XL10-HSC	xxx	GTSP5738	HSC	D6	1	0.058513750731421885	PACS1	TRUE	+	FALSE	0	CST6	93290
chr11	67180941	-	hg38	1	XL10-HSC	xxx	GTSP5738	HSC	D6	1	0.058513750731421885	KDM2A	TRUE	+	FALSE	0	RAD9A	-211009
chr11	67194262	-	hg38	48	XL10-HSC	xxx	GTSP5738	HSC	D6	2	0.11702750146284377	KDM2A	TRUE	+	FALSE	0	RAD9A	-197688
chr11	67207531	-	hg38	472	XL10-HSC	xxx	GTSP5738	HSC	D6	3	0.17554125219426564	KDM2A	TRUE	+	TRUE	0	RAD9A	-184419
chr11	68081507	-	hg38	179	XL10-HSC	xxx	GTSP5738	HSC	D6	1	0.058513750731421885	CHKA	TRUE	-	FALSE	0	CHKA	0
chr11	71824185	-	hg38	39	XL10-HSC	xxx	GTSP5738	HSC	D6	1	0.058513750731421885	ZNF705E	FALSE	-	FALSE	-2637	NUMA1	178677
chr11	71960953	-	hg38	403	XL10-HSC	xxx	GTSP5738	HSC	D6	2	0.11702750146284377	RNF121	TRUE	+	FALSE	0	NUMA1	41909
chr11	72054268	-	hg38	33	XL10-HSC	xxx	GTSP5738	HSC	D6	1	0.058513750731421885	NUMA1	TRUE	-	FALSE	0	NUMA1	0
chr11	73058325	-	hg38	51	XL10-HSC	xxx	GTSP5738	HSC	D6	1	0.058513750731421885	FCHSD2	TRUE	-	FALSE	0	PLEKHB1	-587851
chr11	75296494	-	hg38	337	XL10-HSC	xxx	GTSP5738	HSC	D6	1	0.058513750731421885	ARRB1	TRUE	-	FALSE	0	NEU3	288795
chr11	78468563	-	hg38	378	XL10-HSC	xxx	GTSP5738	HSC	D6	1	0.058513750731421885	NARS2	TRUE	-	FALSE	0	GAB2	-50740
chr11	81476893	-	hg38	1	XL10-HSC	xxx	GTSP5738	HSC	D6	1	0.058513750731421885	MIR4300HG	FALSE	-	FALSE	402956	GAB2	-3059070
chr11	86324126	-	hg38	452	XL10-HSC	xxx	GTSP5738	HSC	D6	1	0.058513750731421885	HIKESHI	TRUE	+	FALSE	0	ME3	116980
chr11	95185790	-	hg38	38	XL10-HSC	xxx	GTSP5738	HSC	D6	2	0.11702750146284377	SESN3	TRUE	-	FALSE	0	MRE11	-691881
chr11	9819499	-	hg38	105	XL10-HSC	xxx	GTSP5738	HSC	D6	1	0.058513750731421885	SBF2	TRUE	-	FALSE	0	SWAP70	66507
chr11	98533501	-	hg38	281	XL10-HSC	xxx	GTSP5738	HSC	D6	1	0.058513750731421885	CNTN5	FALSE	+	FALSE	-487473	MAML2	-2190320
chr11	103447161	+	hg38	236	XL10-HSC	xxx	GTSP5738	HSC	D6	1	0.058513750731421885	DYNC2H1	TRUE	+	FALSE	0	BIRC2	1068490
chr11	106090050	+	hg38	1	XL10-HSC	xxx	GTSP5738	HSC	D6	1	0.058513750731421885	AASDHPPT	TRUE	+	FALSE	0	GUCY1A2	583960
chr11	107333343	+	hg38	372	XL10-HSC	xxx	GTSP5738	HSC	D6	1	0.058513750731421885	CWF19L2	TRUE	-	FALSE	0	GUCY1A2	-314897
chr11	11855205	+	hg38	2	XL10-HSC	xxx	GTSP5738	HSC	D6	1	0.058513750731421885	USP47	TRUE	+	FALSE	0	MRVI1	-1161216
chr11	120417856	+	hg38	51	XL10-HSC	xxx	GTSP5738	HSC	D6	1	0.058513750731421885	ARHGEF12	TRUE	+	FALSE	0	ARHGEF12	0
chr11	128096565	+	hg38	6	XL10-HSC	xxx	GTSP5738	HSC	D6	1	0.058513750731421885	LINC02098	FALSE	+	FALSE	-112199	ETS1	362194
chr11	128299792	+	hg38	4	XL10-HSC	xxx	GTSP5738	HSC	D6	1	0.058513750731421885	LINC02098	FALSE	+	FALSE	58350	ETS1	158967
chr11	134229184	+	hg38	32	XL10-HSC	xxx	GTSP5738	HSC	D6	1	0.058513750731421885	VPS26B	TRUE	+	FALSE	0	OPCML	-696571
chr11	17311756	+	hg38	3	XL10-HSC	xxx	GTSP5738	HSC	D6	1	0.058513750731421885	NUCB2	TRUE	+	FALSE	0	MYOD1	-407805
chr11	21864094	+	hg38	6	XL10-HSC	xxx	GTSP5738	HSC	D6	1	0.058513750731421885	NELL1	FALSE	+	FALSE	288407	FANCF	758437
chr11	22130933	+	hg38	339	XL10-HSC	xxx	GTSP5738	HSC	D6	1	0.058513750731421885	ANO5	FALSE	+	FALSE	-62241	FANCF	491598
chr11	28067367	+	hg38	2	XL10-HSC	xxx	GTSP5738	HSC	D6	1	0.058513750731421885	KIF18A	TRUE	-	FALSE	0	DNAJC24	-3302461
chr11	3734734	+	hg38	610	XL10-HSC	xxx	GTSP5738	HSC	D6	1	0.058513750731421885	NUP98	TRUE	-	FALSE	0	NUP98	0
chr11	3919055	+	hg38	31	XL10-HSC	xxx	GTSP5738	HSC	D6	1	0.058513750731421885	STIM1	TRUE	+	FALSE	0	RHOG	-78071
chr11	46640686	+	hg38	144	XL10-HSC	xxx	GTSP5738	HSC	D6	1	0.058513750731421885	ATG13	TRUE	+	FALSE	0	MDK	256848
chr11	47070554	+	hg38	206	XL10-HSC	xxx	GTSP5738	HSC	D6	1	0.058513750731421885	C11orf49	TRUE	+	FALSE	0	DDB2	-144386
chr11	47525957	+	hg38	2	XL10-HSC	xxx	GTSP5738	HSC	D6	1	0.058513750731421885	CELF1	TRUE	-	FALSE	0	SPI1	-147380
chr11	594728	+	hg38	407	XL10-HSC	xxx	GTSP5738	HSC	D6	1	0.058513750731421885	PHRF1	TRUE	+	FALSE	0	HRAS	-59160
chr11	62712504	+	hg38	116	XL10-HSC	xxx	GTSP5738	HSC	D6	2	0.11702750146284377	HNRNPUL2-BSCL2	TRUE	-	FALSE	0	FEN1	915259
chr11	62795086	+	hg38	69	XL10-HSC	xxx	GTSP5738	HSC	D6	1	0.058513750731421885	NXF1	TRUE	-	FALSE	0	FEN1	997841
chr11	63708040	+	hg38	3	XL10-HSC	xxx	GTSP5738	HSC	D6	1	0.058513750731421885	RTN3	TRUE	+	FALSE	0	MACROD1	290516
chr11	64196596	+	hg38	3	XL10-HSC	xxx	GTSP5738	HSC	D6	1	0.058513750731421885	STIP1	TRUE	+	FALSE	0	MACROD1	-30482
chr11	64217059	+	hg38	821	XL10-HSC	xxx	GTSP5738	HSC	D6	3	0.17554125219426564	FERMT3	TRUE	+	FALSE	0	PPP1R14B	27418
chr11	64306640	+	hg38	348	XL10-HSC	xxx	GTSP5738	HSC	D6	1	0.058513750731421885	ESRRA	TRUE	+	FALSE	0	ESRRA	0
chr11	64872616	+	hg38	432	XL10-HSC	xxx	GTSP5738	HSC	D6	1	0.058513750731421885	EHD1	TRUE	-	FALSE	0	MEN1	-61321
chr11	65195765	+	hg38	1	XL10-HSC	xxx	GTSP5738	HSC	D6	1	0.058513750731421885	CAPN1	TRUE	+	FALSE	0	FRMD8	-190803
chr11	65197939	+	hg38	513	XL10-HSC	xxx	GTSP5738	HSC	D6	1	0.058513750731421885	CAPN1	TRUE	+	FALSE	0	FRMD8	-188629
chr11	65203814	+	hg38	238	XL10-HSC	xxx	GTSP5738	HSC	D6	1	0.058513750731421885	CAPN1	TRUE	+	FALSE	0	FRMD8	-182754
chr11	65231524	+	hg38	34	XL10-HSC	xxx	GTSP5738	HSC	D6	1	0.058513750731421885	SLC22A20P	TRUE	+	FALSE	0	FRMD8	-155044
chr11	65863796	+	hg38	5	XL10-HSC	xxx	GTSP5738	HSC	D6	1	0.058513750731421885	MUS81	TRUE	+	FALSE	0	FOSL1	28338
chr11	66140611	+	hg38	761	XL10-HSC	xxx	GTSP5738	HSC	D6	2	0.11702750146284377	PACS1	TRUE	+	FALSE	0	CST6	127105
chr11	66162727	+	hg38	291	XL10-HSC	xxx	GTSP5738	HSC	D6	1	0.058513750731421885	PACS1	TRUE	+	FALSE	0	CST6	149221
chr11	66166262	+	hg38	332	XL10-HSC	xxx	GTSP5738	HSC	D6	1	0.058513750731421885	PACS1	TRUE	+	FALSE	0	CD248	148223
chr11	66169668	+	hg38	841	XL10-HSC	xxx	GTSP5738	HSC	D6	2	0.11702750146284377	PACS1	TRUE	+	FALSE	0	CD248	144817
chr11	66759381	+	hg38	1	XL10-HSC	xxx	GTSP5738	HSC	D6	1	0.058513750731421885	C11orf80	TRUE	+	FALSE	0	BRMS1	-414269
chr11	669397	+	hg38	1	XL10-HSC	xxx	GTSP5738	HSC	D6	1	0.058513750731421885	DEAF1	TRUE	-	FALSE	0	HRAS	-133829
chr11	66949181	+	hg38	1	XL10-HSC	xxx	GTSP5738	HSC	D6	1	0.058513750731421885	PC	TRUE	-	FALSE	0	RAD9A	-442769
chr11	67181635	+	hg38	396	XL10-HSC	xxx	GTSP5738	HSC	D6	1	0.058513750731421885	KDM2A	TRUE	+	FALSE	0	RAD9A	-210315
chr11	672154	+	hg38	19	XL10-HSC	xxx	GTSP5738	HSC	D6	1	0.058513750731421885	DEAF1	TRUE	-	FALSE	0	HRAS	-136586
chr11	67656817	+	hg38	58	XL10-HSC	xxx	GTSP5738	HSC	D6	2	0.11702750146284377	ALDH3B2	FALSE	-	FALSE	5343	PPP1CA	-254911
chr11	68111818	+	hg38	15	XL10-HSC	xxx	GTSP5738	HSC	D6	1	0.058513750731421885	CHKA	TRUE	-	FALSE	0	CHKA	0
chr11	68951937	+	hg38	1	XL10-HSC	xxx	GTSP5738	HSC	D6	1	0.058513750731421885	IGHMBP2	FALSE	+	FALSE	11335	MYEOV	-342199
chr11	70349691	+	hg38	303	XL10-HSC	xxx	GTSP5738	HSC	D6	1	0.058513750731421885	PPFIA1	TRUE	+	FALSE	0	CTTN	-48813
chr11	72802215	+	hg38	39	XL10-HSC	xxx	GTSP5738	HSC	D6	1	0.058513750731421885	STARD10	FALSE	-	FALSE	-8509	INPPL1	563067
chr11	73691811	+	hg38	1	XL10-HSC	xxx	GTSP5738	HSC	D6	1	0.058513750731421885	RAB6A	TRUE	-	FALSE	0	PLEKHB1	28991
chr11	73892482	+	hg38	416	XL10-HSC	xxx	GTSP5738	HSC	D6	2	0.11702750146284377	PAAF1	TRUE	+	FALSE	0	PLEKHB1	229662
chr11	7589414	+	hg38	1	XL10-HSC	xxx	GTSP5738	HSC	D6	1	0.058513750731421885	PPFIBP2	TRUE	+	FALSE	0	EIF3F	-397904
chr11	75995483	+	hg38	338	XL10-HSC	xxx	GTSP5738	HSC	D6	3	0.17554125219426564	UVRAG	TRUE	+	FALSE	0	EMSY	-449540
chr11	78375260	+	hg38	748	XL10-HSC	xxx	GTSP5738	HSC	D6	3	0.17554125219426564	GAB2	TRUE	-	FALSE	0	GAB2	0
chr11	82846271	+	hg38	7	XL10-HSC	xxx	GTSP5738	HSC	D6	1	0.058513750731421885	PRCP	TRUE	-	FALSE	0	PICALM	3110898
chr11	83190789	+	hg38	518	XL10-HSC	xxx	GTSP5738	HSC	D6	1	0.058513750731421885	LOC100506282	TRUE	-	FALSE	0	PICALM	2766380
chr11	94488796	+	hg38	155	XL10-HSC	xxx	GTSP5738	HSC	D6	1	0.058513750731421885	MRE11	TRUE	-	FALSE	0	MRE11	0
chr11	947095	+	hg38	420	XL10-HSC	xxx	GTSP5738	HSC	D6	1	0.058513750731421885	AP2A2	TRUE	+	FALSE	0	MUC6	65727
chr11	97705054	+	hg38	305	XL10-HSC	xxx	GTSP5738	HSC	D6	1	0.058513750731421885	LOC105369443	FALSE	+	FALSE	1190303	MAML2	-1361873
chr12	100220087	-	hg38	399	XL10-HSC	xxx	GTSP5738	HSC	D6	3	0.17554125219426564	ACTR6,DEPDC4	TRUE	+,-	TRUE	0	SLC5A8	936127
chr12	104471737	-	hg38	1006	XL10-HSC	xxx	GTSP5738	HSC	D6	3	0.17554125219426564	CHST11	TRUE	+	FALSE	0	HSP90B1	523806
chr12	10453011	-	hg38	360	XL10-HSC	xxx	GTSP5738	HSC	D6	1	0.058513750731421885	KLRC1	TRUE	-	FALSE	0	KLRK1	-62956
chr12	109382124	-	hg38	1	XL10-HSC	xxx	GTSP5738	HSC	D6	1	0.058513750731421885	MYO1H	FALSE	+	FALSE	-6593	CORO1C	-650573
chr12	112333886	-	hg38	322	XL10-HSC	xxx	GTSP5738	HSC	D6	1	0.058513750731421885	HECTD4	TRUE	-	FALSE	0	PTPN11	-85010
chr12	116191288	-	hg38	93	XL10-HSC	xxx	GTSP5738	HSC	D6	1	0.058513750731421885	MED13L	TRUE	-	FALSE	0	PEBP1	-1944594
chr12	118314725	-	hg38	394	XL10-HSC	xxx	GTSP5738	HSC	D6	2	0.11702750146284377	TAOK3	TRUE	-	FALSE	0	PEBP1	169136
chr12	120543171	-	hg38	479	XL10-HSC	xxx	GTSP5738	HSC	D6	1	0.058513750731421885	RNF10	TRUE	+	FALSE	0	TRIAP1	-96758
chr12	120558571	-	hg38	70	XL10-HSC	xxx	GTSP5738	HSC	D6	1	0.058513750731421885	RNF10	TRUE	+	FALSE	0	TRIAP1	-112158
chr12	120844225	-	hg38	2	XL10-HSC	xxx	GTSP5738	HSC	D6	1	0.058513750731421885	SPPL3	TRUE	-	FALSE	0	SPPL3	0
chr12	121242838	-	hg38	359	XL10-HSC	xxx	GTSP5738	HSC	D6	1	0.058513750731421885	CAMKK2	TRUE	-	FALSE	0	CAMKK2	0
chr12	122601578	-	hg38	491	XL10-HSC	xxx	GTSP5738	HSC	D6	1	0.058513750731421885	KNTC1	TRUE	+	TRUE	0	DENR	-151241
chr12	123658179	-	hg38	487	XL10-HSC	xxx	GTSP5738	HSC	D6	1	0.058513750731421885	GTF2H3	TRUE	+	FALSE	0	SBNO1	-292969
chr12	128321153	-	hg38	1	XL10-HSC	xxx	GTSP5738	HSC	D6	1	0.058513750731421885	TMEM132C	TRUE	+	FALSE	0	RAN	-2550839
chr12	14786080	-	hg38	54	XL10-HSC	xxx	GTSP5738	HSC	D6	1	0.058513750731421885	WBP11	FALSE	-	FALSE	396	ATF7IP	283144
chr12	15631248	-	hg38	352	XL10-HSC	xxx	GTSP5738	HSC	D6	1	0.058513750731421885	EPS8	TRUE	-	FALSE	0	EPS8	0
chr12	1952627	-	hg38	1	XL10-HSC	xxx	GTSP5738	HSC	D6	1	0.058513750731421885	DCP1B	TRUE	-	TRUE	0	ERC1	456693
chr12	26513589	-	hg38	7	XL10-HSC	xxx	GTSP5738	HSC	D6	1	0.058513750731421885	ITPR2	TRUE	-	FALSE	0	SSPN	278811
chr12	26958441	-	hg38	328	XL10-HSC	xxx	GTSP5738	HSC	D6	1	0.058513750731421885	FGFR1OP2	TRUE	+	FALSE	0	STK38L	-285702
chr12	28254156	-	hg38	195	XL10-HSC	xxx	GTSP5738	HSC	D6	1	0.058513750731421885	CCDC91	TRUE	+	FALSE	0	PTHLH	-282172
chr12	28255382	-	hg38	69	XL10-HSC	xxx	GTSP5738	HSC	D6	1	0.058513750731421885	CCDC91	TRUE	+	FALSE	0	PTHLH	-283398
chr12	29354962	-	hg38	172	XL10-HSC	xxx	GTSP5738	HSC	D6	1	0.058513750731421885	ERGIC2	TRUE	-	FALSE	0	PTHLH	-1382978
chr12	29363159	-	hg38	4	XL10-HSC	xxx	GTSP5738	HSC	D6	1	0.058513750731421885	ERGIC2	TRUE	-	FALSE	0	PTHLH	-1391175
chr12	38384964	-	hg38	30	XL10-HSC	xxx	GTSP5738	HSC	D6	1	0.058513750731421885	ALG10B	FALSE	+	FALSE	55237	ARID2	-7344743
chr12	42374923	-	hg38	21	XL10-HSC	xxx	GTSP5738	HSC	D6	1	0.058513750731421885	PPHLN1	TRUE	+	TRUE	0	ARID2	-3354784
chr12	43772991	-	hg38	10	XL10-HSC	xxx	GTSP5738	HSC	D6	1	0.058513750731421885	IRAK4	TRUE	+	TRUE	0	ARID2	-1956716
chr12	45766985	-	hg38	450	XL10-HSC	xxx	GTSP5738	HSC	D6	1	0.058513750731421885	ARID2	TRUE	+	FALSE	0	ARID2	0
chr12	48100407	-	hg38	45	XL10-HSC	xxx	GTSP5738	HSC	D6	1	0.058513750731421885	SENP1	TRUE	-	FALSE	0	CCNT1	588049
chr12	50295476	-	hg38	153	XL10-HSC	xxx	GTSP5738	HSC	D6	1	0.058513750731421885	LIMA1	FALSE	-	FALSE	-11905	ATF1	-468528
chr12	52196362	-	hg38	1	XL10-HSC	xxx	GTSP5738	HSC	D6	1	0.058513750731421885	KRT80	FALSE	-	FALSE	-4361	ACVR1B	199282
chr12	57055236	-	hg38	293	XL10-HSC	xxx	GTSP5738	HSC	D6	1	0.058513750731421885	NEMP1	FALSE	-	FALSE	405	NAB2	-33656
chr12	57408449	-	hg38	129	XL10-HSC	xxx	GTSP5738	HSC	D6	1	0.058513750731421885	R3HDM2	TRUE	-	FALSE	0	INHBE	-46840
chr12	57531424	-	hg38	284	XL10-HSC	xxx	GTSP5738	HSC	D6	1	0.058513750731421885	DCTN2	TRUE	-	FALSE	0	DDIT3	-10906
chr12	6160164	-	hg38	39	XL10-HSC	xxx	GTSP5738	HSC	D6	1	0.058513750731421885	VWF	FALSE	-	FALSE	-35488	CD9	-39541
chr12	6623337	-	hg38	41	XL10-HSC	xxx	GTSP5738	HSC	D6	1	0.058513750731421885	LPAR5	TRUE	-	FALSE	0	ING4	27199
chr12	6763162	-	hg38	275	XL10-HSC	xxx	GTSP5738	HSC	D6	1	0.058513750731421885	PTMS	FALSE	+	FALSE	-3153	ZNF384	-73589
chr12	68403913	-	hg38	3	XL10-HSC	xxx	GTSP5738	HSC	D6	1	0.058513750731421885	LINC02384	FALSE	-	FALSE	27927	IL22	-150411
chr12	68748702	-	hg38	371	XL10-HSC	xxx	GTSP5738	HSC	D6	1	0.058513750731421885	SLC35E3	TRUE	+	FALSE	0	MDM2	-59468
chr12	71879812	-	hg38	9	XL10-HSC	xxx	GTSP5738	HSC	D6	1	0.058513750731421885	TBC1D15	TRUE	+	FALSE	0	TSPAN8	-721812
chr12	7360183	-	hg38	82	XL10-HSC	xxx	GTSP5738	HSC	D6	1	0.058513750731421885	CD163L1	TRUE	-	FALSE	0	PTPN6	398866
chr12	79897775	-	hg38	2	XL10-HSC	xxx	GTSP5738	HSC	D6	1	0.058513750731421885	PPP1R12A	TRUE	-	FALSE	0	PAWR	-206677
chr12	82469523	-	hg38	401	XL10-HSC	xxx	GTSP5738	HSC	D6	1	0.058513750731421885	METTL25	TRUE	+	FALSE	0	PAWR	-2778425
chr12	88428212	-	hg38	371	XL10-HSC	xxx	GTSP5738	HSC	D6	2	0.11702750146284377	KITLG	FALSE	-	FALSE	64579	KITLG	64579
chr12	95049291	-	hg38	29	XL10-HSC	xxx	GTSP5738	HSC	D6	1	0.058513750731421885	NR2C1	TRUE	-	FALSE	0	METAP2	-424753
chr12	9505672	-	hg38	515	XL10-HSC	xxx	GTSP5738	HSC	D6	1	0.058513750731421885	OVOS	FALSE	+	FALSE	-5986	CD69	246812
chr12	96305284	-	hg38	1	XL10-HSC	xxx	GTSP5738	HSC	D6	1	0.058513750731421885	CDK17	TRUE	-	FALSE	0	ELK3	35448
chr12	9714568	-	hg38	1	XL10-HSC	xxx	GTSP5738	HSC	D6	1	0.058513750731421885	CLECL1	FALSE	-	FALSE	1290	CD69	37916
chr12	110302148	+	hg38	1	XL10-HSC	xxx	GTSP5738	HSC	D6	1	0.058513750731421885	ATP2A2	TRUE	+	FALSE	0	PPTC7	232282
chr12	121181193	+	hg38	890	XL10-HSC	xxx	GTSP5738	HSC	D6	2	0.11702750146284377	P2RX7	TRUE	+	FALSE	0	P2RX7	0
chr12	121897188	+	hg38	35	XL10-HSC	xxx	GTSP5738	HSC	D6	2	0.11702750146284377	PSMD9	TRUE	+	FALSE	0	RHOF	-103499
chr12	122572859	+	hg38	107	XL10-HSC	xxx	GTSP5738	HSC	D6	1	0.058513750731421885	KNTC1	TRUE	+	FALSE	0	DENR	-179960
chr12	122584771	+	hg38	300	XL10-HSC	xxx	GTSP5738	HSC	D6	1	0.058513750731421885	KNTC1	TRUE	+	FALSE	0	DENR	-168048
chr12	123225632	+	hg38	235	XL10-HSC	xxx	GTSP5738	HSC	D6	1	0.058513750731421885	MPHOSPH9	TRUE	-	FALSE	0	CDK2AP1	35336
chr12	123228138	+	hg38	464	XL10-HSC	xxx	GTSP5738	HSC	D6	1	0.058513750731421885	MPHOSPH9	TRUE	-	FALSE	0	CDK2AP1	32830
chr12	123394717	+	hg38	1	XL10-HSC	xxx	GTSP5738	HSC	D6	1	0.058513750731421885	KMT5A	TRUE	+	FALSE	0	SBNO1	-29507
chr12	131973157	+	hg38	1	XL10-HSC	xxx	GTSP5738	HSC	D6	1	0.058513750731421885	EP400	TRUE	+	FALSE	0	EP400	0
chr12	131979525	+	hg38	3	XL10-HSC	xxx	GTSP5738	HSC	D6	1	0.058513750731421885	EP400	TRUE	+	FALSE	0	EP400	0
chr12	132064864	+	hg38	1	XL10-HSC	xxx	GTSP5738	HSC	D6	1	0.058513750731421885	EP400	TRUE	+	TRUE	0	EP400	0
chr12	132111342	+	hg38	504	XL10-HSC	xxx	GTSP5738	HSC	D6	1	0.058513750731421885	EP400P1	TRUE	+	FALSE	0	EP400	30875
chr12	132111354	+	hg38	1	XL10-HSC	xxx	GTSP5738	HSC	D6	1	0.058513750731421885	EP400P1	TRUE	+	FALSE	0	EP400	30887
chr12	14370504	+	hg38	115	XL10-HSC	xxx	GTSP5738	HSC	D6	1	0.058513750731421885	ATF7IP	TRUE	+	FALSE	0	ATF7IP	0
chr12	24870799	+	hg38	1	XL10-HSC	xxx	GTSP5738	HSC	D6	1	0.058513750731421885	BCAT1	TRUE	-	FALSE	0	LRMP	-181446
chr12	29310603	+	hg38	2	XL10-HSC	xxx	GTSP5738	HSC	D6	1	0.058513750731421885	FAR2,LOC100506606	TRUE	+,-	FALSE	0	PTHLH	-1338619
chr12	311812	+	hg38	96	XL10-HSC	xxx	GTSP5738	HSC	D6	1	0.058513750731421885	KDM5A	TRUE	-	FALSE	0	KDM5A	0
chr12	31530805	+	hg38	388	XL10-HSC	xxx	GTSP5738	HSC	D6	1	0.058513750731421885	DENND5B	TRUE	-	FALSE	0	PTHLH	-3558821
chr12	331684	+	hg38	560	XL10-HSC	xxx	GTSP5738	HSC	D6	2	0.11702750146284377	KDM5A	TRUE	-	FALSE	0	KDM5A	0
chr12	45955522	+	hg38	236	XL10-HSC	xxx	GTSP5738	HSC	D6	1	0.058513750731421885	SCAF11	TRUE	-	FALSE	0	ARID2	47481
chr12	50449027	+	hg38	493	XL10-HSC	xxx	GTSP5738	HSC	D6	3	0.17554125219426564	LARP4	TRUE	+	FALSE	0	ATF1	-314977
chr12	50538832	+	hg38	435	XL10-HSC	xxx	GTSP5738	HSC	D6	1	0.058513750731421885	DIP2B	TRUE	+	FALSE	0	ATF1	-225172
chr12	53472896	+	hg38	158	XL10-HSC	xxx	GTSP5738	HSC	D6	2	0.11702750146284377	PCBP2	TRUE	+	FALSE	0	RARG	-240639
chr12	54337514	+	hg38	1	XL10-HSC	xxx	GTSP5738	HSC	D6	1	0.058513750731421885	COPZ1	TRUE	+	FALSE	0	PPP1R1A	241724
chr12	54337519	+	hg38	261	XL10-HSC	xxx	GTSP5738	HSC	D6	1	0.058513750731421885	COPZ1	TRUE	+	FALSE	0	PPP1R1A	241719
chr12	57411105	+	hg38	34	XL10-HSC	xxx	GTSP5738	HSC	D6	4	0.23405500292568754	R3HDM2	TRUE	-	FALSE	0	INHBE	-44184
chr12	59917446	+	hg38	271	XL10-HSC	xxx	GTSP5738	HSC	D6	1	0.058513750731421885	SLC16A7	FALSE	+	FALSE	127590	CDK4	-2164998
chr12	6573303	+	hg38	1	XL10-HSC	xxx	GTSP5738	HSC	D6	1	0.058513750731421885	CHD4	TRUE	-	FALSE	0	NCAPD2	41336
chr12	6589747	+	hg38	119	XL10-HSC	xxx	GTSP5738	HSC	D6	1	0.058513750731421885	CHD4	TRUE	-	FALSE	0	NCAPD2	57780
chr12	6632626	+	hg38	36	XL10-HSC	xxx	GTSP5738	HSC	D6	1	0.058513750731421885	LPAR5	TRUE	-	FALSE	0	ING4	17910
chr12	66329068	+	hg38	196	XL10-HSC	xxx	GTSP5738	HSC	D6	1	0.058513750731421885	HELB	TRUE	+	FALSE	0	HMGA2	362776
chr12	68297711	+	hg38	488	XL10-HSC	xxx	GTSP5738	HSC	D6	1	0.058513750731421885	MDM1	TRUE	-	FALSE	0	IL22	-44209
chr12	68631102	+	hg38	1	XL10-HSC	xxx	GTSP5738	HSC	D6	1	0.058513750731421885	RAP1B	TRUE	+	FALSE	0	RAP1B	0
chr12	6933426	+	hg38	1	XL10-HSC	xxx	GTSP5738	HSC	D6	1	0.058513750731421885	ATN1	TRUE	+	FALSE	0	PTPN6	-13149
chr12	7009602	+	hg38	1	XL10-HSC	xxx	GTSP5738	HSC	D6	1	0.058513750731421885	LPCAT3	TRUE	-	FALSE	0	PTPN6	48285
chr12	75399193	+	hg38	32	XL10-HSC	xxx	GTSP5738	HSC	D6	1	0.058513750731421885	GLIPR1L2	TRUE	+	FALSE	0	PAWR	4185679
chr12	75486360	+	hg38	282	XL10-HSC	xxx	GTSP5738	HSC	D6	1	0.058513750731421885	GLIPR1	TRUE	+	FALSE	0	PAWR	4098512
chr12	76050226	+	hg38	2	XL10-HSC	xxx	GTSP5738	HSC	D6	1	0.058513750731421885	NAP1L1	TRUE	-	FALSE	0	PAWR	3534646
chr12	76394483	+	hg38	239	XL10-HSC	xxx	GTSP5738	HSC	D6	1	0.058513750731421885	OSBPL8	TRUE	-	FALSE	0	PAWR	3190389
chr12	7737947	+	hg38	241	XL10-HSC	xxx	GTSP5738	HSC	D6	1	0.058513750731421885	CLEC4C	TRUE	-	FALSE	0	C3AR1	318895
chr12	8052813	+	hg38	376	XL10-HSC	xxx	GTSP5738	HSC	D6	2	0.11702750146284377	FOXJ2	TRUE	+	TRUE	0	C3AR1	4029
chr12	91127290	+	hg38	3	XL10-HSC	xxx	GTSP5738	HSC	D6	1	0.058513750731421885	LUM	FALSE	-	FALSE	-15524	BTG1	1012986
chr12	92852501	+	hg38	113	XL10-HSC	xxx	GTSP5738	HSC	D6	1	0.058513750731421885	EEA1	TRUE	-	FALSE	0	BTG1	-706603
chr13	27069933	-	hg38	4	XL10-HSC	xxx	GTSP5738	HSC	D6	1	0.058513750731421885	USP12	TRUE	-	FALSE	0	PDX1	-850096
chr13	32436086	-	hg38	141	XL10-HSC	xxx	GTSP5738	HSC	D6	1	0.058513750731421885	N4BP2L2	TRUE	-	FALSE	0	BRCA2	36413
chr13	35512301	-	hg38	64	XL10-HSC	xxx	GTSP5738	HSC	D6	1	0.058513750731421885	NBEA	TRUE	+	FALSE	0	STARD13	-1835465
chr13	39729872	-	hg38	250	XL10-HSC	xxx	GTSP5738	HSC	D6	2	0.11702750146284377	COG6	TRUE	+	FALSE	0	FOXO1	825790
chr13	40991410	-	hg38	173	XL10-HSC	xxx	GTSP5738	HSC	D6	1	0.058513750731421885	ELF1	TRUE	-	FALSE	0	FOXO1	-324812
chr13	47998243	-	hg38	1	XL10-HSC	xxx	GTSP5738	HSC	D6	1	0.058513750731421885	SUCLA2	TRUE	-	FALSE	0	RB1	-305502
chr13	50074098	-	hg38	200	XL10-HSC	xxx	GTSP5738	HSC	D6	1	0.058513750731421885	DLEU2	TRUE	-	FALSE	0	DLEU2	0
chr13	60558760	-	hg38	101	XL10-HSC	xxx	GTSP5738	HSC	D6	1	0.058513750731421885	TDRD3	TRUE	+	FALSE	0	OLFM4	7506698
chr13	66081833	-	hg38	145	XL10-HSC	xxx	GTSP5738	HSC	D6	1	0.058513750731421885	MIR548X2	FALSE	-	FALSE	-115403	KLF5	-6973141
chr13	66446477	-	hg38	243	XL10-HSC	xxx	GTSP5738	HSC	D6	1	0.058513750731421885	PCDH9	TRUE	-	FALSE	0	KLF5	-6608497
chr13	66789588	-	hg38	1	XL10-HSC	xxx	GTSP5738	HSC	D6	1	0.058513750731421885	PCDH9	TRUE	-	FALSE	0	KLF5	-6265386
chr13	77230063	-	hg38	184	XL10-HSC	xxx	GTSP5738	HSC	D6	1	0.058513750731421885	MYCBP2	TRUE	-	FALSE	0	POU4F1	1369027
chr13	86728103	-	hg38	219	XL10-HSC	xxx	GTSP5738	HSC	D6	3	0.17554125219426564	LINC00430	FALSE	+	FALSE	-181496	MIR17	-4622500
chr13	90221750	-	hg38	2	XL10-HSC	xxx	GTSP5738	HSC	D6	1	0.058513750731421885	MIR622	FALSE	+	FALSE	-9430	MIR17	-1128853
chr13	104972747	+	hg38	535	XL10-HSC	xxx	GTSP5738	HSC	D6	2	0.11702750146284377	DAOA-AS1	FALSE	-	FALSE	486306	ERCC5	2096745
chr13	108309703	+	hg38	5	XL10-HSC	xxx	GTSP5738	HSC	D6	1	0.058513750731421885	TNFSF13B	FALSE	+	FALSE	1218	TNFSF13B	1218
chr13	23862966	+	hg38	429	XL10-HSC	xxx	GTSP5738	HSC	D6	1	0.058513750731421885	MIPEP	TRUE	-	FALSE	0	FGF9	2158464
chr13	24897488	+	hg38	225	XL10-HSC	xxx	GTSP5738	HSC	D6	1	0.058513750731421885	CENPJ	TRUE	-	FALSE	0	PDX1	-3022541
chr13	32067062	+	hg38	3	XL10-HSC	xxx	GTSP5738	HSC	D6	1	0.058513750731421885	FRY	TRUE	+	FALSE	0	BRCA2	-248416
chr13	35299616	+	hg38	1	XL10-HSC	xxx	GTSP5738	HSC	D6	1	0.058513750731421885	NBEA	TRUE	+	FALSE	0	STARD13	-1622780
chr13	40650240	+	hg38	33	XL10-HSC	xxx	GTSP5738	HSC	D6	1	0.058513750731421885	FOXO1	TRUE	-	FALSE	0	FOXO1	0
chr13	44345541	+	hg38	4	XL10-HSC	xxx	GTSP5738	HSC	D6	1	0.058513750731421885	SERP2	FALSE	+	FALSE	-28107	LCP1	1780380
chr13	45957808	+	hg38	485	XL10-HSC	xxx	GTSP5738	HSC	D6	1	0.058513750731421885	ZC3H13	TRUE	-	FALSE	0	LCP1	168113
chr13	47366208	+	hg38	13	XL10-HSC	xxx	GTSP5738	HSC	D6	1	0.058513750731421885	HTR2A	FALSE	-	FALSE	-469131	RB1	-937537
chr13	59925199	+	hg38	362	XL10-HSC	xxx	GTSP5738	HSC	D6	1	0.058513750731421885	DIAPH3	TRUE	-	FALSE	0	OLFM4	6873137
chr13	59969417	+	hg38	13	XL10-HSC	xxx	GTSP5738	HSC	D6	1	0.058513750731421885	DIAPH3	TRUE	-	FALSE	0	OLFM4	6917355
chr13	60443324	+	hg38	749	XL10-HSC	xxx	GTSP5738	HSC	D6	2	0.11702750146284377	TDRD3	TRUE	+	FALSE	0	OLFM4	7391262
chr13	67490857	+	hg38	3	XL10-HSC	xxx	GTSP5738	HSC	D6	1	0.058513750731421885	LINC00364	FALSE	+	FALSE	110862	KLF5	-5564117
chr13	69687795	+	hg38	1	XL10-HSC	xxx	GTSP5738	HSC	D6	1	0.058513750731421885	KLHL1	FALSE	-	FALSE	12796	KLF5	-3367179
chr13	70961477	+	hg38	81	XL10-HSC	xxx	GTSP5738	HSC	D6	2	0.11702750146284377	LINC00348	FALSE	+	FALSE	-53662	KLF5	-2093497
chr13	74089557	+	hg38	1	XL10-HSC	xxx	GTSP5738	HSC	D6	1	0.058513750731421885	KLF12	TRUE	-	FALSE	0	KLF5	1012014
chr13	79396036	+	hg38	344	XL10-HSC	xxx	GTSP5738	HSC	D6	1	0.058513750731421885	RBM26	TRUE	-	FALSE	0	POU4F1	-792475
chr13	88836063	+	hg38	5	XL10-HSC	xxx	GTSP5738	HSC	D6	1	0.058513750731421885	LINC00560	FALSE	+	FALSE	205665	MIR17	-2514540
chr13	94226116	+	hg38	1	XL10-HSC	xxx	GTSP5738	HSC	D6	1	0.058513750731421885	GPC6	TRUE	+	FALSE	0	GPC5	1358878
chr13	96463954	+	hg38	1	XL10-HSC	xxx	GTSP5738	HSC	D6	1	0.058513750731421885	HS6ST3	TRUE	+	FALSE	0	RAP2A	-970265
chr14	102191583	-	hg38	2	XL10-HSC	xxx	GTSP5738	HSC	D6	1	0.058513750731421885	WDR20	TRUE	+	FALSE	0	HSP90AA1	-51833
chr14	103457815	-	hg38	44	XL10-HSC	xxx	GTSP5738	HSC	D6	1	0.058513750731421885	MARK3	TRUE	+	FALSE	0	XRCC3	239800
chr14	106222821	-	hg38	1	XL10-HSC	xxx	GTSP5738	HSC	D6	1	0.058513750731421885	LINC00226	FALSE	+	FALSE	-64851	ELK2AP	-550013
chr14	106467742	-	hg38	1	XL10-HSC	xxx	GTSP5738	HSC	D6	1	0.058513750731421885	LINC00221	FALSE	+	FALSE	-14695	ELK2AP	-794934
chr14	30579048	-	hg38	52	XL10-HSC	xxx	GTSP5738	HSC	D6	1	0.058513750731421885	G2E3	TRUE	+	FALSE	0	PRKD1	-651305
chr14	35202988	-	hg38	8	XL10-HSC	xxx	GTSP5738	HSC	D6	1	0.058513750731421885	KIAA0391	TRUE	+	FALSE	0	NFKBIA	198520
chr14	39063652	-	hg38	244	XL10-HSC	xxx	GTSP5738	HSC	D6	1	0.058513750731421885	SEC23A	TRUE	-	FALSE	0	FOXA1	-1468531
chr14	43036493	-	hg38	517	XL10-HSC	xxx	GTSP5738	HSC	D6	1	0.058513750731421885	LRFN5	FALSE	+	FALSE	1131943	FSCB	1467654
chr14	45107621	-	hg38	385	XL10-HSC	xxx	GTSP5738	HSC	D6	1	0.058513750731421885	PRPF39	TRUE	+	FALSE	0	FSCB	-600324
chr14	47188881	-	hg38	589	XL10-HSC	xxx	GTSP5738	HSC	D6	1	0.058513750731421885	MDGA2	TRUE	-	FALSE	0	FSCB	-2681584
chr14	50443346	-	hg38	550	XL10-HSC	xxx	GTSP5738	HSC	D6	2	0.11702750146284377	MAP4K5	TRUE	-	FALSE	0	SAV1	190232
chr14	51705658	-	hg38	102	XL10-HSC	xxx	GTSP5738	HSC	D6	1	0.058513750731421885	FRMD6	TRUE	+	FALSE	0	NIN	-874536
chr14	53038631	-	hg38	101	XL10-HSC	xxx	GTSP5738	HSC	D6	2	0.11702750146284377	DDHD1	TRUE	-	TRUE	0	CDKN3	-1358235
chr14	65521051	-	hg38	236	XL10-HSC	xxx	GTSP5738	HSC	D6	2	0.11702750146284377	FUT8	TRUE	+	FALSE	0	FUT8	0
chr14	68171635	-	hg38	17	XL10-HSC	xxx	GTSP5738	HSC	D6	1	0.058513750731421885	RAD51B	TRUE	+	FALSE	0	RAD51B	0
chr14	75043831	-	hg38	27	XL10-HSC	xxx	GTSP5738	HSC	D6	1	0.058513750731421885	MLH3	TRUE	-	FALSE	0	PGF	-88066
chr14	85565896	-	hg38	158	XL10-HSC	xxx	GTSP5738	HSC	D6	1	0.058513750731421885	FLRT2	TRUE	+	FALSE	0	PTPN21	2899880
chr14	88827914	-	hg38	6	XL10-HSC	xxx	GTSP5738	HSC	D6	1	0.058513750731421885	TTC8	TRUE	+	FALSE	0	PTPN21	-273134
chr14	93213348	-	hg38	506	XL10-HSC	xxx	GTSP5738	HSC	D6	1	0.058513750731421885	UBR7	TRUE	+	FALSE	0	UNC79	-119869
chr14	96380027	-	hg38	5	XL10-HSC	xxx	GTSP5738	HSC	D6	1	0.058513750731421885	GSKIP	TRUE	+	FALSE	0	VRK1	-417318
chr14	100988960	+	hg38	1	XL10-HSC	xxx	GTSP5738	HSC	D6	1	0.058513750731421885	MEG8	TRUE	+	FALSE	0	MEG3	127933
chr14	103497702	+	hg38	3	XL10-HSC	xxx	GTSP5738	HSC	D6	1	0.058513750731421885	MARK3	TRUE	+	FALSE	0	XRCC3	199913
chr14	103931081	+	hg38	2	XL10-HSC	xxx	GTSP5738	HSC	D6	1	0.058513750731421885	TDRD9	TRUE	+	FALSE	0	XRCC3	-215594
chr14	104994463	+	hg38	276	XL10-HSC	xxx	GTSP5738	HSC	D6	1	0.058513750731421885	CLBA1	TRUE	+	FALSE	0	JAG2	146516
chr14	105434174	+	hg38	612	XL10-HSC	xxx	GTSP5738	HSC	D6	1	0.058513750731421885	MTA1	TRUE	+	FALSE	0	MTA1	0
chr14	105821966	+	hg38	159	XL10-HSC	xxx	GTSP5738	HSC	D6	1	0.058513750731421885	MIR4539	FALSE	-	FALSE	35545	ELK2AP	-149158
chr14	105991728	+	hg38	6	XL10-HSC	xxx	GTSP5738	HSC	D6	1	0.058513750731421885	ADAM6	FALSE	-	FALSE	-19458	ELK2AP	-318920
chr14	22483757	+	hg38	345	XL10-HSC	xxx	GTSP5738	HSC	D6	1	0.058513750731421885	LOC105370401	FALSE	-	FALSE	-797	MMP14	-352774
chr14	23497078	+	hg38	31	XL10-HSC	xxx	GTSP5738	HSC	D6	1	0.058513750731421885	THTPA	FALSE	+	FALSE	-14680	BCL2L2	185318
chr14	24089499	+	hg38	1	XL10-HSC	xxx	GTSP5738	HSC	D6	1	0.058513750731421885	NRL	TRUE	-	FALSE	0	BCL2L2	777739
chr14	35757361	+	hg38	52	XL10-HSC	xxx	GTSP5738	HSC	D6	3	0.17554125219426564	RALGAPA1	TRUE	-	FALSE	0	NFKBIA	-352606
chr14	35833553	+	hg38	140	XL10-HSC	xxx	GTSP5738	HSC	D6	1	0.058513750731421885	BRMS1L	TRUE	+	FALSE	0	NFKBIA	-428798
chr14	39292451	+	hg38	123	XL10-HSC	xxx	GTSP5738	HSC	D6	1	0.058513750731421885	MIA2	TRUE	+	FALSE	0	FOXA1	-1697330
chr14	49806380	+	hg38	167	XL10-HSC	xxx	GTSP5738	HSC	D6	1	0.058513750731421885	NEMF	TRUE	-	FALSE	0	ARF6	-86636
chr14	49969845	+	hg38	250	XL10-HSC	xxx	GTSP5738	HSC	D6	1	0.058513750731421885	MIR6076	FALSE	+	FALSE	3333	ARF6	72790
chr14	56310533	+	hg38	438	XL10-HSC	xxx	GTSP5738	HSC	D6	1	0.058513750731421885	PELI2	FALSE	+	FALSE	9219	OTX2	490172
chr14	63706474	+	hg38	128	XL10-HSC	xxx	GTSP5738	HSC	D6	1	0.058513750731421885	SGPP1	TRUE	-	FALSE	0	SYNE2	-146489
chr14	67940737	+	hg38	529	XL10-HSC	xxx	GTSP5738	HSC	D6	1	0.058513750731421885	RAD51B	TRUE	+	FALSE	0	RAD51B	0
chr14	68106771	+	hg38	2	XL10-HSC	xxx	GTSP5738	HSC	D6	1	0.058513750731421885	RAD51B	TRUE	+	FALSE	0	RAD51B	0
chr14	73333762	+	hg38	345	XL10-HSC	xxx	GTSP5738	HSC	D6	1	0.058513750731421885	NUMB	TRUE	-	FALSE	0	PNMA1	378019
chr14	90710073	+	hg38	2	XL10-HSC	xxx	GTSP5738	HSC	D6	1	0.058513750731421885	TTC7B	TRUE	-	FALSE	0	GPR68	522457
chr14	93299188	+	hg38	549	XL10-HSC	xxx	GTSP5738	HSC	D6	1	0.058513750731421885	BTBD7	TRUE	-	FALSE	0	UNC79	-34029
chr14	93299194	+	hg38	1	XL10-HSC	xxx	GTSP5738	HSC	D6	1	0.058513750731421885	BTBD7	TRUE	-	FALSE	0	UNC79	-34023
chr14	96292019	+	hg38	156	XL10-HSC	xxx	GTSP5738	HSC	D6	2	0.11702750146284377	ATG2B	TRUE	-	FALSE	0	VRK1	-505326
chr14	99440011	+	hg38	11	XL10-HSC	xxx	GTSP5738	HSC	D6	1	0.058513750731421885	SETD3	TRUE	-	FALSE	0	BCL11B	-168297
chr15	29145011	-	hg38	1	XL10-HSC	xxx	GTSP5738	HSC	D6	1	0.058513750731421885	FAM189A1	TRUE	-	FALSE	0	TRPM1	1856048
chr15	33095007	-	hg38	219	XL10-HSC	xxx	GTSP5738	HSC	D6	1	0.058513750731421885	FMN1	TRUE	-	FALSE	0	GREM1	360337
chr15	40709846	-	hg38	45	XL10-HSC	xxx	GTSP5738	HSC	D6	1	0.058513750731421885	RAD51	TRUE	+	FALSE	0	KNL1	47162
chr15	41074977	-	hg38	335	XL10-HSC	xxx	GTSP5738	HSC	D6	1	0.058513750731421885	INO80	TRUE	-	FALSE	0	SPINT1	217321
chr15	42987705	-	hg38	1	XL10-HSC	xxx	GTSP5738	HSC	D6	1	0.058513750731421885	UBR1	TRUE	-	FALSE	0	TYRO3	1408366
chr15	42987906	-	hg38	454	XL10-HSC	xxx	GTSP5738	HSC	D6	2	0.11702750146284377	UBR1	TRUE	-	FALSE	0	TYRO3	1408567
chr15	48505335	-	hg38	5	XL10-HSC	xxx	GTSP5738	HSC	D6	1	0.058513750731421885	FBN1	TRUE	-	FALSE	0	SHC4	318400
chr15	56922896	-	hg38	322	XL10-HSC	xxx	GTSP5738	HSC	D6	1	0.058513750731421885	TCF12	TRUE	+	FALSE	0	TCF12	0
chr15	65157812	-	hg38	45	XL10-HSC	xxx	GTSP5738	HSC	D6	1	0.058513750731421885	CLPX	TRUE	-	TRUE	0	MAP2K1	-1229059
chr15	65775327	-	hg38	24	XL10-HSC	xxx	GTSP5738	HSC	D6	1	0.058513750731421885	DENND4A	TRUE	-	FALSE	0	MAP2K1	-611544
chr15	68106206	-	hg38	1	XL10-HSC	xxx	GTSP5738	HSC	D6	1	0.058513750731421885	PIAS1	TRUE	+	FALSE	0	ITGA11	195496
chr15	74000273	-	hg38	338	XL10-HSC	xxx	GTSP5738	HSC	D6	1	0.058513750731421885	PML	TRUE	+	FALSE	0	PML	0
chr15	80062420	-	hg38	53	XL10-HSC	xxx	GTSP5738	HSC	D6	1	0.058513750731421885	ZFAND6	TRUE	+	FALSE	0	BCL2A1	-91118
chr15	90757648	-	hg38	1	XL10-HSC	xxx	GTSP5738	HSC	D6	1	0.058513750731421885	BLM	TRUE	+	FALSE	0	BLM	0
chr15	20268936	+	hg38	1	XL10-HSC	xxx	GTSP5738	HSC	D6	1	0.058513750731421885	CHEK2P2	FALSE	+	FALSE	-13806	NBEAP1	400530
chr15	34324216	+	hg38	1	XL10-HSC	xxx	GTSP5738	HSC	D6	1	0.058513750731421885	SLC12A6	TRUE	-	FALSE	0	NUTM1	-19097
chr15	40032302	+	hg38	5	XL10-HSC	xxx	GTSP5738	HSC	D6	1	0.058513750731421885	EIF2AK4	TRUE	+	FALSE	0	BUB1B	-128705
chr15	41249587	+	hg38	47	XL10-HSC	xxx	GTSP5738	HSC	D6	1	0.058513750731421885	CHP1	TRUE	+	FALSE	0	TYRO3	-309433
chr15	42195228	+	hg38	210	XL10-HSC	xxx	GTSP5738	HSC	D6	2	0.11702750146284377	VPS39	TRUE	-	FALSE	0	TYRO3	615889
chr15	44439487	+	hg38	115	XL10-HSC	xxx	GTSP5738	HSC	D6	1	0.058513750731421885	CTDSPL2	TRUE	+	FALSE	0	B2M	-271998
chr15	52666604	+	hg38	21	XL10-HSC	xxx	GTSP5738	HSC	D6	1	0.058513750731421885	FAM214A	TRUE	-	FALSE	0	MAPK6	600338
chr15	57206308	+	hg38	6	XL10-HSC	xxx	GTSP5738	HSC	D6	1	0.058513750731421885	TCF12	TRUE	+	FALSE	0	TCF12	0
chr15	63554229	+	hg38	1	XL10-HSC	xxx	GTSP5738	HSC	D6	1	0.058513750731421885	USP3	TRUE	+	FALSE	0	USP3	0
chr15	78017679	+	hg38	349	XL10-HSC	xxx	GTSP5738	HSC	D6	2	0.11702750146284377	TBC1D2B	TRUE	-	FALSE	0	CHRNB4	606430
chr15	89248858	+	hg38	2	XL10-HSC	xxx	GTSP5738	HSC	D6	1	0.058513750731421885	FANCI	TRUE	+	FALSE	0	ABHD2	46497
chr15	90778448	+	hg38	3	XL10-HSC	xxx	GTSP5738	HSC	D6	1	0.058513750731421885	BLM	TRUE	+	FALSE	0	BLM	0
chr16	11227576	-	hg38	8	XL10-HSC	xxx	GTSP5738	HSC	D6	1	0.058513750731421885	SOCS1	FALSE	-	FALSE	26839	SOCS1	26839
chr16	118830	-	hg38	422	XL10-HSC	xxx	GTSP5738	HSC	D6	2	0.11702750146284377	NPRL3	TRUE	-	FALSE	0	AXIN1	168608
chr16	15872924	-	hg38	497	XL10-HSC	xxx	GTSP5738	HSC	D6	1	0.058513750731421885	FOPNL	TRUE	-	FALSE	0	MYH11	-15893
chr16	1637389	-	hg38	101	XL10-HSC	xxx	GTSP5738	HSC	D6	1	0.058513750731421885	CRAMP1	TRUE	+	FALSE	0	NME3	132929
chr16	20803070	-	hg38	180	XL10-HSC	xxx	GTSP5738	HSC	D6	1	0.058513750731421885	ERI2	TRUE	-	FALSE	0	UQCRC2	-1149992
chr16	22229263	-	hg38	52	XL10-HSC	xxx	GTSP5738	HSC	D6	1	0.058513750731421885	EEF2K	TRUE	+	FALSE	0	UQCRC2	245602
chr16	2259220	-	hg38	148	XL10-HSC	xxx	GTSP5738	HSC	D6	1	0.058513750731421885	RNPS1	TRUE	-	FALSE	0	ABCA3	16656
chr16	243020	-	hg38	123	XL10-HSC	xxx	GTSP5738	HSC	D6	1	0.058513750731421885	FAM234A	TRUE	+	FALSE	0	AXIN1	44418
chr16	29031294	-	hg38	24	XL10-HSC	xxx	GTSP5738	HSC	D6	1	0.058513750731421885	LAT	FALSE	+	FALSE	40510	EIF3C	295563
chr16	30319636	-	hg38	65	XL10-HSC	xxx	GTSP5738	HSC	D6	1	0.058513750731421885	SMG1P5	TRUE	-	FALSE	0	CORO1A	130559
chr16	30462486	-	hg38	363	XL10-HSC	xxx	GTSP5738	HSC	D6	1	0.058513750731421885	ITGAL	FALSE	+	FALSE	-10174	CORO1A	273409
chr16	335393	-	hg38	64	XL10-HSC	xxx	GTSP5738	HSC	D6	1	0.058513750731421885	AXIN1	TRUE	-	FALSE	0	AXIN1	0
chr16	336603	-	hg38	396	XL10-HSC	xxx	GTSP5738	HSC	D6	1	0.058513750731421885	AXIN1	TRUE	-	FALSE	0	AXIN1	0
chr16	3627818	-	hg38	447	XL10-HSC	xxx	GTSP5738	HSC	D6	1	0.058513750731421885	SLX4	FALSE	-	FALSE	-16211	TRAP1	30217
chr16	407293	-	hg38	369	XL10-HSC	xxx	GTSP5738	HSC	D6	1	0.058513750731421885	DECR2	TRUE	+	FALSE	0	AXIN1	-54616
chr16	50700944	-	hg38	22	XL10-HSC	xxx	GTSP5738	HSC	D6	1	0.058513750731421885	NOD2	TRUE	+	FALSE	0	CYLD	-41104
chr16	67039267	-	hg38	108	XL10-HSC	xxx	GTSP5738	HSC	D6	1	0.058513750731421885	CBFB	TRUE	+	FALSE	0	CBFB	0
chr16	67054021	-	hg38	480	XL10-HSC	xxx	GTSP5738	HSC	D6	1	0.058513750731421885	CBFB	TRUE	+	FALSE	0	CBFB	0
chr16	67594503	-	hg38	1	XL10-HSC	xxx	GTSP5738	HSC	D6	1	0.058513750731421885	CTCF	TRUE	+	FALSE	0	E2F4	395584
chr16	67715634	-	hg38	123	XL10-HSC	xxx	GTSP5738	HSC	D6	1	0.058513750731421885	GFOD2	TRUE	-	FALSE	0	NFATC3	-369730
chr16	70562723	-	hg38	164	XL10-HSC	xxx	GTSP5738	HSC	D6	1	0.058513750731421885	SF3B3	TRUE	+	FALSE	0	VAC14	124714
chr16	737850	-	hg38	361	XL10-HSC	xxx	GTSP5738	HSC	D6	1	0.058513750731421885	NARFL	TRUE	-	FALSE	0	LMF1	115782
chr16	75060077	-	hg38	496	XL10-HSC	xxx	GTSP5738	HSC	D6	1	0.058513750731421885	ZNRF1	TRUE	+	FALSE	0	ZFHX3	-2001441
chr16	88573845	-	hg38	106	XL10-HSC	xxx	GTSP5738	HSC	D6	1	0.058513750731421885	ZC3H18	TRUE	+	FALSE	0	CDT1	-229931
chr16	88983	-	hg38	311	XL10-HSC	xxx	GTSP5738	HSC	D6	1	0.058513750731421885	NPRL3	TRUE	-	FALSE	0	AXIN1	198455
chr16	89126591	-	hg38	8	XL10-HSC	xxx	GTSP5738	HSC	D6	1	0.058513750731421885	ACSF3	TRUE	+	FALSE	0	CBFA2T3	-149494
chr16	89130734	-	hg38	2	XL10-HSC	xxx	GTSP5738	HSC	D6	1	0.058513750731421885	ACSF3	TRUE	+	FALSE	0	CBFA2T3	-153637
chr16	89346924	-	hg38	3	XL10-HSC	xxx	GTSP5738	HSC	D6	1	0.058513750731421885	ANKRD11	TRUE	-	FALSE	0	CBFA2T3	-369827
chr16	89763091	-	hg38	20	XL10-HSC	xxx	GTSP5738	HSC	D6	1	0.058513750731421885	FANCA	TRUE	-	FALSE	0	FANCA	0
chr16	89810824	-	hg38	2	XL10-HSC	xxx	GTSP5738	HSC	D6	1	0.058513750731421885	FANCA	TRUE	-	FALSE	0	FANCA	0
chr16	89885741	-	hg38	1	XL10-HSC	xxx	GTSP5738	HSC	D6	1	0.058513750731421885	TCF25	TRUE	+	FALSE	0	FANCA	-69082
chr16	14178302	+	hg38	33	XL10-HSC	xxx	GTSP5738	HSC	D6	1	0.058513750731421885	MKL2	TRUE	+	FALSE	0	ERCC4	225953
chr16	1462854	+	hg38	119	XL10-HSC	xxx	GTSP5738	HSC	D6	1	0.058513750731421885	CLCN7	TRUE	-	FALSE	0	NME3	307464
chr16	15001666	+	hg38	12	XL10-HSC	xxx	GTSP5738	HSC	D6	1	0.058513750731421885	PDXDC1	TRUE	+	FALSE	0	MYH11	701467
chr16	15007925	+	hg38	2	XL10-HSC	xxx	GTSP5738	HSC	D6	1	0.058513750731421885	PDXDC1	TRUE	+	FALSE	0	MYH11	695208
chr16	15038268	+	hg38	264	XL10-HSC	xxx	GTSP5738	HSC	D6	1	0.058513750731421885	PDXDC1,NTAN1	TRUE	+,-	TRUE	0	MYH11	664865
chr16	1569780	+	hg38	818	XL10-HSC	xxx	GTSP5738	HSC	D6	3	0.17554125219426564	IFT140	TRUE	-	FALSE	0	NME3	200538
chr16	16069628	+	hg38	125	XL10-HSC	xxx	GTSP5738	HSC	D6	1	0.058513750731421885	ABCC1	TRUE	+	FALSE	0	ABCC1	0
chr16	1633935	+	hg38	112	XL10-HSC	xxx	GTSP5738	HSC	D6	1	0.058513750731421885	CRAMP1	TRUE	+	FALSE	0	NME3	136383
chr16	1647528	+	hg38	7	XL10-HSC	xxx	GTSP5738	HSC	D6	1	0.058513750731421885	CRAMP1	TRUE	+	FALSE	0	NME3	122790
chr16	18872300	+	hg38	1	XL10-HSC	xxx	GTSP5738	HSC	D6	1	0.058513750731421885	SMG1	TRUE	-	TRUE	0	ABCC1	2729225
chr16	1964121	+	hg38	11	XL10-HSC	xxx	GTSP5738	HSC	D6	1	0.058513750731421885	RPS2	TRUE	-	FALSE	0	TSC2	-83772
chr16	2119801	+	hg38	2	XL10-HSC	xxx	GTSP5738	HSC	D6	1	0.058513750731421885	PKD1	TRUE	-	FALSE	0	TSC2	31080
chr16	2444293	+	hg38	89	XL10-HSC	xxx	GTSP5738	HSC	D6	1	0.058513750731421885	CCNF	TRUE	+	FALSE	0	CCNF	0
chr16	28761885	+	hg38	1	XL10-HSC	xxx	GTSP5738	HSC	D6	1	0.058513750731421885	NPIPB9	TRUE	+	FALSE	0	EIF3C	26154
chr16	29919679	+	hg38	378	XL10-HSC	xxx	GTSP5738	HSC	D6	1	0.058513750731421885	KCTD13	TRUE	-	FALSE	0	MVP	71639
chr16	30070902	+	hg38	121	XL10-HSC	xxx	GTSP5738	HSC	D6	1	0.058513750731421885	ALDOA	FALSE	+	FALSE	481	MAPK3	43201
chr16	30652182	+	hg38	423	XL10-HSC	xxx	GTSP5738	HSC	D6	1	0.058513750731421885	PRR14	TRUE	+	FALSE	0	STX4	-380911
chr16	30652551	+	hg38	246	XL10-HSC	xxx	GTSP5738	HSC	D6	1	0.058513750731421885	PRR14	TRUE	+	FALSE	0	STX4	-380542
chr16	3565003	+	hg38	14	XL10-HSC	xxx	GTSP5738	HSC	D6	1	0.058513750731421885	NLRC3	TRUE	-	TRUE	0	TRAP1	93032
chr16	3606272	+	hg38	307	XL10-HSC	xxx	GTSP5738	HSC	D6	1	0.058513750731421885	SLX4	TRUE	-	FALSE	0	TRAP1	51763
chr16	47584692	+	hg38	137	XL10-HSC	xxx	GTSP5738	HSC	D6	1	0.058513750731421885	PHKB	TRUE	+	FALSE	0	ZNF423	1902837
chr16	53149257	+	hg38	419	XL10-HSC	xxx	GTSP5738	HSC	D6	2	0.11702750146284377	CHD9	TRUE	+	FALSE	0	CHD9	0
chr16	53211700	+	hg38	1	XL10-HSC	xxx	GTSP5738	HSC	D6	1	0.058513750731421885	CHD9	TRUE	+	FALSE	0	CHD9	0
chr16	53282351	+	hg38	5	XL10-HSC	xxx	GTSP5738	HSC	D6	1	0.058513750731421885	CHD9	TRUE	+	FALSE	0	CHD9	0
chr16	53472646	+	hg38	1	XL10-HSC	xxx	GTSP5738	HSC	D6	1	0.058513750731421885	RBL2	TRUE	+	FALSE	0	RBL2	0
chr16	67087628	+	hg38	14	XL10-HSC	xxx	GTSP5738	HSC	D6	1	0.058513750731421885	CBFB	TRUE	+	FALSE	0	CBFB	0
chr16	67352369	+	hg38	195	XL10-HSC	xxx	GTSP5738	HSC	D6	3	0.17554125219426564	LRRC36	TRUE	+	FALSE	0	E2F4	153450
chr16	69151854	+	hg38	171	XL10-HSC	xxx	GTSP5738	HSC	D6	1	0.058513750731421885	UTP4	TRUE	+	FALSE	0	CDH1	316311
chr16	70410215	+	hg38	4	XL10-HSC	xxx	GTSP5738	HSC	D6	1	0.058513750731421885	ST3GAL2	TRUE	-	FALSE	0	VAC14	277222
chr16	70437528	+	hg38	3	XL10-HSC	xxx	GTSP5738	HSC	D6	1	0.058513750731421885	ST3GAL2	TRUE	-	FALSE	0	VAC14	249909
chr16	71607867	+	hg38	292	XL10-HSC	xxx	GTSP5738	HSC	D6	1	0.058513750731421885	MARVELD3	FALSE	+	FALSE	-18284	PHLPP2	37055
chr16	72646188	+	hg38	369	XL10-HSC	xxx	GTSP5738	HSC	D6	1	0.058513750731421885	LINC01572	TRUE	-	FALSE	0	ZFHX3	136695
chr16	73842085	+	hg38	1	XL10-HSC	xxx	GTSP5738	HSC	D6	1	0.058513750731421885	LOC101928035	FALSE	-	FALSE	350305	ZFHX3	-783449
chr16	758365	+	hg38	7	XL10-HSC	xxx	GTSP5738	HSC	D6	1	0.058513750731421885	MSLN	FALSE	+	FALSE	-2398	LMF1	95267
chr16	76280090	+	hg38	145	XL10-HSC	xxx	GTSP5738	HSC	D6	2	0.11702750146284377	CNTNAP4	TRUE	+	FALSE	0	ADAMTS18	1002036
chr16	81381423	+	hg38	58	XL10-HSC	xxx	GTSP5738	HSC	D6	1	0.058513750731421885	GAN	FALSE	+	FALSE	1224	CDH13	-1245369
chr16	87961109	+	hg38	26	XL10-HSC	xxx	GTSP5738	HSC	D6	1	0.058513750731421885	BANP	TRUE	+	FALSE	0	FBXO31	-569001
chr16	87988300	+	hg38	1	XL10-HSC	xxx	GTSP5738	HSC	D6	1	0.058513750731421885	BANP	TRUE	+	FALSE	0	FBXO31	-596192
chr16	88597526	+	hg38	466	XL10-HSC	xxx	GTSP5738	HSC	D6	1	0.058513750731421885	ZC3H18	TRUE	+	FALSE	0	CDT1	-206250
chr16	88774367	+	hg38	15	XL10-HSC	xxx	GTSP5738	HSC	D6	1	0.058513750731421885	PIEZO1	TRUE	-	FALSE	0	CDT1	-29409
chr16	89340214	+	hg38	118	XL10-HSC	xxx	GTSP5738	HSC	D6	1	0.058513750731421885	ANKRD11	TRUE	-	FALSE	0	CBFA2T3	-363117
chr16	89772644	+	hg38	8	XL10-HSC	xxx	GTSP5738	HSC	D6	1	0.058513750731421885	FANCA	TRUE	-	FALSE	0	FANCA	0
chr17	1761736	-	hg38	264	XL10-HSC	xxx	GTSP5738	HSC	D6	1	0.058513750731421885	SERPINF1	FALSE	+	FALSE	-187	TLCD2	-51367
chr17	17923160	-	hg38	60	XL10-HSC	xxx	GTSP5738	HSC	D6	1	0.058513750731421885	TOM1L2	TRUE	-	FALSE	0	FLII	321653
chr17	1800849	-	hg38	1	XL10-HSC	xxx	GTSP5738	HSC	D6	1	0.058513750731421885	SMYD4	TRUE	-	TRUE	0	TLCD2	-90480
chr17	2211778	-	hg38	3	XL10-HSC	xxx	GTSP5738	HSC	D6	2	0.11702750146284377	SMG6	TRUE	-	FALSE	0	SMG6	0
chr17	28596296	-	hg38	2	XL10-HSC	xxx	GTSP5738	HSC	D6	1	0.058513750731421885	SPAG5	TRUE	-	FALSE	0	TRAF4	-147707
chr17	28944448	-	hg38	270	XL10-HSC	xxx	GTSP5738	HSC	D6	1	0.058513750731421885	PHF12,LOC101927018	TRUE	-,+	FALSE	0	TRAF4	193489
chr17	29063028	-	hg38	20	XL10-HSC	xxx	GTSP5738	HSC	D6	1	0.058513750731421885	PIPOX	FALSE	+	FALSE	5809	TRAF4	312069
chr17	29441125	-	hg38	1	XL10-HSC	xxx	GTSP5738	HSC	D6	1	0.058513750731421885	TAOK1	TRUE	+	FALSE	0	TRAF4	690166
chr17	30490691	-	hg38	389	XL10-HSC	xxx	GTSP5738	HSC	D6	1	0.058513750731421885	GOSR1	TRUE	+	FALSE	0	NF1	-604234
chr17	31106801	-	hg38	5	XL10-HSC	xxx	GTSP5738	HSC	D6	1	0.058513750731421885	NF1	TRUE	+	FALSE	0	NF1	0
chr17	31358270	-	hg38	1	XL10-HSC	xxx	GTSP5738	HSC	D6	1	0.058513750731421885	NF1	TRUE	+	FALSE	0	NF1	0
chr17	32808229	-	hg38	436	XL10-HSC	xxx	GTSP5738	HSC	D6	1	0.058513750731421885	MYO1D	TRUE	-	FALSE	0	CDK5R1	316975
chr17	36974486	-	hg38	264	XL10-HSC	xxx	GTSP5738	HSC	D6	1	0.058513750731421885	AATF	TRUE	+	FALSE	0	AATF	0
chr17	3814724	-	hg38	2	XL10-HSC	xxx	GTSP5738	HSC	D6	1	0.058513750731421885	NCBP3	TRUE	-	FALSE	0	TRPV1	-205312
chr17	39525624	-	hg38	128	XL10-HSC	xxx	GTSP5738	HSC	D6	1	0.058513750731421885	CDK12	TRUE	+	FALSE	0	PPP1R1B	-101298
chr17	39533595	-	hg38	114	XL10-HSC	xxx	GTSP5738	HSC	D6	1	0.058513750731421885	CDK12	TRUE	+	TRUE	0	PPP1R1B	-93327
chr17	40249659	-	hg38	13	XL10-HSC	xxx	GTSP5738	HSC	D6	1	0.058513750731421885	WIPF2	TRUE	+	FALSE	0	CDC6	-38233
chr17	40642005	-	hg38	427	XL10-HSC	xxx	GTSP5738	HSC	D6	1	0.058513750731421885	SMARCE1	TRUE	-	FALSE	0	CCR7	-76520
chr17	42245961	-	hg38	330	XL10-HSC	xxx	GTSP5738	HSC	D6	2	0.11702750146284377	STAT5B	TRUE	-	FALSE	0	STAT5B	0
chr17	42380776	-	hg38	43	XL10-HSC	xxx	GTSP5738	HSC	D6	1	0.058513750731421885	STAT3	TRUE	-	FALSE	0	STAT3	0
chr17	44056761	-	hg38	55	XL10-HSC	xxx	GTSP5738	HSC	D6	1	0.058513750731421885	LSM12	TRUE	-	FALSE	0	PYY	-52291
chr17	4667652	-	hg38	122	XL10-HSC	xxx	GTSP5738	HSC	D6	1	0.058513750731421885	PELP1	FALSE	-	FALSE	3730	ALOX15	-25978
chr17	47045444	-	hg38	1	XL10-HSC	xxx	GTSP5738	HSC	D6	1	0.058513750731421885	RPRML	FALSE	-	FALSE	-66195	CDC27	72251
chr17	47081004	-	hg38	7	XL10-HSC	xxx	GTSP5738	HSC	D6	1	0.058513750731421885	CDC27	FALSE	-	FALSE	36691	CDC27	36691
chr17	49617752	-	hg38	1	XL10-HSC	xxx	GTSP5738	HSC	D6	1	0.058513750731421885	SPOP	TRUE	-	FALSE	0	SPOP	0
chr17	50734475	-	hg38	481	XL10-HSC	xxx	GTSP5738	HSC	D6	1	0.058513750731421885	LUC7L3	TRUE	+	FALSE	0	COL1A1	-532835
chr17	58004429	-	hg38	1	XL10-HSC	xxx	GTSP5738	HSC	D6	1	0.058513750731421885	SRSF1	TRUE	-	TRUE	0	CUEDC1	-49105
chr17	59092934	-	hg38	527	XL10-HSC	xxx	GTSP5738	HSC	D6	1	0.058513750731421885	TRIM37	TRUE	-	FALSE	0	TRIM37	0
chr17	6957040	-	hg38	441	XL10-HSC	xxx	GTSP5738	HSC	D6	2	0.11702750146284377	ALOX12-AS1	FALSE	-	FALSE	28081	ALOX12	-39023
chr17	75056801	-	hg38	486	XL10-HSC	xxx	GTSP5738	HSC	D6	1	0.058513750731421885	KCTD2	TRUE	+	FALSE	0	KCTD2	0
chr17	75160951	-	hg38	235	XL10-HSC	xxx	GTSP5738	HSC	D6	1	0.058513750731421885	JPT1	FALSE	-	FALSE	-6267	KCTD2	95061
chr17	75167828	-	hg38	312	XL10-HSC	xxx	GTSP5738	HSC	D6	1	0.058513750731421885	SUMO2	TRUE	-	TRUE	0	KCTD2	101938
chr17	75330692	-	hg38	118	XL10-HSC	xxx	GTSP5738	HSC	D6	1	0.058513750731421885	GRB2	TRUE	-	FALSE	0	GRB2	0
chr17	75390360	-	hg38	188	XL10-HSC	xxx	GTSP5738	HSC	D6	1	0.058513750731421885	GRB2	TRUE	-	FALSE	0	GRB2	0
chr17	75795403	-	hg38	481	XL10-HSC	xxx	GTSP5738	HSC	D6	1	0.058513750731421885	UNK	TRUE	+	FALSE	0	ITGB4	37584
chr17	75831129	-	hg38	330	XL10-HSC	xxx	GTSP5738	HSC	D6	1	0.058513750731421885	UNC13D	TRUE	-	TRUE	0	ITGB4	73310
chr17	75964166	-	hg38	511	XL10-HSC	xxx	GTSP5738	HSC	D6	2	0.11702750146284377	ACOX1	TRUE	-	FALSE	0	RNF157	178285
chr17	75972543	-	hg38	2	XL10-HSC	xxx	GTSP5738	HSC	D6	1	0.058513750731421885	ACOX1	TRUE	-	FALSE	0	RNF157	169908
chr17	77209480	-	hg38	420	XL10-HSC	xxx	GTSP5738	HSC	D6	1	0.058513750731421885	SEC14L1	TRUE	+	FALSE	0	SEPT9	-71928
chr17	7870357	-	hg38	386	XL10-HSC	xxx	GTSP5738	HSC	D6	1	0.058513750731421885	NAA38	TRUE	-	FALSE	0	CHD3	-14446
chr17	79830439	-	hg38	1	XL10-HSC	xxx	GTSP5738	HSC	D6	1	0.058513750731421885	CBX4	FALSE	-	FALSE	2715	CBX4	2715
chr17	80158886	-	hg38	79	XL10-HSC	xxx	GTSP5738	HSC	D6	1	0.058513750731421885	CARD14	FALSE	+	FALSE	-11104	SLC26A11	-61513
chr17	80608467	-	hg38	23	XL10-HSC	xxx	GTSP5738	HSC	D6	1	0.058513750731421885	RPTOR	TRUE	+	FALSE	0	RNF213	209680
chr17	81692793	-	hg38	467	XL10-HSC	xxx	GTSP5738	HSC	D6	1	0.058513750731421885	HGS	TRUE	+	FALSE	0	MAFG	225474
chr17	82474934	-	hg38	436	XL10-HSC	xxx	GTSP5738	HSC	D6	1	0.058513750731421885	NARF	TRUE	+	FALSE	0	SLC16A3	235434
chr17	82534471	-	hg38	334	XL10-HSC	xxx	GTSP5738	HSC	D6	2	0.11702750146284377	FOXK2	TRUE	+	FALSE	0	SLC16A3	294971
chr17	82613832	-	hg38	5	XL10-HSC	xxx	GTSP5738	HSC	D6	1	0.058513750731421885	WDR45B	FALSE	-	FALSE	728	SLC16A3	374332
chr17	82637253	-	hg38	313	XL10-HSC	xxx	GTSP5738	HSC	D6	1	0.058513750731421885	WDR45B	TRUE	-	FALSE	0	SLC16A3	397753
chr17	1451006	+	hg38	390	XL10-HSC	xxx	GTSP5738	HSC	D6	1	0.058513750731421885	CRK	TRUE	-	FALSE	0	CRK	0
chr17	15986664	+	hg38	384	XL10-HSC	xxx	GTSP5738	HSC	D6	1	0.058513750731421885	ZSWIM7	TRUE	-	FALSE	0	NCOR1	43428
chr17	1667377	+	hg38	1	XL10-HSC	xxx	GTSP5738	HSC	D6	1	0.058513750731421885	PRPF8	TRUE	-	FALSE	0	TLCD2	35411
chr17	17264643	+	hg38	310	XL10-HSC	xxx	GTSP5738	HSC	D6	1	0.058513750731421885	COPS3	TRUE	-	FALSE	0	FLCN	-27451
chr17	1806770	+	hg38	6	XL10-HSC	xxx	GTSP5738	HSC	D6	1	0.058513750731421885	SMYD4	TRUE	-	FALSE	0	TLCD2	-96401
chr17	2132559	+	hg38	115	XL10-HSC	xxx	GTSP5738	HSC	D6	2	0.11702750146284377	SMG6	TRUE	-	FALSE	0	SMG6	0
chr17	2163889	+	hg38	274	XL10-HSC	xxx	GTSP5738	HSC	D6	1	0.058513750731421885	SMG6	TRUE	-	FALSE	0	SMG6	0
chr17	2203842	+	hg38	311	XL10-HSC	xxx	GTSP5738	HSC	D6	1	0.058513750731421885	SMG6	TRUE	-	FALSE	0	SMG6	0
chr17	2302276	+	hg38	1	XL10-HSC	xxx	GTSP5738	HSC	D6	1	0.058513750731421885	SMG6	TRUE	-	FALSE	0	SMG6	0
chr17	28138945	+	hg38	2	XL10-HSC	xxx	GTSP5738	HSC	D6	1	0.058513750731421885	NLK	TRUE	+	FALSE	0	TNFAIP1	-196575
chr17	28171438	+	hg38	92	XL10-HSC	xxx	GTSP5738	HSC	D6	1	0.058513750731421885	NLK	TRUE	+	FALSE	0	TNFAIP1	-164082
chr17	28584184	+	hg38	3	XL10-HSC	xxx	GTSP5738	HSC	D6	1	0.058513750731421885	SPAG5	TRUE	-	TRUE	0	TRAF4	-159819
chr17	29763854	+	hg38	29	XL10-HSC	xxx	GTSP5738	HSC	D6	2	0.11702750146284377	SSH2	TRUE	-	FALSE	0	TRAF4	1012895
chr17	37255527	+	hg38	166	XL10-HSC	xxx	GTSP5738	HSC	D6	2	0.11702750146284377	ACACA	TRUE	-	FALSE	0	AATF	198655
chr17	37416000	+	hg38	131	XL10-HSC	xxx	GTSP5738	HSC	D6	1	0.058513750731421885	TADA2A	TRUE	+	FALSE	0	AATF	359128
chr17	37568476	+	hg38	4	XL10-HSC	xxx	GTSP5738	HSC	D6	1	0.058513750731421885	SYNRG	TRUE	-	FALSE	0	AATF	511604
chr17	38250646	+	hg38	1	XL10-HSC	xxx	GTSP5738	HSC	D6	1	0.058513750731421885	LOC440434	TRUE	-	FALSE	0	MLLT6	-454972
chr17	3825321	+	hg38	465	XL10-HSC	xxx	GTSP5738	HSC	D6	1	0.058513750731421885	NCBP3	TRUE	-	FALSE	0	TRPV1	-215909
chr17	39297798	+	hg38	916	XL10-HSC	xxx	GTSP5738	HSC	D6	2	0.11702750146284377	FBXL20	TRUE	-	FALSE	0	PPP1R1B	-329124
chr17	39508979	+	hg38	1	XL10-HSC	xxx	GTSP5738	HSC	D6	1	0.058513750731421885	CDK12	TRUE	+	FALSE	0	PPP1R1B	-117943
chr17	4121348	+	hg38	11	XL10-HSC	xxx	GTSP5738	HSC	D6	2	0.11702750146284377	ZZEF1	TRUE	-	FALSE	0	MYBBP1A	417546
chr17	42270510	+	hg38	610	XL10-HSC	xxx	GTSP5738	HSC	D6	2	0.11702750146284377	STAT5B	TRUE	-	FALSE	0	STAT5B	0
chr17	42336066	+	hg38	407	XL10-HSC	xxx	GTSP5738	HSC	D6	1	0.058513750731421885	STAT3	TRUE	-	FALSE	0	STAT3	0
chr17	46093766	+	hg38	35	XL10-HSC	xxx	GTSP5738	HSC	D6	1	0.058513750731421885	KANSL1	TRUE	-	FALSE	0	WNT3	668738
chr17	46168304	+	hg38	412	XL10-HSC	xxx	GTSP5738	HSC	D6	2	0.11702750146284377	KANSL1	TRUE	-	FALSE	0	WNT3	594200
chr17	46168583	+	hg38	1	XL10-HSC	xxx	GTSP5738	HSC	D6	1	0.058513750731421885	KANSL1	TRUE	-	FALSE	0	WNT3	593921
chr17	49798870	+	hg38	2	XL10-HSC	xxx	GTSP5738	HSC	D6	1	0.058513750731421885	KAT7	TRUE	+	FALSE	0	FAM117A	-34713
chr17	5234086	+	hg38	299	XL10-HSC	xxx	GTSP5738	HSC	D6	2	0.11702750146284377	LOC100130950,SCIMP	TRUE	+,-	FALSE	0	RABEP1	-48175
chr17	5458857	+	hg38	7	XL10-HSC	xxx	GTSP5738	HSC	D6	1	0.058513750731421885	DHX33	TRUE	-	FALSE	0	RABEP1	72516
chr17	57274865	+	hg38	362	XL10-HSC	xxx	GTSP5738	HSC	D6	1	0.058513750731421885	MSI2	TRUE	+	FALSE	0	MSI2	0
chr17	57435428	+	hg38	58	XL10-HSC	xxx	GTSP5738	HSC	D6	1	0.058513750731421885	MSI2	TRUE	+	FALSE	0	MSI2	0
chr17	58230227	+	hg38	62	XL10-HSC	xxx	GTSP5738	HSC	D6	1	0.058513750731421885	LPO	FALSE	+	FALSE	-8197	TSPOAP1	70998
chr17	59082666	+	hg38	5	XL10-HSC	xxx	GTSP5738	HSC	D6	1	0.058513750731421885	TRIM37	TRUE	-	FALSE	0	TRIM37	0
chr17	59195983	+	hg38	296	XL10-HSC	xxx	GTSP5738	HSC	D6	2	0.11702750146284377	PRR11	TRUE	+	FALSE	0	TRIM37	-89018
chr17	63154493	+	hg38	413	XL10-HSC	xxx	GTSP5738	HSC	D6	2	0.11702750146284377	TANC2	TRUE	+	FALSE	0	CD79B	774241
chr17	64652998	+	hg38	540	XL10-HSC	xxx	GTSP5738	HSC	D6	2	0.11702750146284377	SMURF2	TRUE	-	FALSE	0	DDX5	-145959
chr17	67839888	+	hg38	482	XL10-HSC	xxx	GTSP5738	HSC	D6	1	0.058513750731421885	BPTF	TRUE	+	FALSE	0	PRKAR1A	-573733
chr17	70890981	+	hg38	593	XL10-HSC	xxx	GTSP5738	HSC	D6	3	0.17554125219426564	CASC17	FALSE	-	FALSE	206791	SOX9	-1230037
chr17	7109411	+	hg38	3	XL10-HSC	xxx	GTSP5738	HSC	D6	1	0.058513750731421885	ASGR2	TRUE	-	FALSE	0	ALOX12	98674
chr17	7232415	+	hg38	34	XL10-HSC	xxx	GTSP5738	HSC	D6	1	0.058513750731421885	DVL2	TRUE	-	FALSE	0	ACAP1	-104112
chr17	7255692	+	hg38	372	XL10-HSC	xxx	GTSP5738	HSC	D6	2	0.11702750146284377	ELP5	TRUE	+	FALSE	0	ACAP1	-80835
chr17	75359888	+	hg38	488	XL10-HSC	xxx	GTSP5738	HSC	D6	2	0.11702750146284377	GRB2	TRUE	-	FALSE	0	GRB2	0
chr17	75603737	+	hg38	527	XL10-HSC	xxx	GTSP5738	HSC	D6	1	0.058513750731421885	MYO15B	TRUE	+	FALSE	0	RECQL5	23106
chr17	75606469	+	hg38	299	XL10-HSC	xxx	GTSP5738	HSC	D6	2	0.11702750146284377	MYO15B	TRUE	+	FALSE	0	RECQL5	20374
chr17	75949058	+	hg38	325	XL10-HSC	xxx	GTSP5738	HSC	D6	1	0.058513750731421885	ACOX1	TRUE	-	FALSE	0	ITGB4	191239
chr17	7600879	+	hg38	116	XL10-HSC	xxx	GTSP5738	HSC	D6	2	0.11702750146284377	FXR2	TRUE	-	FALSE	0	SHBG	-13183
chr17	76047905	+	hg38	311	XL10-HSC	xxx	GTSP5738	HSC	D6	1	0.058513750731421885	SRP68	TRUE	-	TRUE	0	RNF157	94546
chr17	7609691	+	hg38	3	XL10-HSC	xxx	GTSP5738	HSC	D6	1	0.058513750731421885	FXR2	TRUE	-	FALSE	0	SHBG	-4371
chr17	7671689	+	hg38	355	XL10-HSC	xxx	GTSP5738	HSC	D6	1	0.058513750731421885	TP53	TRUE	-	FALSE	0	TP53	0
chr17	77578848	+	hg38	398	XL10-HSC	xxx	GTSP5738	HSC	D6	2	0.11702750146284377	LOC100507351	FALSE	+	FALSE	13823	SEPT9	78251
chr17	78063772	+	hg38	490	XL10-HSC	xxx	GTSP5738	HSC	D6	3	0.17554125219426564	TNRC6C	TRUE	+	FALSE	0	TK1	110305
chr17	78285414	+	hg38	89	XL10-HSC	xxx	GTSP5738	HSC	D6	1	0.058513750731421885	LINC01993	FALSE	-	FALSE	-6921	TK1	-98209
chr17	78383242	+	hg38	318	XL10-HSC	xxx	GTSP5738	HSC	D6	1	0.058513750731421885	PGS1	TRUE	+	FALSE	0	TK1	-196037
chr17	7870127	+	hg38	549	XL10-HSC	xxx	GTSP5738	HSC	D6	1	0.058513750731421885	NAA38	TRUE	-	FALSE	0	CHD3	-14676
chr17	79770153	+	hg38	108	XL10-HSC	xxx	GTSP5738	HSC	D6	1	0.058513750731421885	CBX2	FALSE	+	FALSE	-8023	ENPP7	27930
chr17	81607770	+	hg38	36	XL10-HSC	xxx	GTSP5738	HSC	D6	1	0.058513750731421885	NPLOC4	TRUE	-	FALSE	0	MAFG	310497
chr17	81607920	+	hg38	306	XL10-HSC	xxx	GTSP5738	HSC	D6	2	0.11702750146284377	NPLOC4	TRUE	-	FALSE	0	MAFG	310347
chr17	81873857	+	hg38	8	XL10-HSC	xxx	GTSP5738	HSC	D6	1	0.058513750731421885	ARHGDIA	FALSE	-	FALSE	-2450	MAFG	44410
chr17	81879154	+	hg38	88	XL10-HSC	xxx	GTSP5738	HSC	D6	2	0.11702750146284377	ARHGDIA	FALSE	-	FALSE	-7747	MAFG	39113
chr17	81881177	+	hg38	2	XL10-HSC	xxx	GTSP5738	HSC	D6	1	0.058513750731421885	ALYREF	FALSE	-	FALSE	6656	MAFG	37090
chr17	81886890	+	hg38	1	XL10-HSC	xxx	GTSP5738	HSC	D6	1	0.058513750731421885	ALYREF	FALSE	-	FALSE	943	MAFG	31377
chr17	8262040	+	hg38	248	XL10-HSC	xxx	GTSP5738	HSC	D6	1	0.058513750731421885	PFAS	TRUE	+	FALSE	0	PER1	-109604
chr17	82979872	+	hg38	1	XL10-HSC	xxx	GTSP5738	HSC	D6	1	0.058513750731421885	B3GNTL1	TRUE	-	FALSE	0	SLC16A3	740372
chr17	82991411	+	hg38	168	XL10-HSC	xxx	GTSP5738	HSC	D6	2	0.11702750146284377	B3GNTL1	TRUE	-	FALSE	0	SLC16A3	751911
chr17	83021154	+	hg38	1	XL10-HSC	xxx	GTSP5738	HSC	D6	1	0.058513750731421885	B3GNTL1	TRUE	-	FALSE	0	SLC16A3	781654
chr17	8551116	+	hg38	328	XL10-HSC	xxx	GTSP5738	HSC	D6	1	0.058513750731421885	MYH10	TRUE	-	FALSE	0	RPL26	-167865
chr18	12720070	-	hg38	5	XL10-HSC	xxx	GTSP5738	HSC	D6	1	0.058513750731421885	PSMG2	TRUE	+	FALSE	0	MPPE1	-811272
chr18	26290784	-	hg38	450	XL10-HSC	xxx	GTSP5738	HSC	D6	2	0.11702750146284377	TAF4B	TRUE	+	FALSE	0	SS18	-199566
chr18	2669498	-	hg38	418	XL10-HSC	xxx	GTSP5738	HSC	D6	1	0.058513750731421885	SMCHD1	TRUE	+	FALSE	0	DLGAP1	826532
chr18	36173773	-	hg38	109	XL10-HSC	xxx	GTSP5738	HSC	D6	1	0.058513750731421885	ELP2	TRUE	+	FALSE	0	SLC39A6	-44378
chr18	46815372	-	hg38	373	XL10-HSC	xxx	GTSP5738	HSC	D6	1	0.058513750731421885	PIAS2	TRUE	-	FALSE	0	EPG5	-848032
chr18	46834739	-	hg38	71	XL10-HSC	xxx	GTSP5738	HSC	D6	1	0.058513750731421885	PIAS2	TRUE	-	FALSE	0	EPG5	-867399
chr18	46915099	-	hg38	16	XL10-HSC	xxx	GTSP5738	HSC	D6	1	0.058513750731421885	PIAS2	TRUE	-	FALSE	0	SMAD2	917994
chr18	49320795	-	hg38	352	XL10-HSC	xxx	GTSP5738	HSC	D6	2	0.11702750146284377	DYM	TRUE	-	FALSE	0	DYM	0
chr18	55524384	-	hg38	327	XL10-HSC	xxx	GTSP5738	HSC	D6	1	0.058513750731421885	TCF4	TRUE	-	FALSE	0	MBD2	-1299595
chr18	56336222	-	hg38	23	XL10-HSC	xxx	GTSP5738	HSC	D6	1	0.058513750731421885	LOC642484	FALSE	-	FALSE	-144959	ATP8B1	1310202
chr18	9204740	-	hg38	1	XL10-HSC	xxx	GTSP5738	HSC	D6	1	0.058513750731421885	ANKRD12	TRUE	+	FALSE	0	MPPE1	2678729
chr18	21764527	+	hg38	188	XL10-HSC	xxx	GTSP5738	HSC	D6	1	0.058513750731421885	MIB1	TRUE	+	FALSE	0	GATA6	-404908
chr18	26015565	+	hg38	4	XL10-HSC	xxx	GTSP5738	HSC	D6	2	0.11702750146284377	SS18	FALSE	-	FALSE	686	SS18	686
chr18	26327227	+	hg38	372	XL10-HSC	xxx	GTSP5738	HSC	D6	1	0.058513750731421885	TAF4B	TRUE	+	FALSE	0	SS18	-236009
chr18	28131047	+	hg38	796	XL10-HSC	xxx	GTSP5738	HSC	D6	2	0.11702750146284377	CDH2	TRUE	-	FALSE	0	SS18	-2039829
chr18	35688672	+	hg38	351	XL10-HSC	xxx	GTSP5738	HSC	D6	2	0.11702750146284377	GALNT1	TRUE	+	FALSE	0	SLC39A6	419857
chr18	36133043	+	hg38	360	XL10-HSC	xxx	GTSP5738	HSC	D6	1	0.058513750731421885	ELP2	TRUE	+	FALSE	0	SLC39A6	-3648
chr18	39950523	+	hg38	1	XL10-HSC	xxx	GTSP5738	HSC	D6	1	0.058513750731421885	LINC01902	FALSE	+	FALSE	60529	SLC39A6	-3821128
chr18	40246930	+	hg38	181	XL10-HSC	xxx	GTSP5738	HSC	D6	1	0.058513750731421885	LINC01477	FALSE	+	FALSE	147696	SLC39A6	-4117535
chr18	42008928	+	hg38	304	XL10-HSC	xxx	GTSP5738	HSC	D6	1	0.058513750731421885	PIK3C3	TRUE	+	FALSE	0	SETBP1	-2671243
chr18	56272721	+	hg38	415	XL10-HSC	xxx	GTSP5738	HSC	D6	1	0.058513750731421885	LOC642484	FALSE	-	FALSE	-81458	ATP8B1	1373703
chr18	57922662	+	hg38	130	XL10-HSC	xxx	GTSP5738	HSC	D6	1	0.058513750731421885	ATP8B1	FALSE	-	FALSE	-119346	ATP8B1	-119346
chr18	7075151	+	hg38	217	XL10-HSC	xxx	GTSP5738	HSC	D6	1	0.058513750731421885	LAMA1	TRUE	-	FALSE	0	EPB41L3	-1446159
chr18	7178238	+	hg38	1	XL10-HSC	xxx	GTSP5738	HSC	D6	1	0.058513750731421885	LRRC30	FALSE	+	FALSE	-52864	EPB41L3	-1549246
chr18	79642787	+	hg38	3	XL10-HSC	xxx	GTSP5738	HSC	D6	1	0.058513750731421885	LOC284241	TRUE	-	FALSE	0	NFATC1	113463
chr19	10112130	-	hg38	384	XL10-HSC	xxx	GTSP5738	HSC	D6	1	0.058513750731421885	PPAN-P2RY11,P2RY11	TRUE	+,+	FALSE	0	DNMT1	21212
chr19	10166455	-	hg38	496	XL10-HSC	xxx	GTSP5738	HSC	D6	2	0.11702750146284377	DNMT1	TRUE	-	FALSE	0	DNMT1	0
chr19	1078046	-	hg38	276	XL10-HSC	xxx	GTSP5738	HSC	D6	1	0.058513750731421885	ARHGAP45	TRUE	+	FALSE	0	STK11	-127751
chr19	11929313	-	hg38	15	XL10-HSC	xxx	GTSP5738	HSC	D6	1	0.058513750731421885	ZNF700	TRUE	+	FALSE	0	ZNF442	420056
chr19	1201567	-	hg38	74	XL10-HSC	xxx	GTSP5738	HSC	D6	1	0.058513750731421885	STK11	FALSE	+	FALSE	-4230	STK11	-4230
chr19	1210420	-	hg38	2	XL10-HSC	xxx	GTSP5738	HSC	D6	1	0.058513750731421885	STK11	TRUE	+	FALSE	0	STK11	0
chr19	12493074	-	hg38	300	XL10-HSC	xxx	GTSP5738	HSC	D6	1	0.058513750731421885	ZNF709	FALSE	-	FALSE	-8255	ZNF442	-127412
chr19	12902274	-	hg38	2	XL10-HSC	xxx	GTSP5738	HSC	D6	1	0.058513750731421885	SYCE2	TRUE	-	FALSE	0	RAD23A	-43538
chr19	12936445	-	hg38	102	XL10-HSC	xxx	GTSP5738	HSC	D6	1	0.058513750731421885	CALR	FALSE	+	FALSE	-2153	RAD23A	-9367
chr19	15881550	-	hg38	320	XL10-HSC	xxx	GTSP5738	HSC	D6	3	0.17554125219426564	CYP4F2	TRUE	-	FALSE	0	TPM4	-185955
chr19	18030205	-	hg38	483	XL10-HSC	xxx	GTSP5738	HSC	D6	1	0.058513750731421885	ARRDC2	FALSE	+	FALSE	16102	PIK3R2	-122971
chr19	18312906	-	hg38	424	XL10-HSC	xxx	GTSP5738	HSC	D6	1	0.058513750731421885	LSM4	TRUE	-	FALSE	0	JUND	-31249
chr19	19624850	-	hg38	1	XL10-HSC	xxx	GTSP5738	HSC	D6	1	0.058513750731421885	LPAR2	TRUE	-	FALSE	0	BORCS8-MEF2B	-432258
chr19	20549576	-	hg38	317	XL10-HSC	xxx	GTSP5738	HSC	D6	1	0.058513750731421885	ZNF737	TRUE	-	FALSE	0	BORCS8-MEF2B	-1356984
chr19	2172058	-	hg38	42	XL10-HSC	xxx	GTSP5738	HSC	D6	1	0.058513750731421885	DOT1L	TRUE	+	FALSE	0	SPPL2B	-156570
chr19	2173820	-	hg38	123	XL10-HSC	xxx	GTSP5738	HSC	D6	1	0.058513750731421885	DOT1L	TRUE	+	FALSE	0	SPPL2B	-154808
chr19	2787657	-	hg38	439	XL10-HSC	xxx	GTSP5738	HSC	D6	1	0.058513750731421885	THOP1	TRUE	+	FALSE	0	GNA11	-306751
chr19	34209648	-	hg38	84	XL10-HSC	xxx	GTSP5738	HSC	D6	1	0.058513750731421885	LSM14A	TRUE	+	FALSE	0	CEBPA	-907083
chr19	35762445	-	hg38	393	XL10-HSC	xxx	GTSP5738	HSC	D6	1	0.058513750731421885	PROSER3	TRUE	+	FALSE	0	ZNF146	-452155
chr19	3767580	-	hg38	348	XL10-HSC	xxx	GTSP5738	HSC	D6	2	0.11702750146284377	MRPL54	FALSE	+	FALSE	14	MATK	10387
chr19	43994086	-	hg38	1	XL10-HSC	xxx	GTSP5738	HSC	D6	1	0.058513750731421885	ZNF155	TRUE	+	FALSE	0	PLAUR	-323739
chr19	47079645	-	hg38	414	XL10-HSC	xxx	GTSP5738	HSC	D6	1	0.058513750731421885	ZC3H4	TRUE	-	FALSE	0	BBC3	141175
chr19	47098151	-	hg38	15	XL10-HSC	xxx	GTSP5738	HSC	D6	1	0.058513750731421885	ZC3H4	TRUE	-	FALSE	0	BBC3	122669
chr19	48245234	-	hg38	340	XL10-HSC	xxx	GTSP5738	HSC	D6	1	0.058513750731421885	CARD8	TRUE	-	FALSE	0	CARD8	0
chr19	49611312	-	hg38	12	XL10-HSC	xxx	GTSP5738	HSC	D6	1	0.058513750731421885	PRR12	TRUE	+	FALSE	0	RRAS	23978
chr19	4961579	-	hg38	7	XL10-HSC	xxx	GTSP5738	HSC	D6	1	0.058513750731421885	UHRF1	TRUE	+	TRUE	0	SH3GL1	-561010
chr19	49794404	-	hg38	2	XL10-HSC	xxx	GTSP5738	HSC	D6	1	0.058513750731421885	AP2A1	TRUE	+	FALSE	0	BCL2L12	120487
chr19	49808495	-	hg38	407	XL10-HSC	xxx	GTSP5738	HSC	D6	1	0.058513750731421885	FUZ	TRUE	-	FALSE	0	ATF5	-120205
chr19	49978514	-	hg38	455	XL10-HSC	xxx	GTSP5738	HSC	D6	1	0.058513750731421885	VRK3	TRUE	-	FALSE	0	ATF5	44577
chr19	50414048	-	hg38	38	XL10-HSC	xxx	GTSP5738	HSC	D6	1	0.058513750731421885	POLD1	TRUE	+	FALSE	0	KLK2	-459383
chr19	51228750	-	hg38	488	XL10-HSC	xxx	GTSP5738	HSC	D6	1	0.058513750731421885	CD33	TRUE	+	FALSE	0	KLK11	-200715
chr19	55656704	-	hg38	1	XL10-HSC	xxx	GTSP5738	HSC	D6	1	0.058513750731421885	U2AF2	TRUE	+	FALSE	0	NLRP8	-291126
chr19	56398252	-	hg38	72	XL10-HSC	xxx	GTSP5738	HSC	D6	1	0.058513750731421885	ZNF582-AS1	TRUE	+	TRUE	0	NLRP8	409622
chr19	58547365	-	hg38	433	XL10-HSC	xxx	GTSP5738	HSC	D6	1	0.058513750731421885	TRIM28	TRUE	+	FALSE	0	ZSCAN22	205018
chr19	6845652	-	hg38	1	XL10-HSC	xxx	GTSP5738	HSC	D6	1	0.058513750731421885	VAV1	TRUE	+	FALSE	0	VAV1	0
chr19	6846759	-	hg38	207	XL10-HSC	xxx	GTSP5738	HSC	D6	1	0.058513750731421885	VAV1	TRUE	+	FALSE	0	VAV1	0
chr19	7547951	-	hg38	243	XL10-HSC	xxx	GTSP5738	HSC	D6	3	0.17554125219426564	PNPLA6	TRUE	+	FALSE	0	ELAVL1	410620
chr19	7712342	-	hg38	2	XL10-HSC	xxx	GTSP5738	HSC	D6	1	0.058513750731421885	FCER2	FALSE	-	FALSE	-10195	ELAVL1	246229
chr19	8224237	-	hg38	171	XL10-HSC	xxx	GTSP5738	HSC	D6	1	0.058513750731421885	CERS4	TRUE	+	FALSE	0	ELAVL1	-218591
chr19	8450240	-	hg38	443	XL10-HSC	xxx	GTSP5738	HSC	D6	2	0.11702750146284377	HNRNPM	TRUE	+	FALSE	0	ACTL9	247155
chr19	946850	-	hg38	3	XL10-HSC	xxx	GTSP5738	HSC	D6	1	0.058513750731421885	ARID3A	TRUE	+	FALSE	0	PTBP1	134522
chr19	10188590	+	hg38	372	XL10-HSC	xxx	GTSP5738	HSC	D6	2	0.11702750146284377	DNMT1	TRUE	-	FALSE	0	DNMT1	0
chr19	1077357	+	hg38	19	XL10-HSC	xxx	GTSP5738	HSC	D6	1	0.058513750731421885	ARHGAP45	TRUE	+	TRUE	0	STK11	-128440
chr19	10775235	+	hg38	1488	XL10-HSC	xxx	GTSP5738	HSC	D6	4	0.23405500292568754	DNM2	TRUE	+	FALSE	0	SMARCA4	-185685
chr19	11099814	+	hg38	4	XL10-HSC	xxx	GTSP5738	HSC	D6	1	0.058513750731421885	LDLR	TRUE	+	FALSE	0	SMARCA4	37531
chr19	12531811	+	hg38	42	XL10-HSC	xxx	GTSP5738	HSC	D6	1	0.058513750731421885	ZNF564	TRUE	-	FALSE	0	ZNF442	-166149
chr19	12598293	+	hg38	226	XL10-HSC	xxx	GTSP5738	HSC	D6	1	0.058513750731421885	ZNF490	TRUE	-	FALSE	0	JUNB	-193201
chr19	1262465	+	hg38	275	XL10-HSC	xxx	GTSP5738	HSC	D6	1	0.058513750731421885	MIDN	FALSE	+	FALSE	3321	CIRBP	-6799
chr19	1280520	+	hg38	326	XL10-HSC	xxx	GTSP5738	HSC	D6	1	0.058513750731421885	C19orf24	FALSE	+	FALSE	1275	CIRBP	5709
chr19	13056755	+	hg38	2	XL10-HSC	xxx	GTSP5738	HSC	D6	1	0.058513750731421885	NFIX	TRUE	+	FALSE	0	NFIX	0
chr19	13134511	+	hg38	229	XL10-HSC	xxx	GTSP5738	HSC	D6	1	0.058513750731421885	NACC1	TRUE	+	FALSE	0	IER2	-15955
chr19	1374884	+	hg38	6	XL10-HSC	xxx	GTSP5738	HSC	D6	1	0.058513750731421885	MUM1	TRUE	+	FALSE	0	APC2	-75263
chr19	17129923	+	hg38	3	XL10-HSC	xxx	GTSP5738	HSC	D6	1	0.058513750731421885	MYO9B	TRUE	+	FALSE	0	NR2F6	101960
chr19	19308774	+	hg38	970	XL10-HSC	xxx	GTSP5738	HSC	D6	3	0.17554125219426564	SUGP1	TRUE	-	FALSE	0	BORCS8-MEF2B	-116182
chr19	2341714	+	hg38	287	XL10-HSC	xxx	GTSP5738	HSC	D6	1	0.058513750731421885	SPPL2B	TRUE	+	FALSE	0	SPPL2B	0
chr19	2542779	+	hg38	283	XL10-HSC	xxx	GTSP5738	HSC	D6	1	0.058513750731421885	GNG7	TRUE	-	FALSE	0	SPPL2B	187676
chr19	2799485	+	hg38	88	XL10-HSC	xxx	GTSP5738	HSC	D6	1	0.058513750731421885	THOP1	TRUE	+	FALSE	0	GNA11	-294923
chr19	3418123	+	hg38	273	XL10-HSC	xxx	GTSP5738	HSC	D6	1	0.058513750731421885	NFIC	TRUE	+	FALSE	0	NFIC	0
chr19	34439984	+	hg38	21	XL10-HSC	xxx	GTSP5738	HSC	D6	1	0.058513750731421885	UBA2	TRUE	+	FALSE	0	FXYD5	-714736
chr19	35655043	+	hg38	846	XL10-HSC	xxx	GTSP5738	HSC	D6	2	0.11702750146284377	COX6B1	TRUE	+	FALSE	0	FXYD5	485157
chr19	38926919	+	hg38	48	XL10-HSC	xxx	GTSP5738	HSC	D6	2	0.11702750146284377	SARS2	TRUE	-	FALSE	0	PAF1	458708
chr19	39366149	+	hg38	1	XL10-HSC	xxx	GTSP5738	HSC	D6	1	0.058513750731421885	SAMD4B	TRUE	+	FALSE	0	PAF1	19478
chr19	43470696	+	hg38	27	XL10-HSC	xxx	GTSP5738	HSC	D6	2	0.11702750146284377	PHLDB3	FALSE	-	FALSE	4405	LYPD3	-5016
chr19	44296143	+	hg38	3	XL10-HSC	xxx	GTSP5738	HSC	D6	1	0.058513750731421885	ZNF235	TRUE	-	FALSE	0	BCL3	-452576
chr19	44864054	+	hg38	336	XL10-HSC	xxx	GTSP5738	HSC	D6	1	0.058513750731421885	NECTIN2	TRUE	+	FALSE	0	CBLC	63407
chr19	45100441	+	hg38	361	XL10-HSC	xxx	GTSP5738	HSC	D6	1	0.058513750731421885	PPP1R37	TRUE	+	FALSE	0	RELB	62242
chr19	48276888	+	hg38	162	XL10-HSC	xxx	GTSP5738	HSC	D6	1	0.058513750731421885	ZNF114	TRUE	+	FALSE	0	CARD8	-20941
chr19	48987325	+	hg38	164	XL10-HSC	xxx	GTSP5738	HSC	D6	2	0.11702750146284377	GYS1	TRUE	-	TRUE	0	RUVBL2	-6121
chr19	49614339	+	hg38	315	XL10-HSC	xxx	GTSP5738	HSC	D6	2	0.11702750146284377	PRR12	TRUE	+	FALSE	0	RRAS	20951
chr19	49616849	+	hg38	223	XL10-HSC	xxx	GTSP5738	HSC	D6	2	0.11702750146284377	PRR12	TRUE	+	FALSE	0	RRAS	18441
chr19	49838000	+	hg38	1	XL10-HSC	xxx	GTSP5738	HSC	D6	1	0.058513750731421885	PTOV1-AS1	FALSE	-	FALSE	643	ATF5	-90700
chr19	49992195	+	hg38	405	XL10-HSC	xxx	GTSP5738	HSC	D6	1	0.058513750731421885	VRK3	TRUE	-	FALSE	0	ATF5	58258
chr19	54342012	+	hg38	1	XL10-HSC	xxx	GTSP5738	HSC	D6	1	0.058513750731421885	LILRA4	FALSE	-	FALSE	-2842	TFPT	-226336
chr19	54342233	+	hg38	3	XL10-HSC	xxx	GTSP5738	HSC	D6	1	0.058513750731421885	LILRA4	FALSE	-	FALSE	-3063	TFPT	-226557
chr19	54384939	+	hg38	5	XL10-HSC	xxx	GTSP5738	HSC	D6	1	0.058513750731421885	LAIR1	FALSE	-	FALSE	-14382	TFPT	-269263
chr19	56265833	+	hg38	391	XL10-HSC	xxx	GTSP5738	HSC	D6	1	0.058513750731421885	ZSCAN5A	TRUE	-	FALSE	0	NLRP8	277203
chr19	5900473	+	hg38	37	XL10-HSC	xxx	GTSP5738	HSC	D6	1	0.058513750731421885	NDUFA11	TRUE	-	FALSE	0	RFX2	92689
chr19	5940118	+	hg38	5	XL10-HSC	xxx	GTSP5738	HSC	D6	1	0.058513750731421885	RANBP3	TRUE	-	FALSE	0	RFX2	53044
chr19	6054973	+	hg38	221	XL10-HSC	xxx	GTSP5738	HSC	D6	1	0.058513750731421885	RFX2	TRUE	-	FALSE	0	RFX2	0
chr19	683672	+	hg38	107	XL10-HSC	xxx	GTSP5738	HSC	D6	1	0.058513750731421885	FSTL3	FALSE	+	FALSE	279	FSTL3	279
chr19	8467921	+	hg38	31	XL10-HSC	xxx	GTSP5738	HSC	D6	1	0.058513750731421885	HNRNPM	TRUE	+	FALSE	0	ACTL9	229474
chr2	103869005	-	hg38	321	XL10-HSC	xxx	GTSP5738	HSC	D6	1	0.058513750731421885	LOC100287010	FALSE	-	FALSE	509843	SLC9A2	1157654
chr2	111438156	-	hg38	1	XL10-HSC	xxx	GTSP5738	HSC	D6	1	0.058513750731421885	MIR4435-2HG	TRUE	-	FALSE	0	BCL2L11	269710
chr2	112797430	-	hg38	467	XL10-HSC	xxx	GTSP5738	HSC	D6	2	0.11702750146284377	IL1A	FALSE	-	FALSE	-12031	IL1B	32328
chr2	12243013	-	hg38	3	XL10-HSC	xxx	GTSP5738	HSC	D6	1	0.058513750731421885	MIR3681HG	TRUE	+	FALSE	0	E2F6	-776835
chr2	128399129	-	hg38	162	XL10-HSC	xxx	GTSP5738	HSC	D6	1	0.058513750731421885	HS6ST1	FALSE	-	FALSE	-80531	ERCC3	-1104952
chr2	151425609	-	hg38	2	XL10-HSC	xxx	GTSP5738	HSC	D6	1	0.058513750731421885	RIF1	TRUE	+	FALSE	0	ACVR2A	3494781
chr2	162346657	-	hg38	4	XL10-HSC	xxx	GTSP5738	HSC	D6	1	0.058513750731421885	GCA	TRUE	+	FALSE	0	GALNT5	5028165
chr2	166370778	-	hg38	656	XL10-HSC	xxx	GTSP5738	HSC	D6	2	0.11702750146284377	SCN9A	TRUE	-	FALSE	0	LRP2	2756329
chr2	171718154	-	hg38	85	XL10-HSC	xxx	GTSP5738	HSC	D6	2	0.11702750146284377	DYNC1I2	TRUE	+	FALSE	0	LRP2	-2355541
chr2	177398444	-	hg38	83	XL10-HSC	xxx	GTSP5738	HSC	D6	1	0.058513750731421885	AGPS	TRUE	+	FALSE	0	NFE2L2	-133312
chr2	177712722	-	hg38	59	XL10-HSC	xxx	GTSP5738	HSC	D6	1	0.058513750731421885	PDE11A,LOC105373764	TRUE	-,+	FALSE	0	PDE11A	0
chr2	179184855	-	hg38	26	XL10-HSC	xxx	GTSP5738	HSC	D6	2	0.11702750146284377	SESTD1	TRUE	-	FALSE	0	PDE11A	-1076515
chr2	181018020	-	hg38	437	XL10-HSC	xxx	GTSP5738	HSC	D6	2	0.11702750146284377	UBE2E3	TRUE	+	FALSE	0	PDE11A	-2909680
chr2	182722241	-	hg38	148	XL10-HSC	xxx	GTSP5738	HSC	D6	1	0.058513750731421885	DNAJC10	TRUE	+	FALSE	0	PDE11A	-4613901
chr2	188643817	-	hg38	4	XL10-HSC	xxx	GTSP5738	HSC	D6	1	0.058513750731421885	GULP1	FALSE	+	FALSE	47890	DIRC1	89919
chr2	200913422	-	hg38	93	XL10-HSC	xxx	GTSP5738	HSC	D6	2	0.11702750146284377	ORC2	TRUE	-	TRUE	0	CFLAR	-202680
chr2	20286704	-	hg38	118	XL10-HSC	xxx	GTSP5738	HSC	D6	1	0.058513750731421885	PUM2	TRUE	-	FALSE	0	SDC1	-61270
chr2	204719629	-	hg38	298	XL10-HSC	xxx	GTSP5738	HSC	D6	3	0.17554125219426564	PARD3B	TRUE	+	FALSE	0	RAPH1	-1184292
chr2	213114069	-	hg38	275	XL10-HSC	xxx	GTSP5738	HSC	D6	1	0.058513750731421885	IKZF2	TRUE	-	FALSE	0	IKZF2	0
chr2	231117649	-	hg38	276	XL10-HSC	xxx	GTSP5738	HSC	D6	1	0.058513750731421885	PSMD1,HTR2B	TRUE	+,-	FALSE	0	PTMA	-590874
chr2	24697990	-	hg38	195	XL10-HSC	xxx	GTSP5738	HSC	D6	1	0.058513750731421885	NCOA1	TRUE	+	FALSE	0	NCOA1	0
chr2	25608765	-	hg38	248	XL10-HSC	xxx	GTSP5738	HSC	D6	1	0.058513750731421885	DTNB	TRUE	-	FALSE	0	DNMT3A	-266174
chr2	27637669	-	hg38	86	XL10-HSC	xxx	GTSP5738	HSC	D6	1	0.058513750731421885	GPN1	TRUE	+	FALSE	0	FOSL2	-755241
chr2	32468800	-	hg38	84	XL10-HSC	xxx	GTSP5738	HSC	D6	1	0.058513750731421885	BIRC6	TRUE	+	FALSE	0	BIRC6	0
chr2	32751653	-	hg38	227	XL10-HSC	xxx	GTSP5738	HSC	D6	1	0.058513750731421885	TTC27	TRUE	+	FALSE	0	BIRC6	132753
chr2	3427396	-	hg38	215	XL10-HSC	xxx	GTSP5738	HSC	D6	1	0.058513750731421885	TRAPPC12	TRUE	+	FALSE	0	SOX11	-2265269
chr2	39300044	-	hg38	1	XL10-HSC	xxx	GTSP5738	HSC	D6	1	0.058513750731421885	MAP4K3	TRUE	-	FALSE	0	EIF2AK2	-2142996
chr2	42298525	-	hg38	14	XL10-HSC	xxx	GTSP5738	HSC	D6	1	0.058513750731421885	EML4	TRUE	+	FALSE	0	EML4	0
chr2	49852525	-	hg38	468	XL10-HSC	xxx	GTSP5738	HSC	D6	2	0.11702750146284377	NRXN1	FALSE	-	FALSE	65978	LHCGR	-1096783
chr2	59177694	-	hg38	602	XL10-HSC	xxx	GTSP5738	HSC	D6	2	0.11702750146284377	LINC01793	FALSE	+	FALSE	-40012	BCL11A	1273471
chr2	61287262	-	hg38	1	XL10-HSC	xxx	GTSP5738	HSC	D6	1	0.058513750731421885	USP34	TRUE	-	FALSE	0	PUS10	-269002
chr2	61553570	-	hg38	1	XL10-HSC	xxx	GTSP5738	HSC	D6	1	0.058513750731421885	XPO1	FALSE	-	FALSE	-15286	PUS10	-535310
chr2	64104453	-	hg38	16	XL10-HSC	xxx	GTSP5738	HSC	D6	1	0.058513750731421885	PELI1	TRUE	-	FALSE	0	RAB1A	982399
chr2	68266657	-	hg38	460	XL10-HSC	xxx	GTSP5738	HSC	D6	1	0.058513750731421885	PPP3R1	FALSE	-	FALSE	-14137	ARHGAP25	-468122
chr2	69845081	-	hg38	1	XL10-HSC	xxx	GTSP5738	HSC	D6	1	0.058513750731421885	GMCL1	TRUE	+	FALSE	0	MXD1	-69958
chr2	70176079	-	hg38	251	XL10-HSC	xxx	GTSP5738	HSC	D6	1	0.058513750731421885	C2orf42	TRUE	-	FALSE	0	MXD1	233133
chr2	74033725	-	hg38	212	XL10-HSC	xxx	GTSP5738	HSC	D6	1	0.058513750731421885	TET3	TRUE	+	FALSE	0	LOXL3	498531
chr2	74573037	-	hg38	190	XL10-HSC	xxx	GTSP5738	HSC	D6	1	0.058513750731421885	M1AP	TRUE	-	FALSE	0	M1AP	0
chr2	86066194	-	hg38	1	XL10-HSC	xxx	GTSP5738	HSC	D6	1	0.058513750731421885	POLR1A	TRUE	-	FALSE	0	KDM3A	-374952
chr2	86066206	-	hg38	504	XL10-HSC	xxx	GTSP5738	HSC	D6	1	0.058513750731421885	POLR1A	TRUE	-	FALSE	0	KDM3A	-374940
chr2	89953464	-	hg38	2	XL10-HSC	xxx	GTSP5738	HSC	D6	1	0.058513750731421885	LOC101927050	FALSE	-	FALSE	-315556	KDM3A	3460747
chr2	99788817	-	hg38	1	XL10-HSC	xxx	GTSP5738	HSC	D6	1	0.058513750731421885	AFF3	TRUE	-	FALSE	0	AFF3	0
chr2	112304868	+	hg38	1	XL10-HSC	xxx	GTSP5738	HSC	D6	1	0.058513750731421885	ZC3H6	TRUE	+	FALSE	0	ZC3H8	-49780
chr2	113459389	+	hg38	1	XL10-HSC	xxx	GTSP5738	HSC	D6	1	0.058513750731421885	CBWD2	TRUE	+	FALSE	0	PAX8	-180467
chr2	119770289	+	hg38	145	XL10-HSC	xxx	GTSP5738	HSC	D6	1	0.058513750731421885	PTPN4	TRUE	+	FALSE	0	RALB	-482547
chr2	141487625	+	hg38	3	XL10-HSC	xxx	GTSP5738	HSC	D6	1	0.058513750731421885	LRP1B	TRUE	-	FALSE	0	ZEB2	2896748
chr2	143165163	+	hg38	254	XL10-HSC	xxx	GTSP5738	HSC	D6	1	0.058513750731421885	ARHGAP15	TRUE	+	FALSE	0	ZEB2	1219210
chr2	168162660	+	hg38	2	XL10-HSC	xxx	GTSP5738	HSC	D6	1	0.058513750731421885	STK39	TRUE	-	FALSE	0	LRP2	964447
chr2	171721225	+	hg38	9	XL10-HSC	xxx	GTSP5738	HSC	D6	1	0.058513750731421885	DYNC1I2	TRUE	+	FALSE	0	LRP2	-2358612
chr2	184051394	+	hg38	64	XL10-HSC	xxx	GTSP5738	HSC	D6	1	0.058513750731421885	MIR548AE1	FALSE	+	FALSE	-327579	DIRC1	4682342
chr2	193952375	+	hg38	28	XL10-HSC	xxx	GTSP5738	HSC	D6	1	0.058513750731421885	LINC01821	FALSE	+	FALSE	-391892	ANKRD44	3034285
chr2	194755803	+	hg38	273	XL10-HSC	xxx	GTSP5738	HSC	D6	1	0.058513750731421885	LINC01790	TRUE	+	FALSE	0	ANKRD44	2230857
chr2	195502220	+	hg38	809	XL10-HSC	xxx	GTSP5738	HSC	D6	2	0.11702750146284377	SLC39A10	FALSE	+	FALSE	-154586	ANKRD44	1484440
chr2	200555179	+	hg38	2	XL10-HSC	xxx	GTSP5738	HSC	D6	1	0.058513750731421885	SGO2	TRUE	+	FALSE	0	CFLAR	-560923
chr2	213130428	+	hg38	1	XL10-HSC	xxx	GTSP5738	HSC	D6	1	0.058513750731421885	IKZF2	TRUE	-	FALSE	0	IKZF2	0
chr2	213318664	+	hg38	218	XL10-HSC	xxx	GTSP5738	HSC	D6	1	0.058513750731421885	SPAG16	TRUE	+	FALSE	0	IKZF2	-167054
chr2	216472024	+	hg38	169	XL10-HSC	xxx	GTSP5738	HSC	D6	1	0.058513750731421885	SMARCAL1	TRUE	+	FALSE	0	IGFBP2	-160802
chr2	221191094	+	hg38	1	XL10-HSC	xxx	GTSP5738	HSC	D6	1	0.058513750731421885	EPHA4	FALSE	-	FALSE	226931	PAX3	1008791
chr2	227478110	+	hg38	56	XL10-HSC	xxx	GTSP5738	HSC	D6	1	0.058513750731421885	AGFG1	TRUE	+	FALSE	0	COL4A3	163317
chr2	231663441	+	hg38	44	XL10-HSC	xxx	GTSP5738	HSC	D6	1	0.058513750731421885	PTMA	FALSE	+	FALSE	-45082	PTMA	-45082
chr2	232746208	+	hg38	13	XL10-HSC	xxx	GTSP5738	HSC	D6	2	0.11702750146284377	GIGYF2	TRUE	+	FALSE	0	SAG	-561453
chr2	232802851	+	hg38	330	XL10-HSC	xxx	GTSP5738	HSC	D6	1	0.058513750731421885	GIGYF2	TRUE	+	FALSE	0	SAG	-504810
chr2	238022432	+	hg38	329	XL10-HSC	xxx	GTSP5738	HSC	D6	1	0.058513750731421885	UBE2F,UBE2F-SCLY	TRUE	+,+	FALSE	0	RAMP1	110314
chr2	26133910	+	hg38	1	XL10-HSC	xxx	GTSP5738	HSC	D6	1	0.058513750731421885	RAB10	TRUE	+	FALSE	0	OTOF	323291
chr2	27657509	+	hg38	248	XL10-HSC	xxx	GTSP5738	HSC	D6	1	0.058513750731421885	SUPT7L	TRUE	-	TRUE	0	FOSL2	-735401
chr2	28244266	+	hg38	147	XL10-HSC	xxx	GTSP5738	HSC	D6	1	0.058513750731421885	BABAM2	TRUE	+	FALSE	0	FOSL2	-148644
chr2	33615074	+	hg38	74	XL10-HSC	xxx	GTSP5738	HSC	D6	1	0.058513750731421885	FAM98A	FALSE	-	FALSE	-15711	BIRC6	996174
chr2	39039129	+	hg38	64	XL10-HSC	xxx	GTSP5738	HSC	D6	1	0.058513750731421885	SOS1	TRUE	-	FALSE	0	EIF2AK2	-1882081
chr2	41513108	+	hg38	13	XL10-HSC	xxx	GTSP5738	HSC	D6	1	0.058513750731421885	LINC01913	FALSE	+	FALSE	-364445	EML4	-656228
chr2	54140841	+	hg38	1	XL10-HSC	xxx	GTSP5738	HSC	D6	1	0.058513750731421885	ACYP2	TRUE	+	FALSE	0	RTN4	831346
chr2	55333862	+	hg38	207	XL10-HSC	xxx	GTSP5738	HSC	D6	1	0.058513750731421885	CCDC88A	TRUE	-	FALSE	0	RTN4	-196030
chr2	55613303	+	hg38	423	XL10-HSC	xxx	GTSP5738	HSC	D6	1	0.058513750731421885	PPP4R3B	TRUE	-	FALSE	0	RTN4	-475471
chr2	59258403	+	hg38	5	XL10-HSC	xxx	GTSP5738	HSC	D6	1	0.058513750731421885	LINC01793	TRUE	+	FALSE	0	BCL11A	1192762
chr2	61203247	+	hg38	1	XL10-HSC	xxx	GTSP5738	HSC	D6	1	0.058513750731421885	USP34	TRUE	-	TRUE	0	PUS10	-184987
chr2	87512668	+	hg38	1	XL10-HSC	xxx	GTSP5738	HSC	D6	1	0.058513750731421885	CYTOR	TRUE	+	FALSE	0	KDM3A	1019951
chr2	89228986	+	hg38	1	XL10-HSC	xxx	GTSP5738	HSC	D6	1	0.058513750731421885	LOC101927050	FALSE	-	FALSE	396457	KDM3A	2736269
chr2	99033628	+	hg38	1	XL10-HSC	xxx	GTSP5738	HSC	D6	1	0.058513750731421885	TSGA10	TRUE	-	FALSE	0	AFF3	513623
chr2	99455280	+	hg38	1	XL10-HSC	xxx	GTSP5738	HSC	D6	1	0.058513750731421885	REV1	TRUE	-	FALSE	0	AFF3	91971
chr20	11416444	-	hg38	352	XL10-HSC	xxx	GTSP5738	HSC	D6	1	0.058513750731421885	LOC339593	FALSE	-	FALSE	-143060	JAG1	-742397
chr20	12118843	-	hg38	5	XL10-HSC	xxx	GTSP5738	HSC	D6	1	0.058513750731421885	BTBD3	FALSE	+	FALSE	192247	JAG1	-1444796
chr20	17981379	-	hg38	376	XL10-HSC	xxx	GTSP5738	HSC	D6	1	0.058513750731421885	MGME1	TRUE	+	FALSE	0	SNX5	-12387
chr20	28585429	-	hg38	2	XL10-HSC	xxx	GTSP5738	HSC	D6	1	0.058513750731421885	FRG1CP	TRUE	-	FALSE	0	BCL2L1	3079021
chr20	2973160	-	hg38	41	XL10-HSC	xxx	GTSP5738	HSC	D6	2	0.11702750146284377	PTPRA	TRUE	+	FALSE	0	CDC25B	-813610
chr20	3007118	-	hg38	1	XL10-HSC	xxx	GTSP5738	HSC	D6	1	0.058513750731421885	PTPRA	TRUE	+	FALSE	0	CDC25B	-779652
chr20	34429096	-	hg38	137	XL10-HSC	xxx	GTSP5738	HSC	D6	1	0.058513750731421885	ITCH	TRUE	+	FALSE	0	NCOA6	285676
chr20	34795618	-	hg38	461	XL10-HSC	xxx	GTSP5738	HSC	D6	1	0.058513750731421885	NCOA6	TRUE	-	FALSE	0	NCOA6	0
chr20	35873720	-	hg38	177	XL10-HSC	xxx	GTSP5738	HSC	D6	3	0.17554125219426564	PHF20	TRUE	+	FALSE	0	PHF20	0
chr20	4789164	-	hg38	281	XL10-HSC	xxx	GTSP5738	HSC	D6	3	0.17554125219426564	RASSF2	TRUE	-	FALSE	0	RASSF2	0
chr20	63668433	-	hg38	381	XL10-HSC	xxx	GTSP5738	HSC	D6	1	0.058513750731421885	RTEL1,RTEL1-TNFRSF6B	TRUE	+,+	FALSE	0	TNFRSF6B	-28216
chr20	63716642	-	hg38	378	XL10-HSC	xxx	GTSP5738	HSC	D6	1	0.058513750731421885	ZGPAT	TRUE	+	FALSE	0	TNFRSF6B	17943
chr20	63727669	-	hg38	2	XL10-HSC	xxx	GTSP5738	HSC	D6	1	0.058513750731421885	ZGPAT	TRUE	+	FALSE	0	TNFRSF6B	28970
chr20	63728015	-	hg38	27	XL10-HSC	xxx	GTSP5738	HSC	D6	1	0.058513750731421885	ZGPAT	TRUE	+	FALSE	0	TNFRSF6B	29316
chr20	14541063	+	hg38	425	XL10-HSC	xxx	GTSP5738	HSC	D6	5	0.29256875365710944	MACROD2	TRUE	+	FALSE	0	SNX5	3400531
chr20	2907946	+	hg38	564	XL10-HSC	xxx	GTSP5738	HSC	D6	1	0.058513750731421885	PTPRA	TRUE	+	FALSE	0	CDC25B	-878824
chr20	2924151	+	hg38	604	XL10-HSC	xxx	GTSP5738	HSC	D6	2	0.11702750146284377	PTPRA	TRUE	+	FALSE	0	CDC25B	-862619
chr20	2924508	+	hg38	10	XL10-HSC	xxx	GTSP5738	HSC	D6	1	0.058513750731421885	PTPRA	TRUE	+	FALSE	0	CDC25B	-862262
chr20	34413774	+	hg38	8	XL10-HSC	xxx	GTSP5738	HSC	D6	1	0.058513750731421885	ITCH	TRUE	+	TRUE	0	NCOA6	300998
chr20	35026103	+	hg38	4	XL10-HSC	xxx	GTSP5738	HSC	D6	1	0.058513750731421885	TRPC4AP	TRUE	-	FALSE	0	NCOA6	-200453
chr20	35086547	+	hg38	4	XL10-HSC	xxx	GTSP5738	HSC	D6	2	0.11702750146284377	TRPC4AP	TRUE	-	FALSE	0	NCOA6	-260897
chr20	37489137	+	hg38	1	XL10-HSC	xxx	GTSP5738	HSC	D6	1	0.058513750731421885	BLCAP	FALSE	-	FALSE	28278	BLCAP	28278
chr20	38554337	+	hg38	15	XL10-HSC	xxx	GTSP5738	HSC	D6	1	0.058513750731421885	RALGAPB	TRUE	+	FALSE	0	PPP1R16B	-251354
chr20	41578366	+	hg38	6	XL10-HSC	xxx	GTSP5738	HSC	D6	2	0.11702750146284377	CHD6	TRUE	-	FALSE	0	TOP1	453878
chr20	45870321	+	hg38	345	XL10-HSC	xxx	GTSP5738	HSC	D6	2	0.11702750146284377	ZSWIM3	TRUE	+	FALSE	0	UBE2C	53363
chr20	49050886	+	hg38	391	XL10-HSC	xxx	GTSP5738	HSC	D6	1	0.058513750731421885	CSE1L	TRUE	+	FALSE	0	CSE1L	0
chr20	50096606	+	hg38	351	XL10-HSC	xxx	GTSP5738	HSC	D6	1	0.058513750731421885	UBE2V1,TMEM189-UBE2V1	TRUE	-,-	TRUE	0	CEBPB	-93975
chr20	50537515	+	hg38	58	XL10-HSC	xxx	GTSP5738	HSC	D6	2	0.11702750146284377	PTPN1	TRUE	+	FALSE	0	BCAS4	-257377
chr20	53586617	+	hg38	3	XL10-HSC	xxx	GTSP5738	HSC	D6	1	0.058513750731421885	ZNF217	FALSE	-	FALSE	-3519	ZNF217	-3519
chr20	5551922	+	hg38	414	XL10-HSC	xxx	GTSP5738	HSC	D6	1	0.058513750731421885	GPCPD1	TRUE	-	FALSE	0	PCNA	-425299
chr20	63673730	+	hg38	264	XL10-HSC	xxx	GTSP5738	HSC	D6	1	0.058513750731421885	RTEL1,RTEL1-TNFRSF6B	TRUE	+,+	FALSE	0	TNFRSF6B	-22919
chr20	63694384	+	hg38	186	XL10-HSC	xxx	GTSP5738	HSC	D6	1	0.058513750731421885	RTEL1,RTEL1-TNFRSF6B	TRUE	+,+	TRUE	0	TNFRSF6B	-2265
chr20	63922767	+	hg38	1	XL10-HSC	xxx	GTSP5738	HSC	D6	1	0.058513750731421885	DNAJC5	TRUE	+	FALSE	0	RGS19	150412
chr21	17816905	-	hg38	52	XL10-HSC	xxx	GTSP5738	HSC	D6	1	0.058513750731421885	C21orf91	TRUE	-	FALSE	0	MIR125B2	1226579
chr21	20057753	-	hg38	29	XL10-HSC	xxx	GTSP5738	HSC	D6	1	0.058513750731421885	LINC01683	FALSE	-	FALSE	-157997	MIR125B2	3467427
chr21	26006818	-	hg38	129	XL10-HSC	xxx	GTSP5738	HSC	D6	1	0.058513750731421885	APP	TRUE	-	FALSE	0	ADAMTS1	829467
chr21	28667104	-	hg38	298	XL10-HSC	xxx	GTSP5738	HSC	D6	1	0.058513750731421885	LINC00161	FALSE	+	FALSE	126748	ADAMTS1	-1821694
chr21	33279806	-	hg38	1	XL10-HSC	xxx	GTSP5738	HSC	D6	1	0.058513750731421885	IL10RB	TRUE	+	TRUE	0	IFNAR1	-45101
chr21	45092504	-	hg38	2	XL10-HSC	xxx	GTSP5738	HSC	D6	1	0.058513750731421885	ADARB1	TRUE	+	FALSE	0	PTTG1IP	-218600
chr21	46490466	-	hg38	5	XL10-HSC	xxx	GTSP5738	HSC	D6	1	0.058513750731421885	DIP2A	TRUE	+	FALSE	0	S100B	108150
chr21	14518125	+	hg38	1	XL10-HSC	xxx	GTSP5738	HSC	D6	1	0.058513750731421885	SAMSN1	TRUE	-	FALSE	0	NRIP1	443108
chr21	15042188	+	hg38	15	XL10-HSC	xxx	GTSP5738	HSC	D6	1	0.058513750731421885	NRIP1	TRUE	-	FALSE	0	NRIP1	0
chr21	15362453	+	hg38	412	XL10-HSC	xxx	GTSP5738	HSC	D6	1	0.058513750731421885	NRIP1	FALSE	-	FALSE	-297647	NRIP1	-297647
chr21	29333428	+	hg38	2	XL10-HSC	xxx	GTSP5738	HSC	D6	1	0.058513750731421885	BACH1	TRUE	+	FALSE	0	TIAM1	1784988
chr21	36222113	+	hg38	1	XL10-HSC	xxx	GTSP5738	HSC	D6	1	0.058513750731421885	DOPEY2	TRUE	+	FALSE	0	DOPEY2	0
chr21	37093011	+	hg38	442	XL10-HSC	xxx	GTSP5738	HSC	D6	2	0.11702750146284377	TTC3	TRUE	+	FALSE	0	DYRK1A	-272560
chr21	37182529	+	hg38	191	XL10-HSC	xxx	GTSP5738	HSC	D6	1	0.058513750731421885	TTC3	TRUE	+	FALSE	0	DYRK1A	-183042
chr21	39266440	+	hg38	9	XL10-HSC	xxx	GTSP5738	HSC	D6	1	0.058513750731421885	BRWD1	TRUE	-	FALSE	0	ETS2	441484
chr21	42899056	+	hg38	333	XL10-HSC	xxx	GTSP5738	HSC	D6	1	0.058513750731421885	NDUFV3	TRUE	+	FALSE	0	PKNOX1	-75452
chr21	46529387	+	hg38	157	XL10-HSC	xxx	GTSP5738	HSC	D6	2	0.11702750146284377	DIP2A	TRUE	+	FALSE	0	S100B	69229
chr21	8883761	+	hg38	1	XL10-HSC	xxx	GTSP5738	HSC	D6	1	0.058513750731421885	MIR3648-2	FALSE	+	FALSE	-103236	NRIP1	6077472
chr22	20847540	-	hg38	27	XL10-HSC	xxx	GTSP5738	HSC	D6	1	0.058513750731421885	PI4KA	TRUE	-	FALSE	0	CRKL	-69884
chr22	29826747	-	hg38	170	XL10-HSC	xxx	GTSP5738	HSC	D6	1	0.058513750731421885	ASCC2	TRUE	-	FALSE	0	MTMR3	-56420
chr22	29911524	-	hg38	99	XL10-HSC	xxx	GTSP5738	HSC	D6	1	0.058513750731421885	MTMR3	TRUE	+	FALSE	0	MTMR3	0
chr22	29955432	-	hg38	336	XL10-HSC	xxx	GTSP5738	HSC	D6	1	0.058513750731421885	MTMR3	TRUE	+	FALSE	0	MTMR3	0
chr22	30012247	-	hg38	7	XL10-HSC	xxx	GTSP5738	HSC	D6	1	0.058513750731421885	MTMR3,HORMAD2-AS1	TRUE	+,-	FALSE	0	MTMR3	0
chr22	30352044	-	hg38	172	XL10-HSC	xxx	GTSP5738	HSC	D6	1	0.058513750731421885	SF3A1	TRUE	-	FALSE	0	MTMR3	321175
chr22	36009223	-	hg38	226	XL10-HSC	xxx	GTSP5738	HSC	D6	1	0.058513750731421885	RBFOX2	TRUE	-	FALSE	0	MYH9	272052
chr22	37299790	-	hg38	1	XL10-HSC	xxx	GTSP5738	HSC	D6	1	0.058513750731421885	CYTH4	TRUE	+	FALSE	0	RAC2	-55490
chr22	38712558	-	hg38	8	XL10-HSC	xxx	GTSP5738	HSC	D6	1	0.058513750731421885	GTPBP1	TRUE	+	FALSE	0	DNAL4	65948
chr22	42202469	-	hg38	443	XL10-HSC	xxx	GTSP5738	HSC	D6	1	0.058513750731421885	TCF20	TRUE	-	FALSE	0	CYP2D6	-71587
chr22	46192738	-	hg38	9	XL10-HSC	xxx	GTSP5738	HSC	D6	1	0.058513750731421885	PPARA	TRUE	+	FALSE	0	PKDREJ	62923
chr22	46520741	-	hg38	1	XL10-HSC	xxx	GTSP5738	HSC	D6	1	0.058513750731421885	CELSR1	TRUE	-	FALSE	0	PKDREJ	-257418
chr22	50388785	-	hg38	245	XL10-HSC	xxx	GTSP5738	HSC	D6	1	0.058513750731421885	PPP6R2	TRUE	+	FALSE	0	MAPK12	-126974
chr22	50455084	-	hg38	1	XL10-HSC	xxx	GTSP5738	HSC	D6	1	0.058513750731421885	SBF1	TRUE	-	TRUE	0	TYMP	70666
chr22	50687341	-	hg38	161	XL10-HSC	xxx	GTSP5738	HSC	D6	1	0.058513750731421885	SHANK3	TRUE	+	FALSE	0	TYMP	-157255
chr22	21812098	+	hg38	1	XL10-HSC	xxx	GTSP5738	HSC	D6	1	0.058513750731421885	MAPK1	TRUE	-	FALSE	0	MAPK1	0
chr22	22272851	+	hg38	2	XL10-HSC	xxx	GTSP5738	HSC	D6	1	0.058513750731421885	BMS1P20	FALSE	+	FALSE	-25245	MAPK1	-405170
chr22	22845903	+	hg38	6	XL10-HSC	xxx	GTSP5738	HSC	D6	1	0.058513750731421885	MIR650	FALSE	+	FALSE	23031	BCR	-334460
chr22	24334390	+	hg38	367	XL10-HSC	xxx	GTSP5738	HSC	D6	1	0.058513750731421885	SPECC1L,SPECC1L-ADORA2A	TRUE	+,+	FALSE	0	BCRP3	-298523
chr22	28432055	+	hg38	257	XL10-HSC	xxx	GTSP5738	HSC	D6	1	0.058513750731421885	TTC28	TRUE	-	FALSE	0	CHEK2	255686
chr22	31502216	+	hg38	6	XL10-HSC	xxx	GTSP5738	HSC	D6	1	0.058513750731421885	SFI1	TRUE	+	FALSE	0	PATZ1	-155952
chr22	38390995	+	hg38	9	XL10-HSC	xxx	GTSP5738	HSC	D6	1	0.058513750731421885	LOC400927-CSNK1E,LOC400927	TRUE	-,-	FALSE	0	PICK1	315293
chr22	38496504	+	hg38	558	XL10-HSC	xxx	GTSP5738	HSC	D6	2	0.11702750146284377	DDX17	TRUE	-	FALSE	0	DNAL4	282002
chr22	39835835	+	hg38	243	XL10-HSC	xxx	GTSP5738	HSC	D6	1	0.058513750731421885	ENTHD1	TRUE	-	FALSE	0	ATF4	313148
chr22	39905452	+	hg38	237	XL10-HSC	xxx	GTSP5738	HSC	D6	1	0.058513750731421885	GRAP2	TRUE	+	FALSE	0	ATF4	382765
chr22	40591543	+	hg38	209	XL10-HSC	xxx	GTSP5738	HSC	D6	1	0.058513750731421885	MKL1	TRUE	-	FALSE	0	MKL1	0
chr22	40832743	+	hg38	2	XL10-HSC	xxx	GTSP5738	HSC	D6	1	0.058513750731421885	ST13	TRUE	-	FALSE	0	ST13	0
chr22	44157489	+	hg38	722	XL10-HSC	xxx	GTSP5738	HSC	D6	4	0.23405500292568754	PARVB	TRUE	+	FALSE	0	PARVB	0
chr22	50076422	+	hg38	342	XL10-HSC	xxx	GTSP5738	HSC	D6	1	0.058513750731421885	MLC1	TRUE	-	FALSE	0	PIM3	112349
chr22	50101739	+	hg38	20	XL10-HSC	xxx	GTSP5738	HSC	D6	1	0.058513750731421885	MOV10L1	TRUE	+	FALSE	0	PIM3	137666
chr22	50403116	+	hg38	31	XL10-HSC	xxx	GTSP5738	HSC	D6	1	0.058513750731421885	PPP6R2	TRUE	+	FALSE	0	TYMP	122634
chr22	50472280	+	hg38	119	XL10-HSC	xxx	GTSP5738	HSC	D6	1	0.058513750731421885	SBF1	TRUE	-	FALSE	0	TYMP	53470
chr3	100133414	-	hg38	62	XL10-HSC	xxx	GTSP5738	HSC	D6	1	0.058513750731421885	CMSS1	TRUE	+	FALSE	0	TFG	-575874
chr3	105474479	-	hg38	506	XL10-HSC	xxx	GTSP5738	HSC	D6	1	0.058513750731421885	ALCAM	TRUE	+	FALSE	0	CBLB	180980
chr3	120090884	-	hg38	413	XL10-HSC	xxx	GTSP5738	HSC	D6	1	0.058513750731421885	GSK3B	TRUE	-	FALSE	0	GSK3B	0
chr3	125572428	-	hg38	733	XL10-HSC	xxx	GTSP5738	HSC	D6	3	0.17554125219426564	OSBPL11	TRUE	-	FALSE	0	MUC13	-637676
chr3	128628773	-	hg38	4	XL10-HSC	xxx	GTSP5738	HSC	D6	1	0.058513750731421885	RPN1	TRUE	-	FALSE	0	RPN1	0
chr3	128733821	-	hg38	6	XL10-HSC	xxx	GTSP5738	HSC	D6	1	0.058513750731421885	RAB7A	TRUE	+	FALSE	0	RPN1	-82944
chr3	136157884	-	hg38	371	XL10-HSC	xxx	GTSP5738	HSC	D6	1	0.058513750731421885	MSL2	TRUE	-	FALSE	0	STAG1	179271
chr3	136930578	-	hg38	343	XL10-HSC	xxx	GTSP5738	HSC	D6	1	0.058513750731421885	NCK1	TRUE	+	TRUE	0	NCK1	0
chr3	141518141	-	hg38	2	XL10-HSC	xxx	GTSP5738	HSC	D6	1	0.058513750731421885	RASA2	TRUE	+	FALSE	0	RNF7	-220066
chr3	146078358	-	hg38	250	XL10-HSC	xxx	GTSP5738	HSC	D6	1	0.058513750731421885	PLOD2	TRUE	-	FALSE	0	SLC9A9	-2229826
chr3	149075594	-	hg38	443	XL10-HSC	xxx	GTSP5738	HSC	D6	1	0.058513750731421885	HLTF	TRUE	-	FALSE	0	HLTF	0
chr3	152816516	-	hg38	8	XL10-HSC	xxx	GTSP5738	HSC	D6	1	0.058513750731421885	P2RY1	FALSE	+	FALSE	-18175	RAP2B	-345694
chr3	174078984	-	hg38	105	XL10-HSC	xxx	GTSP5738	HSC	D6	1	0.058513750731421885	NLGN1	TRUE	+	FALSE	0	ECT2	1257509
chr3	175267663	-	hg38	168	XL10-HSC	xxx	GTSP5738	HSC	D6	1	0.058513750731421885	NAALADL2,NAALADL2-AS2	TRUE	+,-	FALSE	0	ECT2	2446188
chr3	17534673	-	hg38	385	XL10-HSC	xxx	GTSP5738	HSC	D6	3	0.17554125219426564	TBC1D5	TRUE	-	FALSE	0	SATB1	810713
chr3	17661987	-	hg38	140	XL10-HSC	xxx	GTSP5738	HSC	D6	1	0.058513750731421885	TBC1D5	TRUE	-	FALSE	0	SATB1	683399
chr3	183526136	-	hg38	356	XL10-HSC	xxx	GTSP5738	HSC	D6	1	0.058513750731421885	KLHL6	TRUE	-	FALSE	0	PSMD2	-772960
chr3	18378004	-	hg38	243	XL10-HSC	xxx	GTSP5738	HSC	D6	1	0.058513750731421885	SATB1	TRUE	-	FALSE	0	SATB1	0
chr3	184932021	-	hg38	131	XL10-HSC	xxx	GTSP5738	HSC	D6	1	0.058513750731421885	VPS8	TRUE	+	FALSE	0	THPO	-552332
chr3	196647460	-	hg38	221	XL10-HSC	xxx	GTSP5738	HSC	D6	1	0.058513750731421885	NRROS	TRUE	+	FALSE	0	DLG1	395098
chr3	196876892	-	hg38	95	XL10-HSC	xxx	GTSP5738	HSC	D6	3	0.17554125219426564	SENP5	TRUE	+	FALSE	0	DLG1	165666
chr3	24360889	-	hg38	547	XL10-HSC	xxx	GTSP5738	HSC	D6	2	0.11702750146284377	THRB	TRUE	-	FALSE	0	RARB	-468432
chr3	37878251	-	hg38	56	XL10-HSC	xxx	GTSP5738	HSC	D6	1	0.058513750731421885	CTDSPL	TRUE	+	FALSE	0	ITGA9	58460
chr3	3958185	-	hg38	419	XL10-HSC	xxx	GTSP5738	HSC	D6	1	0.058513750731421885	LRRN1	FALSE	+	FALSE	108350	CNTN4	900223
chr3	41789946	-	hg38	42	XL10-HSC	xxx	GTSP5738	HSC	D6	1	0.058513750731421885	ULK4	TRUE	-	FALSE	0	CTNNB1	549492
chr3	4194121	-	hg38	1	XL10-HSC	xxx	GTSP5738	HSC	D6	1	0.058513750731421885	SETMAR	FALSE	+	FALSE	-109181	CNTN4	1136159
chr3	42623347	-	hg38	6	XL10-HSC	xxx	GTSP5738	HSC	D6	1	0.058513750731421885	NKTR,LOC101928323	TRUE	+,-	FALSE	0	CTNNB1	1382893
chr3	44811081	-	hg38	1	XL10-HSC	xxx	GTSP5738	HSC	D6	1	0.058513750731421885	KIF15	TRUE	+	FALSE	0	ZDHHC3	104178
chr3	45715374	-	hg38	1	XL10-HSC	xxx	GTSP5738	HSC	D6	1	0.058513750731421885	SACM1L	TRUE	+	FALSE	0	LIMD1	34110
chr3	47661089	-	hg38	455	XL10-HSC	xxx	GTSP5738	HSC	D6	1	0.058513750731421885	SMARCC1	TRUE	-	FALSE	0	MAP4	189599
chr3	48467746	-	hg38	2	XL10-HSC	xxx	GTSP5738	HSC	D6	1	0.058513750731421885	SHISA5	FALSE	-	FALSE	50	PLXNB1	-37694
chr3	48770878	-	hg38	3	XL10-HSC	xxx	GTSP5738	HSC	D6	1	0.058513750731421885	PRKAR2A	TRUE	-	FALSE	0	NCKIPSD	-84944
chr3	48783134	-	hg38	88	XL10-HSC	xxx	GTSP5738	HSC	D6	1	0.058513750731421885	PRKAR2A	TRUE	-	FALSE	0	NCKIPSD	-97200
chr3	48951098	-	hg38	443	XL10-HSC	xxx	GTSP5738	HSC	D6	1	0.058513750731421885	ARIH2	TRUE	+	FALSE	0	NCKIPSD	-265164
chr3	49082561	-	hg38	148	XL10-HSC	xxx	GTSP5738	HSC	D6	1	0.058513750731421885	QRICH1	TRUE	-	FALSE	0	USP4	194581
chr3	49738335	-	hg38	164	XL10-HSC	xxx	GTSP5738	HSC	D6	1	0.058513750731421885	IP6K1	TRUE	-	TRUE	0	MST1	-49571
chr3	50037759	-	hg38	385	XL10-HSC	xxx	GTSP5738	HSC	D6	1	0.058513750731421885	RBM6	TRUE	+	FALSE	0	RBM5	-51147
chr3	51566350	-	hg38	156	XL10-HSC	xxx	GTSP5738	HSC	D6	1	0.058513750731421885	RAD54L2	TRUE	+	FALSE	0	MANF	176952
chr3	52438407	-	hg38	8	XL10-HSC	xxx	GTSP5738	HSC	D6	1	0.058513750731421885	SEMA3G	TRUE	-	FALSE	0	BAP1	-28301
chr3	52461311	-	hg38	117	XL10-HSC	xxx	GTSP5738	HSC	D6	1	0.058513750731421885	NISCH	TRUE	+	FALSE	0	BAP1	-51205
chr3	52480454	-	hg38	77	XL10-HSC	xxx	GTSP5738	HSC	D6	1	0.058513750731421885	NISCH	TRUE	+	TRUE	0	PBRM1	64896
chr3	52606527	-	hg38	2	XL10-HSC	xxx	GTSP5738	HSC	D6	1	0.058513750731421885	PBRM1	TRUE	-	FALSE	0	PBRM1	0
chr3	81411451	-	hg38	268	XL10-HSC	xxx	GTSP5738	HSC	D6	1	0.058513750731421885	GBE1	FALSE	-	FALSE	78246	ROBO1	-1643541
chr3	87894551	-	hg38	133	XL10-HSC	xxx	GTSP5738	HSC	D6	1	0.058513750731421885	HTR1F	TRUE	+	FALSE	0	EPHA3	-1212971
chr3	87957725	-	hg38	40	XL10-HSC	xxx	GTSP5738	HSC	D6	1	0.058513750731421885	HTR1F	TRUE	+	FALSE	0	EPHA3	-1149797
chr3	88101281	-	hg38	151	XL10-HSC	xxx	GTSP5738	HSC	D6	1	0.058513750731421885	CGGBP1,ZNF654	TRUE	-,+	FALSE	0	EPHA3	-1006241
chr3	9405236	-	hg38	51	XL10-HSC	xxx	GTSP5738	HSC	D6	1	0.058513750731421885	SETD5	TRUE	+	FALSE	0	SRGAP3	-155550
chr3	9888266	-	hg38	179	XL10-HSC	xxx	GTSP5738	HSC	D6	1	0.058513750731421885	JAGN1	FALSE	+	FALSE	-2319	TTLL3	51909
chr3	105462596	+	hg38	333	XL10-HSC	xxx	GTSP5738	HSC	D6	1	0.058513750731421885	ALCAM	TRUE	+	FALSE	0	CBLB	192863
chr3	105853423	+	hg38	1	XL10-HSC	xxx	GTSP5738	HSC	D6	1	0.058513750731421885	CBLB	TRUE	-	TRUE	0	CBLB	0
chr3	114997738	+	hg38	303	XL10-HSC	xxx	GTSP5738	HSC	D6	1	0.058513750731421885	ZBTB20	TRUE	-	FALSE	0	CD200	2634925
chr3	125277436	+	hg38	32	XL10-HSC	xxx	GTSP5738	HSC	D6	1	0.058513750731421885	ZNF148	TRUE	-	FALSE	0	MUC13	-342684
chr3	129294978	+	hg38	2	XL10-HSC	xxx	GTSP5738	HSC	D6	1	0.058513750731421885	HMCES	TRUE	+	FALSE	0	CNBP	-111010
chr3	154189442	+	hg38	1	XL10-HSC	xxx	GTSP5738	HSC	D6	1	0.058513750731421885	ARHGEF26	TRUE	+	FALSE	0	MME	-834680
chr3	158675717	+	hg38	2	XL10-HSC	xxx	GTSP5738	HSC	D6	1	0.058513750731421885	GFM1	TRUE	+	FALSE	0	RARRES1	21389
chr3	160416592	+	hg38	27	XL10-HSC	xxx	GTSP5738	HSC	D6	1	0.058513750731421885	TRIM59-IFT80,SMC4	TRUE	-,+	FALSE	0	RARRES1	-1684105
chr3	173859120	+	hg38	178	XL10-HSC	xxx	GTSP5738	HSC	D6	1	0.058513750731421885	NLGN1	TRUE	+	FALSE	0	ECT2	1037645
chr3	179189295	+	hg38	240	XL10-HSC	xxx	GTSP5738	HSC	D6	2	0.11702750146284377	PIK3CA	TRUE	+	FALSE	0	PIK3CA	0
chr3	186565442	+	hg38	28	XL10-HSC	xxx	GTSP5738	HSC	D6	1	0.058513750731421885	TBCCD1	TRUE	-	FALSE	0	EIF4A2	-218128
chr3	188591842	+	hg38	45	XL10-HSC	xxx	GTSP5738	HSC	D6	2	0.11702750146284377	LPP	TRUE	+	FALSE	0	LPP	0
chr3	190343016	+	hg38	323	XL10-HSC	xxx	GTSP5738	HSC	D6	3	0.17554125219426564	CLDN1	FALSE	-	FALSE	-20569	LPP	1452344
chr3	196156054	+	hg38	2	XL10-HSC	xxx	GTSP5738	HSC	D6	1	0.058513750731421885	LINC00885	TRUE	+	FALSE	0	TFRC	-73892
chr3	22459189	+	hg38	384	XL10-HSC	xxx	GTSP5738	HSC	D6	1	0.058513750731421885	ZNF385D-AS2	FALSE	+	FALSE	479360	RARB	-2370132
chr3	22976624	+	hg38	521	XL10-HSC	xxx	GTSP5738	HSC	D6	1	0.058513750731421885	UBE2E2-AS1	FALSE	-	FALSE	218444	RARB	-1852697
chr3	38225280	+	hg38	162	XL10-HSC	xxx	GTSP5738	HSC	D6	1	0.058513750731421885	OXSR1	TRUE	+	FALSE	0	MYD88	82257
chr3	38249978	+	hg38	8	XL10-HSC	xxx	GTSP5738	HSC	D6	1	0.058513750731421885	OXSR1	TRUE	+	TRUE	0	MYD88	106955
chr3	44803140	+	hg38	410	XL10-HSC	xxx	GTSP5738	HSC	D6	1	0.058513750731421885	KIF15	TRUE	+	FALSE	0	ZDHHC3	112119
chr3	4668702	+	hg38	1	XL10-HSC	xxx	GTSP5738	HSC	D6	1	0.058513750731421885	ITPR1	TRUE	+	FALSE	0	CNTN4	1610740
chr3	47028575	+	hg38	1	XL10-HSC	xxx	GTSP5738	HSC	D6	1	0.058513750731421885	SETD2	TRUE	-	FALSE	0	SETD2	0
chr3	47612669	+	hg38	18	XL10-HSC	xxx	GTSP5738	HSC	D6	1	0.058513750731421885	SMARCC1	TRUE	-	FALSE	0	MAP4	238019
chr3	47646765	+	hg38	322	XL10-HSC	xxx	GTSP5738	HSC	D6	1	0.058513750731421885	SMARCC1	TRUE	-	FALSE	0	MAP4	203923
chr3	47716032	+	hg38	54	XL10-HSC	xxx	GTSP5738	HSC	D6	2	0.11702750146284377	SMARCC1	TRUE	-	FALSE	0	MAP4	134656
chr3	49080446	+	hg38	1	XL10-HSC	xxx	GTSP5738	HSC	D6	1	0.058513750731421885	QRICH1	TRUE	-	FALSE	0	USP4	196696
chr3	49286854	+	hg38	413	XL10-HSC	xxx	GTSP5738	HSC	D6	1	0.058513750731421885	USP4	TRUE	-	FALSE	0	USP4	0
chr3	49403865	+	hg38	13	XL10-HSC	xxx	GTSP5738	HSC	D6	1	0.058513750731421885	RHOA	TRUE	-	FALSE	0	RHOA	0
chr3	49406284	+	hg38	542	XL10-HSC	xxx	GTSP5738	HSC	D6	1	0.058513750731421885	RHOA	TRUE	-	FALSE	0	RHOA	0
chr3	49736633	+	hg38	14	XL10-HSC	xxx	GTSP5738	HSC	D6	1	0.058513750731421885	IP6K1	TRUE	-	FALSE	0	MST1	-47869
chr3	49774472	+	hg38	3	XL10-HSC	xxx	GTSP5738	HSC	D6	1	0.058513750731421885	IP6K1	TRUE	-	FALSE	0	UBA7	30731
chr3	50594971	+	hg38	15	XL10-HSC	xxx	GTSP5738	HSC	D6	1	0.058513750731421885	HEMK1	FALSE	+	FALSE	9979	RASSF1	-254034
chr3	52267136	+	hg38	234	XL10-HSC	xxx	GTSP5738	HSC	D6	2	0.11702750146284377	WDR82	TRUE	-	FALSE	0	WDR82	0
chr3	56639107	+	hg38	418	XL10-HSC	xxx	GTSP5738	HSC	D6	1	0.058513750731421885	FAM208A	TRUE	-	FALSE	0	ERC2	-170743
chr3	57234247	+	hg38	14	XL10-HSC	xxx	GTSP5738	HSC	D6	1	0.058513750731421885	APPL1	TRUE	+	FALSE	0	ERC2	-765883
chr3	63842270	+	hg38	10	XL10-HSC	xxx	GTSP5738	HSC	D6	1	0.058513750731421885	C3orf49,THOC7	TRUE	+,-	FALSE	0	PTPRG	1547371
chr3	63902588	+	hg38	73	XL10-HSC	xxx	GTSP5738	HSC	D6	1	0.058513750731421885	ATXN7	TRUE	+	FALSE	0	PTPRG	1607689
chr3	69111535	+	hg38	33	XL10-HSC	xxx	GTSP5738	HSC	D6	1	0.058513750731421885	LMOD3	TRUE	-	FALSE	0	MITF	-627898
chr3	69751766	+	hg38	309	XL10-HSC	xxx	GTSP5738	HSC	D6	1	0.058513750731421885	MITF	TRUE	+	FALSE	0	MITF	0
chr3	71441142	+	hg38	302	XL10-HSC	xxx	GTSP5738	HSC	D6	1	0.058513750731421885	FOXP1	TRUE	-	FALSE	0	FOXP1	0
chr3	71557274	+	hg38	381	XL10-HSC	xxx	GTSP5738	HSC	D6	2	0.11702750146284377	FOXP1	TRUE	-	FALSE	0	FOXP1	0
chr3	73022403	+	hg38	1	XL10-HSC	xxx	GTSP5738	HSC	D6	1	0.058513750731421885	PPP4R2	TRUE	+	FALSE	0	FOXP1	-1438413
chr3	7310950	+	hg38	1	XL10-HSC	xxx	GTSP5738	HSC	D6	1	0.058513750731421885	GRM7	TRUE	+	FALSE	0	SRGAP3	1669639
chr3	78958556	+	hg38	3	XL10-HSC	xxx	GTSP5738	HSC	D6	2	0.11702750146284377	ROBO1	TRUE	-	FALSE	0	ROBO1	0
chr3	81423631	+	hg38	22	XL10-HSC	xxx	GTSP5738	HSC	D6	1	0.058513750731421885	GBE1	FALSE	-	FALSE	66066	ROBO1	-1655721
chr3	83506738	+	hg38	1	XL10-HSC	xxx	GTSP5738	HSC	D6	1	0.058513750731421885	LINC02008	FALSE	+	FALSE	1043062	ROBO1	-3738828
chr4	105375252	-	hg38	2	XL10-HSC	xxx	GTSP5738	HSC	D6	1	0.058513750731421885	PPA2	TRUE	-	FALSE	0	TET2	95448
chr4	119293901	-	hg38	28	XL10-HSC	xxx	GTSP5738	HSC	D6	1	0.058513750731421885	USP53	TRUE	+	TRUE	0	SYNPO2	232653
chr4	121864308	-	hg38	98	XL10-HSC	xxx	GTSP5738	HSC	D6	1	0.058513750731421885	BBS7	TRUE	-	FALSE	0	CCNA2	-40306
chr4	123814906	-	hg38	15	XL10-HSC	xxx	GTSP5738	HSC	D6	2	0.11702750146284377	LINC01091	TRUE	+	FALSE	0	NUDT6	-891901
chr4	132997298	-	hg38	342	XL10-HSC	xxx	GTSP5738	HSC	D6	1	0.058513750731421885	LOC101927359	FALSE	-	FALSE	96560	SCLT1	-3903690
chr4	142371208	-	hg38	59	XL10-HSC	xxx	GTSP5738	HSC	D6	1	0.058513750731421885	INPP4B	TRUE	-	FALSE	0	USP38	-813707
chr4	143525990	-	hg38	450	XL10-HSC	xxx	GTSP5738	HSC	D6	1	0.058513750731421885	SMARCA5	TRUE	+	FALSE	0	GAB1	51424
chr4	144298141	-	hg38	95	XL10-HSC	xxx	GTSP5738	HSC	D6	1	0.058513750731421885	GYPA	FALSE	-	FALSE	-157354	GAB1	823575
chr4	146494897	-	hg38	221	XL10-HSC	xxx	GTSP5738	HSC	D6	1	0.058513750731421885	SLC10A7	TRUE	-	FALSE	0	NR3C2	1583865
chr4	150488344	-	hg38	2	XL10-HSC	xxx	GTSP5738	HSC	D6	1	0.058513750731421885	LRBA	TRUE	-	FALSE	0	LRBA	0
chr4	15552704	-	hg38	205	XL10-HSC	xxx	GTSP5738	HSC	D6	1	0.058513750731421885	CC2D2A	TRUE	+	FALSE	0	S100P	8855533
chr4	155699208	-	hg38	203	XL10-HSC	xxx	GTSP5738	HSC	D6	1	0.058513750731421885	GUCY1A1	TRUE	+	FALSE	0	FBXW7	-3163112
chr4	155727158	-	hg38	86	XL10-HSC	xxx	GTSP5738	HSC	D6	1	0.058513750731421885	GUCY1A1	TRUE	+	FALSE	0	FBXW7	-3191062
chr4	172002528	-	hg38	2	XL10-HSC	xxx	GTSP5738	HSC	D6	1	0.058513750731421885	GALNTL6	TRUE	+	FALSE	0	ADAM29	-2915828
chr4	174323935	-	hg38	3	XL10-HSC	xxx	GTSP5738	HSC	D6	1	0.058513750731421885	CEP44	TRUE	+	FALSE	0	ADAM29	-594421
chr4	174644113	-	hg38	38	XL10-HSC	xxx	GTSP5738	HSC	D6	1	0.058513750731421885	GLRA3	TRUE	-	FALSE	0	ADAM29	-274243
chr4	176829249	-	hg38	2	XL10-HSC	xxx	GTSP5738	HSC	D6	1	0.058513750731421885	VEGFC	FALSE	-	FALSE	-36503	ADAM29	1851068
chr4	184659365	-	hg38	266	XL10-HSC	xxx	GTSP5738	HSC	D6	1	0.058513750731421885	PRIMPOL	TRUE	+	TRUE	0	SORBS2	926077
chr4	184689773	-	hg38	2	XL10-HSC	xxx	GTSP5738	HSC	D6	1	0.058513750731421885	PRIMPOL	TRUE	+	FALSE	0	SORBS2	895669
chr4	36140875	-	hg38	128	XL10-HSC	xxx	GTSP5738	HSC	D6	1	0.058513750731421885	ARAP2	TRUE	-	FALSE	0	ARAP2	0
chr4	38048533	-	hg38	4	XL10-HSC	xxx	GTSP5738	HSC	D6	1	0.058513750731421885	TBC1D1	TRUE	+	FALSE	0	KLF3	-615634
chr4	39111358	-	hg38	55	XL10-HSC	xxx	GTSP5738	HSC	D6	1	0.058513750731421885	KLHL5	TRUE	+	FALSE	0	KLF3	409849
chr4	40112132	-	hg38	1	XL10-HSC	xxx	GTSP5738	HSC	D6	1	0.058513750731421885	N4BP2	TRUE	+	TRUE	0	RHOH	-78877
chr4	40233398	-	hg38	12	XL10-HSC	xxx	GTSP5738	HSC	D6	2	0.11702750146284377	RHOH	TRUE	+	FALSE	0	RHOH	0
chr4	42590918	-	hg38	5	XL10-HSC	xxx	GTSP5738	HSC	D6	1	0.058513750731421885	ATP8A1	TRUE	-	FALSE	0	PHOX2B	-841947
chr4	49499359	-	hg38	1	XL10-HSC	xxx	GTSP5738	HSC	D6	1	0.058513750731421885	CWH43	FALSE	+	FALSE	437279	FRYL	-719059
chr4	54565100	-	hg38	137	XL10-HSC	xxx	GTSP5738	HSC	D6	1	0.058513750731421885	LINC02260	FALSE	-	FALSE	38109	KIT	-92826
chr4	54693441	-	hg38	288	XL10-HSC	xxx	GTSP5738	HSC	D6	1	0.058513750731421885	KIT	TRUE	+	FALSE	0	KIT	0
chr4	71010633	-	hg38	244	XL10-HSC	xxx	GTSP5738	HSC	D6	4	0.23405500292568754	DCK	TRUE	+	FALSE	0	UTP3	320081
chr4	75948437	-	hg38	17	XL10-HSC	xxx	GTSP5738	HSC	D6	1	0.058513750731421885	SDAD1	FALSE	-	FALSE	1467	CXCL10	72677
chr4	77717028	-	hg38	380	XL10-HSC	xxx	GTSP5738	HSC	D6	1	0.058513750731421885	CNOT6L	TRUE	-	TRUE	0	CXCL10	-1693491
chr4	79504910	-	hg38	196	XL10-HSC	xxx	GTSP5738	HSC	D6	1	0.058513750731421885	LINC00989	TRUE	+	FALSE	0	FGF5	-761676
chr4	89417811	-	hg38	506	XL10-HSC	xxx	GTSP5738	HSC	D6	1	0.058513750731421885	GPRIN3	FALSE	-	FALSE	-109800	SPP1	1434399
chr4	89495395	-	hg38	152	XL10-HSC	xxx	GTSP5738	HSC	D6	2	0.11702750146284377	GPRIN3	FALSE	-	FALSE	-187384	SPP1	1511983
chr4	89755370	-	hg38	428	XL10-HSC	xxx	GTSP5738	HSC	D6	2	0.11702750146284377	SNCA	TRUE	-	FALSE	0	SPP1	1771958
chr4	912454	-	hg38	1	XL10-HSC	xxx	GTSP5738	HSC	D6	1	0.058513750731421885	GAK	TRUE	-	FALSE	0	GAK	0
chr4	9446158	-	hg38	2	XL10-HSC	xxx	GTSP5738	HSC	D6	1	0.058513750731421885	DEFB131A	TRUE	+	FALSE	0	S100P	2748987
chr4	101221493	+	hg38	364	XL10-HSC	xxx	GTSP5738	HSC	D6	1	0.058513750731421885	PPP3CA	TRUE	-	FALSE	0	NFKB1	-1279834
chr4	103122929	+	hg38	102	XL10-HSC	xxx	GTSP5738	HSC	D6	1	0.058513750731421885	CENPE	TRUE	-	TRUE	0	NFKB1	505626
chr4	105432331	+	hg38	31	XL10-HSC	xxx	GTSP5738	HSC	D6	1	0.058513750731421885	PPA2	TRUE	-	FALSE	0	TET2	152527
chr4	126401402	+	hg38	1	XL10-HSC	xxx	GTSP5738	HSC	D6	1	0.058513750731421885	MIR2054	FALSE	+	FALSE	894094	SCLT1	2482589
chr4	126401407	+	hg38	289	XL10-HSC	xxx	GTSP5738	HSC	D6	1	0.058513750731421885	MIR2054	FALSE	+	FALSE	894099	SCLT1	2482584
chr4	128927874	+	hg38	185	XL10-HSC	xxx	GTSP5738	HSC	D6	1	0.058513750731421885	SCLT1	TRUE	-	FALSE	0	SCLT1	0
chr4	135334148	+	hg38	1	XL10-HSC	xxx	GTSP5738	HSC	D6	1	0.058513750731421885	LINC02485	FALSE	-	FALSE	-210588	SCLT1	-6240540
chr4	142410961	+	hg38	366	XL10-HSC	xxx	GTSP5738	HSC	D6	1	0.058513750731421885	INPP4B	TRUE	-	FALSE	0	USP38	-773954
chr4	145639982	+	hg38	799	XL10-HSC	xxx	GTSP5738	HSC	D6	2	0.11702750146284377	MMAA	TRUE	+	FALSE	0	GAB1	2165416
chr4	16043039	+	hg38	8	XL10-HSC	xxx	GTSP5738	HSC	D6	1	0.058513750731421885	PROM1	TRUE	-	FALSE	0	S100P	9345868
chr4	170962352	+	hg38	5	XL10-HSC	xxx	GTSP5738	HSC	D6	1	0.058513750731421885	LINC02431	FALSE	+	FALSE	-78248	ADAM29	-3956004
chr4	174247131	+	hg38	364	XL10-HSC	xxx	GTSP5738	HSC	D6	1	0.058513750731421885	FBXO8	TRUE	-	FALSE	0	ADAM29	-671225
chr4	174310001	+	hg38	151	XL10-HSC	xxx	GTSP5738	HSC	D6	2	0.11702750146284377	CEP44	TRUE	+	TRUE	0	ADAM29	-608355
chr4	174572196	+	hg38	3	XL10-HSC	xxx	GTSP5738	HSC	D6	1	0.058513750731421885	HPGD	FALSE	-	FALSE	-49297	ADAM29	-346160
chr4	174646449	+	hg38	1	XL10-HSC	xxx	GTSP5738	HSC	D6	1	0.058513750731421885	GLRA3	TRUE	-	FALSE	0	ADAM29	-271907
chr4	17959586	+	hg38	137	XL10-HSC	xxx	GTSP5738	HSC	D6	1	0.058513750731421885	LCORL	TRUE	-	FALSE	0	SLC34A2	-7696225
chr4	25322890	+	hg38	7	XL10-HSC	xxx	GTSP5738	HSC	D6	1	0.058513750731421885	ZCCHC4	TRUE	+	FALSE	0	SLC34A2	-332921
chr4	30783982	+	hg38	2	XL10-HSC	xxx	GTSP5738	HSC	D6	1	0.058513750731421885	PCDH7	TRUE	+	FALSE	0	SLC34A2	5105233
chr4	36251921	+	hg38	521	XL10-HSC	xxx	GTSP5738	HSC	D6	3	0.17554125219426564	LOC439933	TRUE	+	FALSE	0	ARAP2	-7413
chr4	40224459	+	hg38	487	XL10-HSC	xxx	GTSP5738	HSC	D6	1	0.058513750731421885	RHOH	TRUE	+	FALSE	0	RHOH	0
chr4	42030728	+	hg38	83	XL10-HSC	xxx	GTSP5738	HSC	D6	1	0.058513750731421885	SLC30A9	TRUE	+	FALSE	0	PHOX2B	-281757
chr4	44693498	+	hg38	214	XL10-HSC	xxx	GTSP5738	HSC	D6	3	0.17554125219426564	GUF1	TRUE	+	FALSE	0	PHOX2B	-2944527
chr4	5032498	+	hg38	432	XL10-HSC	xxx	GTSP5738	HSC	D6	1	0.058513750731421885	CYTL1	FALSE	-	FALSE	-13027	JAKMIP1	993699
chr4	54014289	+	hg38	445	XL10-HSC	xxx	GTSP5738	HSC	D6	1	0.058513750731421885	CHIC2	TRUE	-	FALSE	0	CHIC2	0
chr4	55493589	+	hg38	25	XL10-HSC	xxx	GTSP5738	HSC	D6	1	0.058513750731421885	CLOCK	TRUE	-	FALSE	0	KDR	-367993
chr4	55989391	+	hg38	326	XL10-HSC	xxx	GTSP5738	HSC	D6	1	0.058513750731421885	CEP135	TRUE	+	FALSE	0	KDR	-863795
chr4	73626188	+	hg38	716	XL10-HSC	xxx	GTSP5738	HSC	D6	2	0.11702750146284377	RASSF6	FALSE	-	FALSE	-5556	RASSF6	-5556
chr4	74302168	+	hg38	58	XL10-HSC	xxx	GTSP5738	HSC	D6	1	0.058513750731421885	MTHFD2L	TRUE	+	TRUE	0	AREG	-142928
chr4	74338586	+	hg38	263	XL10-HSC	xxx	GTSP5738	HSC	D6	1	0.058513750731421885	EPGN	FALSE	+	FALSE	21782	AREG	-106510
chr4	83523763	+	hg38	1	XL10-HSC	xxx	GTSP5738	HSC	D6	1	0.058513750731421885	GPAT3	FALSE	+	FALSE	-12149	HPSE	-188609
chr4	84813340	+	hg38	23	XL10-HSC	xxx	GTSP5738	HSC	D6	1	0.058513750731421885	WDFY3	TRUE	-	FALSE	0	MAPK10	1198954
chr4	93250430	+	hg38	939	XL10-HSC	xxx	GTSP5738	HSC	D6	2	0.11702750146284377	GRID2	TRUE	+	FALSE	0	RAP1GDS1	-5010944
chr5	100737905	-	hg38	369	XL10-HSC	xxx	GTSP5738	HSC	D6	2	0.11702750146284377	ST8SIA4	FALSE	-	FALSE	69028	LNPEP	3708493
chr5	100824484	-	hg38	9	XL10-HSC	xxx	GTSP5738	HSC	D6	1	0.058513750731421885	ST8SIA4	TRUE	-	FALSE	0	LNPEP	3795072
chr5	1066636	-	hg38	20	XL10-HSC	xxx	GTSP5738	HSC	D6	2	0.11702750146284377	SLC12A7	TRUE	-	FALSE	0	TERT	186529
chr5	109845627	-	hg38	284	XL10-HSC	xxx	GTSP5738	HSC	D6	4	0.23405500292568754	MAN2A1	TRUE	+	FALSE	0	APC	-2861876
chr5	119523898	-	hg38	494	XL10-HSC	xxx	GTSP5738	HSC	D6	1	0.058513750731421885	HSD17B4	TRUE	+	FALSE	0	LOX	2539295
chr5	127025728	-	hg38	350	XL10-HSC	xxx	GTSP5738	HSC	D6	2	0.11702750146284377	MARCH3	TRUE	-	FALSE	0	MARCH3	0
chr5	128519150	-	hg38	307	XL10-HSC	xxx	GTSP5738	HSC	D6	1	0.058513750731421885	FBN2	TRUE	-	FALSE	0	MARCH3	-1488341
chr5	130337854	-	hg38	280	XL10-HSC	xxx	GTSP5738	HSC	D6	1	0.058513750731421885	CHSY3	FALSE	+	FALSE	151219	FNIP1	1303857
chr5	131791393	-	hg38	1	XL10-HSC	xxx	GTSP5738	HSC	D6	1	0.058513750731421885	FNIP1	TRUE	-	FALSE	0	FNIP1	0
chr5	136145713	-	hg38	585	XL10-HSC	xxx	GTSP5738	HSC	D6	1	0.058513750731421885	SMAD5	TRUE	+	FALSE	0	TGFBI	81894
chr5	137884585	-	hg38	194	XL10-HSC	xxx	GTSP5738	HSC	D6	1	0.058513750731421885	MYOT	TRUE	+	FALSE	0	CDC25C	400678
chr5	138540896	-	hg38	1	XL10-HSC	xxx	GTSP5738	HSC	D6	1	0.058513750731421885	ETF1	TRUE	-	FALSE	0	HSPA9	13984
chr5	143391492	-	hg38	47	XL10-HSC	xxx	GTSP5738	HSC	D6	1	0.058513750731421885	NR3C1	TRUE	-	FALSE	0	ARHGAP26	162480
chr5	160489294	-	hg38	1	XL10-HSC	xxx	GTSP5738	HSC	D6	1	0.058513750731421885	MIR3142HG	FALSE	+	FALSE	1867	PTTG1	60549
chr5	172002094	-	hg38	1	XL10-HSC	xxx	GTSP5738	HSC	D6	1	0.058513750731421885	FBXW11	TRUE	-	FALSE	0	NPM1	591209
chr5	175523140	-	hg38	218	XL10-HSC	xxx	GTSP5738	HSC	D6	1	0.058513750731421885	SFXN1	TRUE	+	FALSE	0	CPLX2	-273465
chr5	177479933	-	hg38	629	XL10-HSC	xxx	GTSP5738	HSC	D6	2	0.11702750146284377	PDLIM7	FALSE	-	FALSE	3459	DBN1	-6239
chr5	178217773	-	hg38	2	XL10-HSC	xxx	GTSP5738	HSC	D6	1	0.058513750731421885	PHYKPL	TRUE	-	FALSE	0	RMND5B	69202
chr5	178600250	-	hg38	1	XL10-HSC	xxx	GTSP5738	HSC	D6	1	0.058513750731421885	CLK4	FALSE	-	FALSE	2412	RMND5B	451679
chr5	178600260	-	hg38	595	XL10-HSC	xxx	GTSP5738	HSC	D6	1	0.058513750731421885	CLK4	FALSE	-	FALSE	2402	RMND5B	451689
chr5	179575653	-	hg38	310	XL10-HSC	xxx	GTSP5738	HSC	D6	1	0.058513750731421885	RUFY1	TRUE	+	FALSE	0	MAPK9	657939
chr5	18756866	-	hg38	301	XL10-HSC	xxx	GTSP5738	HSC	D6	1	0.058513750731421885	CDH18	FALSE	-	FALSE	714428	FBXL7	2817069
chr5	24535656	-	hg38	378	XL10-HSC	xxx	GTSP5738	HSC	D6	1	0.058513750731421885	CDH10	TRUE	-	FALSE	0	CDH10	0
chr5	31515216	-	hg38	42	XL10-HSC	xxx	GTSP5738	HSC	D6	1	0.058513750731421885	DROSHA	TRUE	-	TRUE	0	PRLR	3533538
chr5	69130199	-	hg38	482	XL10-HSC	xxx	GTSP5738	HSC	D6	2	0.11702750146284377	SLC30A5	TRUE	+	TRUE	0	SLC30A5	0
chr5	77487678	-	hg38	237	XL10-HSC	xxx	GTSP5738	HSC	D6	1	0.058513750731421885	WDR41	TRUE	-	FALSE	0	HMGCR	2125576
chr5	79308900	-	hg38	536	XL10-HSC	xxx	GTSP5738	HSC	D6	2	0.11702750146284377	JMY	TRUE	+	FALSE	0	MSH3	-1345746
chr5	81464271	-	hg38	186	XL10-HSC	xxx	GTSP5738	HSC	D6	1	0.058513750731421885	SSBP2	TRUE	-	FALSE	0	RASGRF2	234108
chr5	88956972	-	hg38	2	XL10-HSC	xxx	GTSP5738	HSC	D6	1	0.058513750731421885	MEF2C-AS1	TRUE	+	FALSE	0	MEF2C	-52866
chr5	113581835	+	hg38	354	XL10-HSC	xxx	GTSP5738	HSC	D6	1	0.058513750731421885	YTHDC2	TRUE	+	FALSE	0	MCC	-93004
chr5	120154505	+	hg38	7	XL10-HSC	xxx	GTSP5738	HSC	D6	1	0.058513750731421885	PRR16	FALSE	+	FALSE	-309771	LOX	1908688
chr5	137993364	+	hg38	801	XL10-HSC	xxx	GTSP5738	HSC	D6	3	0.17554125219426564	FAM13B	TRUE	-	FALSE	0	CDC25C	291899
chr5	138816257	+	hg38	400	XL10-HSC	xxx	GTSP5738	HSC	D6	1	0.058513750731421885	CTNNA1	TRUE	+	FALSE	0	CTNNA1	0
chr5	140470156	+	hg38	435	XL10-HSC	xxx	GTSP5738	HSC	D6	1	0.058513750731421885	ANKHD1,ANKHD1-EIF4EBP3	TRUE	+,+	FALSE	0	PCDHB7	-702463
chr5	148416622	+	hg38	379	XL10-HSC	xxx	GTSP5738	HSC	D6	2	0.11702750146284377	FBXO38	TRUE	+	FALSE	0	SPINK7	100702
chr5	154366310	+	hg38	11	XL10-HSC	xxx	GTSP5738	HSC	D6	1	0.058513750731421885	GALNT10	TRUE	+	FALSE	0	FAT2	-2797365
chr5	160900969	+	hg38	335	XL10-HSC	xxx	GTSP5738	HSC	D6	1	0.058513750731421885	LINC02159	FALSE	-	FALSE	30807	PTTG1	472224
chr5	164350602	+	hg38	217	XL10-HSC	xxx	GTSP5738	HSC	D6	1	0.058513750731421885	LINC02143	FALSE	-	FALSE	97818	CCNG1	905585
chr5	177250375	+	hg38	293	XL10-HSC	xxx	GTSP5738	HSC	D6	1	0.058513750731421885	NSD1	TRUE	+	FALSE	0	NSD1	0
chr5	178614026	+	hg38	406	XL10-HSC	xxx	GTSP5738	HSC	D6	1	0.058513750731421885	CLK4	TRUE	-	FALSE	0	RMND5B	465455
chr5	179781307	+	hg38	367	XL10-HSC	xxx	GTSP5738	HSC	D6	1	0.058513750731421885	MAML1	FALSE	+	FALSE	4020	MAPK9	452285
chr5	24557210	+	hg38	4	XL10-HSC	xxx	GTSP5738	HSC	D6	1	0.058513750731421885	CDH10	TRUE	-	FALSE	0	CDH10	0
chr5	27247581	+	hg38	322	XL10-HSC	xxx	GTSP5738	HSC	D6	1	0.058513750731421885	CDH9	FALSE	-	FALSE	-208998	CDH10	-2602602
chr5	27664166	+	hg38	12	XL10-HSC	xxx	GTSP5738	HSC	D6	1	0.058513750731421885	PURPL	FALSE	+	FALSE	167764	CDH10	-3019187
chr5	29629832	+	hg38	8	XL10-HSC	xxx	GTSP5738	HSC	D6	2	0.11702750146284377	LINC02064	FALSE	-	FALSE	-233855	CDH10	-4984853
chr5	331566	+	hg38	364	XL10-HSC	xxx	GTSP5738	HSC	D6	2	0.11702750146284377	AHRR	TRUE	+	FALSE	0	PDCD6	16591
chr5	38996736	+	hg38	436	XL10-HSC	xxx	GTSP5738	HSC	D6	2	0.11702750146284377	RICTOR	TRUE	-	FALSE	0	DAB2	374936
chr5	41823583	+	hg38	178	XL10-HSC	xxx	GTSP5738	HSC	D6	1	0.058513750731421885	OXCT1	TRUE	-	FALSE	0	GHR	-600190
chr5	50513859	+	hg38	190	XL10-HSC	xxx	GTSP5738	HSC	D6	1	0.058513750731421885	EMB	FALSE	-	FALSE	-72458	FST	-2966573
chr5	51363324	+	hg38	1	XL10-HSC	xxx	GTSP5738	HSC	D6	1	0.058513750731421885	LOC642366	FALSE	-	FALSE	9410	FST	-2117108
chr5	55956769	+	hg38	18	XL10-HSC	xxx	GTSP5738	HSC	D6	1	0.058513750731421885	IL6ST	TRUE	-	FALSE	0	IL6ST	0
chr5	66791470	+	hg38	5	XL10-HSC	xxx	GTSP5738	HSC	D6	2	0.11702750146284377	MAST4	TRUE	+	FALSE	0	PIK3R1	-1424284
chr5	6856155	+	hg38	28	XL10-HSC	xxx	GTSP5738	HSC	D6	1	0.058513750731421885	MIR4278	FALSE	-	FALSE	-28233	CTNND2	4115683
chr5	83295227	+	hg38	98	XL10-HSC	xxx	GTSP5738	HSC	D6	1	0.058513750731421885	XRCC4	TRUE	+	FALSE	0	VCAN	-176445
chr5	96761817	+	hg38	247	XL10-HSC	xxx	GTSP5738	HSC	D6	1	0.058513750731421885	CAST,ERAP1	TRUE	+,-	TRUE	0	LNPEP	-173823
chr5	96764508	+	hg38	18	XL10-HSC	xxx	GTSP5738	HSC	D6	1	0.058513750731421885	CAST,ERAP1	TRUE	+,-	FALSE	0	LNPEP	-171132
chr5	97040033	+	hg38	312	XL10-HSC	xxx	GTSP5738	HSC	D6	1	0.058513750731421885	LNPEP	FALSE	+	FALSE	10621	LNPEP	10621
chr6	100783227	-	hg38	346	XL10-HSC	xxx	GTSP5738	HSC	D6	1	0.058513750731421885	ASCC3	TRUE	-	FALSE	0	CCNC	-1214412
chr6	105860947	-	hg38	362	XL10-HSC	xxx	GTSP5738	HSC	D6	1	0.058513750731421885	PRDM1	FALSE	+	FALSE	-225371	PRDM1	-225371
chr6	109343911	-	hg38	376	XL10-HSC	xxx	GTSP5738	HSC	D6	1	0.058513750731421885	CCDC162P	TRUE	+	FALSE	0	FOXO3	659142
chr6	115120315	-	hg38	2	XL10-HSC	xxx	GTSP5738	HSC	D6	1	0.058513750731421885	LINC02534	FALSE	-	FALSE	513225	HDAC2	-1149119
chr6	116129935	-	hg38	19	XL10-HSC	xxx	GTSP5738	HSC	D6	1	0.058513750731421885	NT5DC1	TRUE	+	FALSE	0	KPNA5	-551267
chr6	119429355	-	hg38	6	XL10-HSC	xxx	GTSP5738	HSC	D6	1	0.058513750731421885	LOC285762	FALSE	-	FALSE	23190	GOPC	-1826812
chr6	124125198	-	hg38	59	XL10-HSC	xxx	GTSP5738	HSC	D6	1	0.058513750731421885	NKAIN2	TRUE	+	FALSE	0	NKAIN2	0
chr6	13476059	-	hg38	270	XL10-HSC	xxx	GTSP5738	HSC	D6	1	0.058513750731421885	GFOD1	TRUE	-	FALSE	0	HIVEP1	1311059
chr6	146774652	-	hg38	225	XL10-HSC	xxx	GTSP5738	HSC	D6	1	0.058513750731421885	ADGB	TRUE	+	FALSE	0	PLAGL1	-2710052
chr6	156718939	-	hg38	449	XL10-HSC	xxx	GTSP5738	HSC	D6	2	0.11702750146284377	ARID1B	FALSE	+	FALSE	-58914	ARID1B	-58914
chr6	163534571	-	hg38	7	XL10-HSC	xxx	GTSP5738	HSC	D6	1	0.058513750731421885	QKI	TRUE	+	FALSE	0	RNASET2	3394943
chr6	23828779	-	hg38	31	XL10-HSC	xxx	GTSP5738	HSC	D6	1	0.058513750731421885	NRSN1	FALSE	+	FALSE	-297405	HIST1H3B	2202808
chr6	31554001	-	hg38	1	XL10-HSC	xxx	GTSP5738	HSC	D6	1	0.058513750731421885	NFKBIL1	TRUE	+	FALSE	0	LTA	-18096
chr6	32691302	-	hg38	7	XL10-HSC	xxx	GTSP5738	HSC	D6	1	0.058513750731421885	HLA-DQB1	FALSE	-	FALSE	-24612	TAP2	130529
chr6	33309843	-	hg38	29	XL10-HSC	xxx	GTSP5738	HSC	D6	1	0.058513750731421885	TAPBP	TRUE	-	FALSE	0	DAXX	8713
chr6	33332583	-	hg38	787	XL10-HSC	xxx	GTSP5738	HSC	D6	2	0.11702750146284377	DAXX	FALSE	-	FALSE	-9566	DAXX	-9566
chr6	35614505	-	hg38	380	XL10-HSC	xxx	GTSP5738	HSC	D6	1	0.058513750731421885	FKBP5	TRUE	-	FALSE	0	FANCE	147400
chr6	35671570	-	hg38	1	XL10-HSC	xxx	GTSP5738	HSC	D6	1	0.058513750731421885	FKBP5	TRUE	-	FALSE	0	FANCE	204465
chr6	4053927	-	hg38	2	XL10-HSC	xxx	GTSP5738	HSC	D6	1	0.058513750731421885	PRPF4B	TRUE	+	FALSE	0	PRPF4B	0
chr6	42036620	-	hg38	428	XL10-HSC	xxx	GTSP5738	HSC	D6	1	0.058513750731421885	CCND3	TRUE	-	FALSE	0	CCND3	0
chr6	42663929	-	hg38	291	XL10-HSC	xxx	GTSP5738	HSC	D6	1	0.058513750731421885	UBR2	TRUE	+	FALSE	0	PTCRA	-252058
chr6	43264363	-	hg38	1	XL10-HSC	xxx	GTSP5738	HSC	D6	1	0.058513750731421885	TTBK1	TRUE	+	FALSE	0	ZNF318	71705
chr6	45074491	-	hg38	175	XL10-HSC	xxx	GTSP5738	HSC	D6	1	0.058513750731421885	SUPT3H	TRUE	-	FALSE	0	RUNX2	-253824
chr6	45227751	-	hg38	289	XL10-HSC	xxx	GTSP5738	HSC	D6	1	0.058513750731421885	SUPT3H	TRUE	-	FALSE	0	RUNX2	-100564
chr6	45316954	-	hg38	2	XL10-HSC	xxx	GTSP5738	HSC	D6	1	0.058513750731421885	SUPT3H	TRUE	-	FALSE	0	RUNX2	-11361
chr6	45327374	-	hg38	411	XL10-HSC	xxx	GTSP5738	HSC	D6	2	0.11702750146284377	SUPT3H	TRUE	-	FALSE	0	RUNX2	-941
chr6	48112665	-	hg38	547	XL10-HSC	xxx	GTSP5738	HSC	D6	1	0.058513750731421885	PTCHD4	FALSE	-	FALSE	-43975	RUNX2	2561582
chr6	57506458	-	hg38	188	XL10-HSC	xxx	GTSP5738	HSC	D6	1	0.058513750731421885	PRIM2	TRUE	+	FALSE	0	DST	-551829
chr6	65654410	-	hg38	395	XL10-HSC	xxx	GTSP5738	HSC	D6	1	0.058513750731421885	EYS	TRUE	-	FALSE	0	COL19A1	-4212144
chr6	66392093	-	hg38	497	XL10-HSC	xxx	GTSP5738	HSC	D6	2	0.11702750146284377	SLC25A51P1	FALSE	+	FALSE	602609	COL19A1	-3474461
chr6	70482159	-	hg38	121	XL10-HSC	xxx	GTSP5738	HSC	D6	1	0.058513750731421885	FAM135A	TRUE	+	FALSE	0	SMAP1	-185610
chr6	79039922	-	hg38	408	XL10-HSC	xxx	GTSP5738	HSC	D6	1	0.058513750731421885	PHIP	TRUE	-	FALSE	0	PHIP	0
chr6	88656223	-	hg38	2	XL10-HSC	xxx	GTSP5738	HSC	D6	1	0.058513750731421885	RNGTT	TRUE	-	FALSE	0	BACH2	1270303
chr6	97236795	-	hg38	1	XL10-HSC	xxx	GTSP5738	HSC	D6	1	0.058513750731421885	MMS22L	TRUE	-	FALSE	0	CCNC	2305590
chr6	99541783	-	hg38	2	XL10-HSC	xxx	GTSP5738	HSC	D6	1	0.058513750731421885	CCNC	FALSE	-	FALSE	602	CCNC	602
chr6	105453068	+	hg38	519	XL10-HSC	xxx	GTSP5738	HSC	D6	2	0.11702750146284377	PREP	FALSE	-	FALSE	-49943	PRDM1	-633250
chr6	111363222	+	hg38	174	XL10-HSC	xxx	GTSP5738	HSC	D6	1	0.058513750731421885	REV3L	TRUE	-	FALSE	0	FYN	297108
chr6	123877814	+	hg38	45	XL10-HSC	xxx	GTSP5738	HSC	D6	1	0.058513750731421885	NKAIN2	TRUE	+	FALSE	0	NKAIN2	0
chr6	124478454	+	hg38	14	XL10-HSC	xxx	GTSP5738	HSC	D6	1	0.058513750731421885	NKAIN2	TRUE	+	FALSE	0	NKAIN2	0
chr6	13026411	+	hg38	1	XL10-HSC	xxx	GTSP5738	HSC	D6	1	0.058513750731421885	PHACTR1	TRUE	+	FALSE	0	HIVEP1	861411
chr6	135028315	+	hg38	5	XL10-HSC	xxx	GTSP5738	HSC	D6	1	0.058513750731421885	HBS1L	TRUE	-	FALSE	0	MYB	-152998
chr6	136490877	+	hg38	216	XL10-HSC	xxx	GTSP5738	HSC	D6	1	0.058513750731421885	MAP7	TRUE	-	FALSE	0	AHI1	-993111
chr6	142201193	+	hg38	181	XL10-HSC	xxx	GTSP5738	HSC	D6	2	0.11702750146284377	VTA1	TRUE	+	FALSE	0	PLAGL1	1739105
chr6	144822299	+	hg38	107	XL10-HSC	xxx	GTSP5738	HSC	D6	1	0.058513750731421885	UTRN	TRUE	+	FALSE	0	PLAGL1	-757699
chr6	149333895	+	hg38	541	XL10-HSC	xxx	GTSP5738	HSC	D6	1	0.058513750731421885	TAB2	TRUE	+	FALSE	0	LATS1	324256
chr6	15262941	+	hg38	1	XL10-HSC	xxx	GTSP5738	HSC	D6	1	0.058513750731421885	JARID2	TRUE	+	FALSE	0	DEK	2961226
chr6	156835677	+	hg38	2	XL10-HSC	xxx	GTSP5738	HSC	D6	1	0.058513750731421885	ARID1B	TRUE	+	FALSE	0	ARID1B	0
chr6	163528236	+	hg38	962	XL10-HSC	xxx	GTSP5738	HSC	D6	4	0.23405500292568754	QKI	TRUE	+	FALSE	0	RNASET2	3401278
chr6	21788011	+	hg38	240	XL10-HSC	xxx	GTSP5738	HSC	D6	1	0.058513750731421885	CASC15	TRUE	+	FALSE	0	SOX4	189391
chr6	25152591	+	hg38	486	XL10-HSC	xxx	GTSP5738	HSC	D6	1	0.058513750731421885	CMAHP	FALSE	-	FALSE	-14198	HIST1H3B	878996
chr6	2830214	+	hg38	20	XL10-HSC	xxx	GTSP5738	HSC	D6	1	0.058513750731421885	SERPINB1	FALSE	-	FALSE	2116	SERPINB1	2116
chr6	31290634	+	hg38	149	XL10-HSC	xxx	GTSP5738	HSC	D6	1	0.058513750731421885	LINC02571	FALSE	-	FALSE	3272	POU5F1	-119940
chr6	31606895	+	hg38	275	XL10-HSC	xxx	GTSP5738	HSC	D6	2	0.11702750146284377	AIF1	FALSE	+	FALSE	-8312	LTB	-24469
chr6	31622843	+	hg38	9	XL10-HSC	xxx	GTSP5738	HSC	D6	1	0.058513750731421885	PRRC2A	TRUE	+	TRUE	0	LTB	-40417
chr6	31797809	+	hg38	1	XL10-HSC	xxx	GTSP5738	HSC	D6	1	0.058513750731421885	LSM2	TRUE	-	TRUE	0	SLC44A4	65381
chr6	31894557	+	hg38	62	XL10-HSC	xxx	GTSP5738	HSC	D6	1	0.058513750731421885	EHMT2	TRUE	-	FALSE	0	SLC44A4	-15510
chr6	32186090	+	hg38	1	XL10-HSC	xxx	GTSP5738	HSC	D6	1	0.058513750731421885	PBX2	TRUE	-	TRUE	0	PBX2	0
chr6	32309986	+	hg38	494	XL10-HSC	xxx	GTSP5738	HSC	D6	2	0.11702750146284377	LOC101929163,C6orf10	TRUE	+,-	FALSE	0	NOTCH4	-85918
chr6	33310826	+	hg38	392	XL10-HSC	xxx	GTSP5738	HSC	D6	1	0.058513750731421885	TAPBP	TRUE	-	FALSE	0	DAXX	7730
chr6	34624847	+	hg38	4	XL10-HSC	xxx	GTSP5738	HSC	D6	1	0.058513750731421885	C6orf106	TRUE	-	FALSE	0	HMGA1	378615
chr6	35670133	+	hg38	334	XL10-HSC	xxx	GTSP5738	HSC	D6	1	0.058513750731421885	FKBP5	TRUE	-	FALSE	0	FANCE	203028
chr6	36037103	+	hg38	178	XL10-HSC	xxx	GTSP5738	HSC	D6	2	0.11702750146284377	MAPK14	TRUE	+	FALSE	0	MAPK14	0
chr6	36470278	+	hg38	415	XL10-HSC	xxx	GTSP5738	HSC	D6	3	0.17554125219426564	KCTD20	TRUE	+	FALSE	0	SRSF3	-124033
chr6	36514968	+	hg38	1	XL10-HSC	xxx	GTSP5738	HSC	D6	1	0.058513750731421885	STK38	TRUE	-	FALSE	0	SRSF3	-79343
chr6	37265523	+	hg38	4	XL10-HSC	xxx	GTSP5738	HSC	D6	1	0.058513750731421885	TBC1D22B	TRUE	+	FALSE	0	PIM1	90094
chr6	37906962	+	hg38	171	XL10-HSC	xxx	GTSP5738	HSC	D6	1	0.058513750731421885	ZFAND3	TRUE	+	FALSE	0	PIM1	731533
chr6	37945787	+	hg38	389	XL10-HSC	xxx	GTSP5738	HSC	D6	1	0.058513750731421885	ZFAND3	TRUE	+	FALSE	0	PIM1	770358
chr6	4109510	+	hg38	96	XL10-HSC	xxx	GTSP5738	HSC	D6	1	0.058513750731421885	C6orf201	TRUE	+	FALSE	0	PRPF4B	44526
chr6	42617823	+	hg38	8	XL10-HSC	xxx	GTSP5738	HSC	D6	1	0.058513750731421885	UBR2	TRUE	+	FALSE	0	PTCRA	-298164
chr6	43588488	+	hg38	3	XL10-HSC	xxx	GTSP5738	HSC	D6	1	0.058513750731421885	POLH	TRUE	+	FALSE	0	POLH	0
chr6	44996043	+	hg38	147	XL10-HSC	xxx	GTSP5738	HSC	D6	1	0.058513750731421885	SUPT3H	TRUE	-	FALSE	0	RUNX2	-332272
chr6	534599	+	hg38	2	XL10-HSC	xxx	GTSP5738	HSC	D6	1	0.058513750731421885	EXOC2	TRUE	-	FALSE	0	IRF4	123155
chr6	6359011	+	hg38	2	XL10-HSC	xxx	GTSP5738	HSC	D6	1	0.058513750731421885	LY86-AS1	TRUE	-	FALSE	0	RREB1	-748584
chr6	65129715	+	hg38	167	XL10-HSC	xxx	GTSP5738	HSC	D6	1	0.058513750731421885	EYS	TRUE	-	FALSE	0	COL19A1	-4736839
chr6	65241500	+	hg38	1	XL10-HSC	xxx	GTSP5738	HSC	D6	1	0.058513750731421885	EYS	TRUE	-	FALSE	0	COL19A1	-4625054
chr6	68655845	+	hg38	47	XL10-HSC	xxx	GTSP5738	HSC	D6	1	0.058513750731421885	ADGRB3	TRUE	+	FALSE	0	COL19A1	-1210709
chr6	69062521	+	hg38	2	XL10-HSC	xxx	GTSP5738	HSC	D6	2	0.11702750146284377	ADGRB3	TRUE	+	FALSE	0	COL19A1	-804033
chr6	70478410	+	hg38	268	XL10-HSC	xxx	GTSP5738	HSC	D6	1	0.058513750731421885	FAM135A	TRUE	+	FALSE	0	SMAP1	-189359
chr6	8429870	+	hg38	318	XL10-HSC	xxx	GTSP5738	HSC	D6	1	0.058513750731421885	SLC35B3	TRUE	-	TRUE	0	CAGE1	-1040160
chr7	100638200	-	hg38	479	XL10-HSC	xxx	GTSP5738	HSC	D6	1	0.058513750731421885	TFR2	TRUE	-	FALSE	0	EPO	-82598
chr7	102420357	-	hg38	1	XL10-HSC	xxx	GTSP5738	HSC	D6	1	0.058513750731421885	LOC100630923,PRKRIP1	TRUE	+,+	FALSE	0	ORAI2	-13171
chr7	107619658	-	hg38	430	XL10-HSC	xxx	GTSP5738	HSC	D6	1	0.058513750731421885	BCAP29	TRUE	+	TRUE	0	HBP1	417128
chr7	107925828	-	hg38	36	XL10-HSC	xxx	GTSP5738	HSC	D6	1	0.058513750731421885	LAMB1	TRUE	-	FALSE	0	NRCAM	221796
chr7	110897623	-	hg38	1	XL10-HSC	xxx	GTSP5738	HSC	D6	1	0.058513750731421885	IMMP2L	TRUE	-	FALSE	0	NRCAM	-2441225
chr7	113113000	-	hg38	306	XL10-HSC	xxx	GTSP5738	HSC	D6	1	0.058513750731421885	SMIM30	FALSE	-	FALSE	3716	CAV1	-3411783
chr7	117928752	-	hg38	1	XL10-HSC	xxx	GTSP5738	HSC	D6	1	0.058513750731421885	CTTNBP2	FALSE	-	FALSE	-55244	WNT2	-605462
chr7	118187241	-	hg38	21	XL10-HSC	xxx	GTSP5738	HSC	D6	1	0.058513750731421885	LSM8	TRUE	+	FALSE	0	WNT2	-863951
chr7	127215391	-	hg38	127	XL10-HSC	xxx	GTSP5738	HSC	D6	1	0.058513750731421885	GRM8,LOC101928333	TRUE	-,+	FALSE	0	SMO	-1973479
chr7	129032422	-	hg38	606	XL10-HSC	xxx	GTSP5738	HSC	D6	2	0.11702750146284377	TNPO3	TRUE	-	FALSE	0	SMO	-156448
chr7	142537173	-	hg38	1	XL10-HSC	xxx	GTSP5738	HSC	D6	1	0.058513750731421885	MTRNR2L6	FALSE	+	FALSE	-129124	EPHB6	-317839
chr7	144766000	-	hg38	107	XL10-HSC	xxx	GTSP5738	HSC	D6	1	0.058513750731421885	TPK1	TRUE	-	FALSE	0	TPK1	0
chr7	158652371	-	hg38	13	XL10-HSC	xxx	GTSP5738	HSC	D6	2	0.11702750146284377	NCAPG2	TRUE	-	TRUE	0	MNX1	-1641717
chr7	16052100	-	hg38	384	XL10-HSC	xxx	GTSP5738	HSC	D6	1	0.058513750731421885	ISPD	FALSE	-	FALSE	35425	ETV1	-2060674
chr7	20167744	-	hg38	202	XL10-HSC	xxx	GTSP5738	HSC	D6	1	0.058513750731421885	MACC1	TRUE	-	FALSE	0	ABCB5	-447876
chr7	26675641	-	hg38	475	XL10-HSC	xxx	GTSP5738	HSC	D6	1	0.058513750731421885	SKAP2	TRUE	-	FALSE	0	HOXA3	430547
chr7	40047888	-	hg38	694	XL10-HSC	xxx	GTSP5738	HSC	D6	2	0.11702750146284377	CDK13	TRUE	+	FALSE	0	RALA	339763
chr7	41837358	-	hg38	2	XL10-HSC	xxx	GTSP5738	HSC	D6	1	0.058513750731421885	INHBA-AS1	FALSE	+	FALSE	57979	GLI3	123589
chr7	41837960	-	hg38	1	XL10-HSC	xxx	GTSP5738	HSC	D6	1	0.058513750731421885	INHBA-AS1	FALSE	+	FALSE	58581	GLI3	122987
chr7	42924572	-	hg38	1	XL10-HSC	xxx	GTSP5738	HSC	D6	1	0.058513750731421885	PSMA2	TRUE	-	FALSE	0	GLI3	-687552
chr7	51252112	-	hg38	6	XL10-HSC	xxx	GTSP5738	HSC	D6	1	0.058513750731421885	COBL	TRUE	-	FALSE	0	GRB10	-458649
chr7	56073011	-	hg38	42	XL10-HSC	xxx	GTSP5738	HSC	D6	1	0.058513750731421885	SUMF2	TRUE	+	TRUE	0	EGFR	864930
chr7	5652001	-	hg38	63	XL10-HSC	xxx	GTSP5738	HSC	D6	1	0.058513750731421885	RNF216	TRUE	-	FALSE	0	RNF216	0
chr7	65389796	-	hg38	1	XL10-HSC	xxx	GTSP5738	HSC	D6	1	0.058513750731421885	ZNF92	TRUE	+	FALSE	0	ASL	-685991
chr7	69618694	-	hg38	10	XL10-HSC	xxx	GTSP5738	HSC	D6	1	0.058513750731421885	AUTS2	TRUE	+	FALSE	0	SBDS	-2622997
chr7	7189322	-	hg38	388	XL10-HSC	xxx	GTSP5738	HSC	D6	2	0.11702750146284377	C1GALT1	TRUE	+	FALSE	0	COL28A1	169289
chr7	72570606	-	hg38	1	XL10-HSC	xxx	GTSP5738	HSC	D6	1	0.058513750731421885	TYW1B	FALSE	-	FALSE	3899	BCL7B	965745
chr7	74232435	-	hg38	194	XL10-HSC	xxx	GTSP5738	HSC	D6	1	0.058513750731421885	RFC2	TRUE	-	FALSE	0	LIMK1	109909
chr7	8222519	-	hg38	421	XL10-HSC	xxx	GTSP5738	HSC	D6	1	0.058513750731421885	ICA1	TRUE	-	FALSE	0	COL28A1	-686689
chr7	88135042	-	hg38	1	XL10-HSC	xxx	GTSP5738	HSC	D6	1	0.058513750731421885	ADAM22	TRUE	+	FALSE	0	SRI	70073
chr7	92794266	-	hg38	401	XL10-HSC	xxx	GTSP5738	HSC	D6	2	0.11702750146284377	CDK6	TRUE	-	FALSE	0	CDK6	0
chr7	100078243	+	hg38	113	XL10-HSC	xxx	GTSP5738	HSC	D6	2	0.11702750146284377	ZNF3	TRUE	-	FALSE	0	EPO	-642555
chr7	100448283	+	hg38	6	XL10-HSC	xxx	GTSP5738	HSC	D6	1	0.058513750731421885	C7orf61	FALSE	-	FALSE	8330	EPO	-272515
chr7	100553391	+	hg38	68	XL10-HSC	xxx	GTSP5738	HSC	D6	2	0.11702750146284377	AGFG2	TRUE	+	TRUE	0	EPO	-167407
chr7	101967783	+	hg38	249	XL10-HSC	xxx	GTSP5738	HSC	D6	1	0.058513750731421885	CUX1	TRUE	+	FALSE	0	CUX1	0
chr7	102033372	+	hg38	24	XL10-HSC	xxx	GTSP5738	HSC	D6	1	0.058513750731421885	CUX1	TRUE	+	FALSE	0	CUX1	0
chr7	102418898	+	hg38	42	XL10-HSC	xxx	GTSP5738	HSC	D6	1	0.058513750731421885	LOC100630923,PRKRIP1	TRUE	+,+	FALSE	0	ORAI2	-14630
chr7	102932714	+	hg38	396	XL10-HSC	xxx	GTSP5738	HSC	D6	1	0.058513750731421885	FBXL13,LRRC17	TRUE	-,+	FALSE	0	ORAI2	475892
chr7	105219418	+	hg38	228	XL10-HSC	xxx	GTSP5738	HSC	D6	1	0.058513750731421885	SRPK2	TRUE	-	FALSE	0	SRPK2	0
chr7	116233439	+	hg38	316	XL10-HSC	xxx	GTSP5738	HSC	D6	1	0.058513750731421885	TES	TRUE	+	FALSE	0	CAV1	-291344
chr7	123742859	+	hg38	409	XL10-HSC	xxx	GTSP5738	HSC	D6	1	0.058513750731421885	WASL	TRUE	-	FALSE	0	SPAM1	-182371
chr7	124824526	+	hg38	256	XL10-HSC	xxx	GTSP5738	HSC	D6	1	0.058513750731421885	POT1	TRUE	-	FALSE	0	SPAM1	853115
chr7	124838039	+	hg38	354	XL10-HSC	xxx	GTSP5738	HSC	D6	1	0.058513750731421885	POT1	TRUE	-	FALSE	0	SPAM1	866628
chr7	128998672	+	hg38	12	XL10-HSC	xxx	GTSP5738	HSC	D6	1	0.058513750731421885	TNPO3	TRUE	-	FALSE	0	SMO	-190198
chr7	131455599	+	hg38	347	XL10-HSC	xxx	GTSP5738	HSC	D6	1	0.058513750731421885	MKLN1	TRUE	+	FALSE	0	MIR29A	-578788
chr7	142552406	+	hg38	416	XL10-HSC	xxx	GTSP5738	HSC	D6	1	0.058513750731421885	MTRNR2L6	FALSE	+	FALSE	-113891	EPHB6	-302606
chr7	145164890	+	hg38	1	XL10-HSC	xxx	GTSP5738	HSC	D6	1	0.058513750731421885	TPK1	FALSE	-	FALSE	-328836	TPK1	-328836
chr7	151218054	+	hg38	823	XL10-HSC	xxx	GTSP5738	HSC	D6	3	0.17554125219426564	ABCF2	TRUE	-	FALSE	0	CDK5	-160088
chr7	152230402	+	hg38	97	XL10-HSC	xxx	GTSP5738	HSC	D6	2	0.11702750146284377	KMT2C	TRUE	-	FALSE	0	KMT2C	0
chr7	16150926	+	hg38	2	XL10-HSC	xxx	GTSP5738	HSC	D6	1	0.058513750731421885	ISPD	TRUE	-	FALSE	0	ETV1	-2159500
chr7	16283443	+	hg38	374	XL10-HSC	xxx	GTSP5738	HSC	D6	1	0.058513750731421885	ISPD	TRUE	-	FALSE	0	ETV1	-2292017
chr7	20193752	+	hg38	93	XL10-HSC	xxx	GTSP5738	HSC	D6	1	0.058513750731421885	MACC1	TRUE	-	FALSE	0	ABCB5	-421868
chr7	20258877	+	hg38	171	XL10-HSC	xxx	GTSP5738	HSC	D6	1	0.058513750731421885	LOC100506098	FALSE	+	FALSE	37176	ABCB5	-356743
chr7	2810582	+	hg38	71	XL10-HSC	xxx	GTSP5738	HSC	D6	1	0.058513750731421885	GNA12	TRUE	-	FALSE	0	GNA12	0
chr7	41650815	+	hg38	328	XL10-HSC	xxx	GTSP5738	HSC	D6	1	0.058513750731421885	INHBA	FALSE	-	FALSE	34297	GLI3	310132
chr7	50327993	+	hg38	148	XL10-HSC	xxx	GTSP5738	HSC	D6	1	0.058513750731421885	IKZF1	TRUE	+	FALSE	0	IKZF1	0
chr7	50738795	+	hg38	448	XL10-HSC	xxx	GTSP5738	HSC	D6	2	0.11702750146284377	GRB10	TRUE	-	FALSE	0	GRB10	0
chr7	52514624	+	hg38	2	XL10-HSC	xxx	GTSP5738	HSC	D6	1	0.058513750731421885	POM121L12	FALSE	+	FALSE	-521030	GRB10	-1721161
chr7	5751450	+	hg38	504	XL10-HSC	xxx	GTSP5738	HSC	D6	1	0.058513750731421885	RNF216	TRUE	-	FALSE	0	RNF216	0
chr7	7706841	+	hg38	127	XL10-HSC	xxx	GTSP5738	HSC	D6	2	0.11702750146284377	RPA3,UMAD1	TRUE	-,+	FALSE	0	COL28A1	-171011
chr7	79784453	+	hg38	356	XL10-HSC	xxx	GTSP5738	HSC	D6	1	0.058513750731421885	MAGI2-AS3	FALSE	+	FALSE	313244	HGF	1914553
chr7	80141449	+	hg38	243	XL10-HSC	xxx	GTSP5738	HSC	D6	1	0.058513750731421885	GNAI1	TRUE	+	FALSE	0	HGF	1557557
chr7	99894084	+	hg38	318	XL10-HSC	xxx	GTSP5738	HSC	D6	1	0.058513750731421885	TRIM4	TRUE	-	FALSE	0	EPO	-826714
chr8	104998588	-	hg38	74	XL10-HSC	xxx	GTSP5738	HSC	D6	1	0.058513750731421885	ZFPM2	FALSE	+	FALSE	-320329	CTHRC1	1615582
chr8	107357050	-	hg38	1	XL10-HSC	xxx	GTSP5738	HSC	D6	1	0.058513750731421885	ANGPT1	TRUE	-	FALSE	0	RSPO2	542264
chr8	111442687	-	hg38	316	XL10-HSC	xxx	GTSP5738	HSC	D6	3	0.17554125219426564	LINC02237	TRUE	+	FALSE	0	CSMD3	780239
chr8	124335171	-	hg38	37	XL10-HSC	xxx	GTSP5738	HSC	D6	1	0.058513750731421885	TMEM65	TRUE	-	FALSE	0	RNF139	-139594
chr8	124572646	-	hg38	74	XL10-HSC	xxx	GTSP5738	HSC	D6	1	0.058513750731421885	MTSS1	TRUE	-	FALSE	0	RNF139	84027
chr8	124765855	-	hg38	97	XL10-HSC	xxx	GTSP5738	HSC	D6	1	0.058513750731421885	MTSS1	FALSE	-	FALSE	-37347	RNF139	277236
chr8	12739421	-	hg38	81	XL10-HSC	xxx	GTSP5738	HSC	D6	2	0.11702750146284377	LONRF1	TRUE	-	FALSE	0	DLC1	343940
chr8	129427347	-	hg38	334	XL10-HSC	xxx	GTSP5738	HSC	D6	1	0.058513750731421885	CCDC26	TRUE	-	FALSE	0	PVT1	1326093
chr8	129464836	-	hg38	161	XL10-HSC	xxx	GTSP5738	HSC	D6	1	0.058513750731421885	CCDC26	TRUE	-	FALSE	0	PVT1	1363582
chr8	129895021	-	hg38	230	XL10-HSC	xxx	GTSP5738	HSC	D6	1	0.058513750731421885	FAM49B	TRUE	-	FALSE	0	PVT1	1793767
chr8	141133630	-	hg38	160	XL10-HSC	xxx	GTSP5738	HSC	D6	1	0.058513750731421885	DENND3	TRUE	+	FALSE	0	PTP4A3	-287756
chr8	144310433	-	hg38	4	XL10-HSC	xxx	GTSP5738	HSC	D6	1	0.058513750731421885	HSF1	TRUE	+	FALSE	0	BOP1	-18994
chr8	144491376	-	hg38	30	XL10-HSC	xxx	GTSP5738	HSC	D6	1	0.058513750731421885	PPP1R16A	TRUE	+	FALSE	0	RECQL4	19906
chr8	144900278	-	hg38	1	XL10-HSC	xxx	GTSP5738	HSC	D6	1	0.058513750731421885	ZNF250	TRUE	-	FALSE	0	RECQL4	-382451
chr8	16454113	-	hg38	1	XL10-HSC	xxx	GTSP5738	HSC	D6	1	0.058513750731421885	MSR1	FALSE	-	FALSE	-261321	PDGFRL	-1122318
chr8	17952547	-	hg38	10	XL10-HSC	xxx	GTSP5738	HSC	D6	1	0.058513750731421885	PCM1	TRUE	+	FALSE	0	PCM1	0
chr8	22071788	-	hg38	444	XL10-HSC	xxx	GTSP5738	HSC	D6	1	0.058513750731421885	DMTN	TRUE	+	FALSE	0	EGR3	615871
chr8	24225418	-	hg38	460	XL10-HSC	xxx	GTSP5738	HSC	D6	1	0.058513750731421885	ADAM28	FALSE	+	FALSE	-68620	NKX3-1	-542480
chr8	51880824	-	hg38	444	XL10-HSC	xxx	GTSP5738	HSC	D6	1	0.058513750731421885	PCMTD1	TRUE	-	FALSE	0	RB1CC1	741632
chr8	51973049	-	hg38	1	XL10-HSC	xxx	GTSP5738	HSC	D6	1	0.058513750731421885	PCMTD1	FALSE	-	FALSE	-73862	RB1CC1	649407
chr8	57745752	-	hg38	310	XL10-HSC	xxx	GTSP5738	HSC	D6	1	0.058513750731421885	LOC286178	FALSE	+	FALSE	-395	CYP7A1	744424
chr8	58864946	-	hg38	7	XL10-HSC	xxx	GTSP5738	HSC	D6	1	0.058513750731421885	TOX	TRUE	-	FALSE	0	CYP7A1	-364784
chr8	59827388	-	hg38	34	XL10-HSC	xxx	GTSP5738	HSC	D6	1	0.058513750731421885	CA8	FALSE	-	FALSE	358030	CYP7A1	-1327226
chr8	61679254	-	hg38	3	XL10-HSC	xxx	GTSP5738	HSC	D6	1	0.058513750731421885	ASPH	TRUE	-	FALSE	0	GGH	1335823
chr8	70189197	-	hg38	385	XL10-HSC	xxx	GTSP5738	HSC	D6	1	0.058513750731421885	NCOA2	TRUE	-	FALSE	0	NCOA2	0
chr8	79967576	-	hg38	309	XL10-HSC	xxx	GTSP5738	HSC	D6	1	0.058513750731421885	MRPS28	TRUE	-	FALSE	0	TPD52	67290
chr8	82098270	-	hg38	219	XL10-HSC	xxx	GTSP5738	HSC	D6	1	0.058513750731421885	SNX16	FALSE	-	FALSE	-255983	TPD52	-1926610
chr8	92927798	-	hg38	340	XL10-HSC	xxx	GTSP5738	HSC	D6	1	0.058513750731421885	TRIQK	TRUE	-	FALSE	0	RUNX1T1	-824571
chr8	99571434	-	hg38	381	XL10-HSC	xxx	GTSP5738	HSC	D6	1	0.058513750731421885	VPS13B	TRUE	+	FALSE	0	COX6C	306559
chr8	103161775	+	hg38	1	XL10-HSC	xxx	GTSP5738	HSC	D6	1	0.058513750731421885	BAALC,BAALC-AS1	TRUE	+,-	FALSE	0	BAALC	0
chr8	107190104	+	hg38	327	XL10-HSC	xxx	GTSP5738	HSC	D6	1	0.058513750731421885	ANGPT1	FALSE	-	FALSE	59376	RSPO2	709210
chr8	115298611	+	hg38	418	XL10-HSC	xxx	GTSP5738	HSC	D6	1	0.058513750731421885	TRPS1	FALSE	-	FALSE	109883	CSMD3	-1861597
chr8	121751558	+	hg38	51	XL10-HSC	xxx	GTSP5738	HSC	D6	1	0.058513750731421885	HAS2-AS1	FALSE	+	FALSE	106232	HAS2	-110167
chr8	123925590	+	hg38	129	XL10-HSC	xxx	GTSP5738	HSC	D6	1	0.058513750731421885	FER1L6	TRUE	+	FALSE	0	RNF139	-549175
chr8	12733127	+	hg38	87	XL10-HSC	xxx	GTSP5738	HSC	D6	1	0.058513750731421885	LONRF1	TRUE	-	FALSE	0	DLC1	350234
chr8	129976621	+	hg38	778	XL10-HSC	xxx	GTSP5738	HSC	D6	2	0.11702750146284377	FAM49B	TRUE	-	FALSE	0	PVT1	1875367
chr8	134801432	+	hg38	7	XL10-HSC	xxx	GTSP5738	HSC	D6	1	0.058513750731421885	MIR30B	FALSE	-	FALSE	-824	NDRG1	-1504127
chr8	144206828	+	hg38	31	XL10-HSC	xxx	GTSP5738	HSC	D6	1	0.058513750731421885	MROH1	TRUE	+	FALSE	0	BOP1	55216
chr8	144506979	+	hg38	930	XL10-HSC	xxx	GTSP5738	HSC	D6	3	0.17554125219426564	GPT	TRUE	+	TRUE	0	RECQL4	4303
chr8	144750945	+	hg38	187	XL10-HSC	xxx	GTSP5738	HSC	D6	1	0.058513750731421885	ZNF251	TRUE	-	FALSE	0	RECQL4	-233118
chr8	144752833	+	hg38	10	XL10-HSC	xxx	GTSP5738	HSC	D6	2	0.11702750146284377	ZNF251	TRUE	-	FALSE	0	RECQL4	-235006
chr8	21973758	+	hg38	357	XL10-HSC	xxx	GTSP5738	HSC	D6	1	0.058513750731421885	XPO7	TRUE	+	FALSE	0	EGR3	713901
chr8	28132659	+	hg38	151	XL10-HSC	xxx	GTSP5738	HSC	D6	1	0.058513750731421885	ELP3	TRUE	+	FALSE	0	CLU	-517847
chr8	29092350	+	hg38	80	XL10-HSC	xxx	GTSP5738	HSC	D6	1	0.058513750731421885	KIF13B	TRUE	-	FALSE	0	CLU	-1477538
chr8	29767601	+	hg38	496	XL10-HSC	xxx	GTSP5738	HSC	D6	1	0.058513750731421885	LINC02099	TRUE	+	FALSE	0	WRN	-1265659
chr8	30647006	+	hg38	13	XL10-HSC	xxx	GTSP5738	HSC	D6	1	0.058513750731421885	GTF2E2	TRUE	-	FALSE	0	WRN	-386254
chr8	38853671	+	hg38	393	XL10-HSC	xxx	GTSP5738	HSC	D6	1	0.058513750731421885	TACC1	FALSE	+	FALSE	640	TACC1	640
chr8	39101081	+	hg38	446	XL10-HSC	xxx	GTSP5738	HSC	D6	1	0.058513750731421885	ADAM9	TRUE	+	FALSE	0	ADAM9	0
chr8	43062157	+	hg38	6	XL10-HSC	xxx	GTSP5738	HSC	D6	1	0.058513750731421885	FNTA	TRUE	+	FALSE	0	HOOK3	31617
chr8	43292430	+	hg38	54	XL10-HSC	xxx	GTSP5738	HSC	D6	1	0.058513750731421885	POTEA	FALSE	+	FALSE	-10	HOOK3	261890
chr8	58820301	+	hg38	1	XL10-HSC	xxx	GTSP5738	HSC	D6	1	0.058513750731421885	TOX	TRUE	-	FALSE	0	CYP7A1	-320139
chr8	59802135	+	hg38	859	XL10-HSC	xxx	GTSP5738	HSC	D6	2	0.11702750146284377	CA8	FALSE	-	FALSE	383283	CYP7A1	-1301973
chr8	61678761	+	hg38	70	XL10-HSC	xxx	GTSP5738	HSC	D6	1	0.058513750731421885	ASPH	TRUE	-	FALSE	0	GGH	1336316
chr8	63171847	+	hg38	22	XL10-HSC	xxx	GTSP5738	HSC	D6	1	0.058513750731421885	YTHDF3	TRUE	+	FALSE	0	GGH	-132795
chr8	64704730	+	hg38	1	XL10-HSC	xxx	GTSP5738	HSC	D6	1	0.058513750731421885	CYP7B1	TRUE	-	FALSE	0	CYP7B1	0
chr8	86373475	+	hg38	1	XL10-HSC	xxx	GTSP5738	HSC	D6	1	0.058513750731421885	WWP1	TRUE	+	FALSE	0	WWP1	0
chr8	88174521	+	hg38	8	XL10-HSC	xxx	GTSP5738	HSC	D6	1	0.058513750731421885	MMP16	TRUE	-	FALSE	0	WWP1	1706568
chr8	90976935	+	hg38	178	XL10-HSC	xxx	GTSP5738	HSC	D6	1	0.058513750731421885	C8orf88	TRUE	-	FALSE	0	RUNX1T1	978030
chr9	105033965	-	hg38	312	XL10-HSC	xxx	GTSP5738	HSC	D6	1	0.058513750731421885	ABCA1	FALSE	-	FALSE	-105718	ABCA1	-105718
chr9	112094878	-	hg38	344	XL10-HSC	xxx	GTSP5738	HSC	D6	1	0.058513750731421885	SUSD1	TRUE	-	FALSE	0	LPAR1	-1055618
chr9	127339693	-	hg38	96	XL10-HSC	xxx	GTSP5738	HSC	D6	1	0.058513750731421885	GARNL3	TRUE	+	TRUE	0	SPTAN1	-1212863
chr9	127441065	-	hg38	1	XL10-HSC	xxx	GTSP5738	HSC	D6	1	0.058513750731421885	ZNF79	TRUE	+	FALSE	0	SPTAN1	-1111491
chr9	128086574	-	hg38	407	XL10-HSC	xxx	GTSP5738	HSC	D6	1	0.058513750731421885	SLC25A25	TRUE	+	FALSE	0	SPTAN1	-465982
chr9	129851441	-	hg38	2	XL10-HSC	xxx	GTSP5738	HSC	D6	1	0.058513750731421885	USP20	TRUE	+	FALSE	0	FNBP1	35744
chr9	131165215	-	hg38	5	XL10-HSC	xxx	GTSP5738	HSC	D6	2	0.11702750146284377	NUP214	TRUE	+	FALSE	0	NUP214	0
chr9	131584171	-	hg38	256	XL10-HSC	xxx	GTSP5738	HSC	D6	1	0.058513750731421885	RAPGEF1	TRUE	-	FALSE	0	RAPGEF1	0
chr9	132914864	-	hg38	142	XL10-HSC	xxx	GTSP5738	HSC	D6	1	0.058513750731421885	TSC1	TRUE	-	FALSE	0	TSC1	0
chr9	133046621	-	hg38	72	XL10-HSC	xxx	GTSP5738	HSC	D6	1	0.058513750731421885	GTF3C5	TRUE	+	FALSE	0	RALGDS	51097
chr9	133333056	-	hg38	14	XL10-HSC	xxx	GTSP5738	HSC	D6	1	0.058513750731421885	SURF6	TRUE	-	FALSE	0	ABO	-57841
chr9	134342434	-	hg38	453	XL10-HSC	xxx	GTSP5738	HSC	D6	1	0.058513750731421885	RXRA	TRUE	+	FALSE	0	BRD3	-274414
chr9	135868103	-	hg38	258	XL10-HSC	xxx	GTSP5738	HSC	D6	2	0.11702750146284377	CAMSAP1	TRUE	-	FALSE	0	PAEP	301326
chr9	136679650	-	hg38	1	XL10-HSC	xxx	GTSP5738	HSC	D6	1	0.058513750731421885	AGPAT2	TRUE	-	FALSE	0	NOTCH1	-133863
chr9	137072073	-	hg38	6	XL10-HSC	xxx	GTSP5738	HSC	D6	1	0.058513750731421885	SAPCD2	FALSE	-	FALSE	-1496	MAMDC4	211273
chr9	137265381	-	hg38	21	XL10-HSC	xxx	GTSP5738	HSC	D6	1	0.058513750731421885	NELFB	TRUE	+	FALSE	0	EHMT1	-353609
chr9	19301355	-	hg38	126	XL10-HSC	xxx	GTSP5738	HSC	D6	1	0.058513750731421885	DENND4C	TRUE	+	FALSE	0	MLLT3	1040308
chr9	21061486	-	hg38	395	XL10-HSC	xxx	GTSP5738	HSC	D6	2	0.11702750146284377	IFNB1	FALSE	-	FALSE	15617	MLLT3	-438942
chr9	27478667	-	hg38	145	XL10-HSC	xxx	GTSP5738	HSC	D6	1	0.058513750731421885	MOB3B	TRUE	-	FALSE	0	TEK	248488
chr9	31784753	-	hg38	174	XL10-HSC	xxx	GTSP5738	HSC	D6	1	0.058513750731421885	LINC01243	FALSE	-	FALSE	-403262	TOPORS	755789
chr9	33839164	-	hg38	29	XL10-HSC	xxx	GTSP5738	HSC	D6	1	0.058513750731421885	UBE2R2	TRUE	+	FALSE	0	BAG1	-574402
chr9	4964016	-	hg38	8	XL10-HSC	xxx	GTSP5738	HSC	D6	1	0.058513750731421885	JAK2	FALSE	+	FALSE	-21068	JAK2	-21068
chr9	5535392	-	hg38	24	XL10-HSC	xxx	GTSP5738	HSC	D6	1	0.058513750731421885	PDCD1LG2	TRUE	+	FALSE	0	PDCD1LG2	0
chr9	72998197	-	hg38	507	XL10-HSC	xxx	GTSP5738	HSC	D6	1	0.058513750731421885	ALDH1A1	FALSE	-	FALSE	-44879	ANXA1	-153532
chr9	77888127	-	hg38	3	XL10-HSC	xxx	GTSP5738	HSC	D6	1	0.058513750731421885	GNAQ	TRUE	-	FALSE	0	GNAQ	0
chr9	84001821	-	hg38	452	XL10-HSC	xxx	GTSP5738	HSC	D6	1	0.058513750731421885	RMI1	TRUE	+	TRUE	0	HNRNPK	-21038
chr9	85616705	-	hg38	7	XL10-HSC	xxx	GTSP5738	HSC	D6	1	0.058513750731421885	AGTPBP1	TRUE	-	FALSE	0	NTRK2	589634
chr9	8656647	-	hg38	5	XL10-HSC	xxx	GTSP5738	HSC	D6	1	0.058513750731421885	PTPRD	TRUE	-	FALSE	0	PTPRD	0
chr9	89475096	-	hg38	19	XL10-HSC	xxx	GTSP5738	HSC	D6	1	0.058513750731421885	SEMA4D	TRUE	-	FALSE	0	SEMA4D	0
chr9	9874043	-	hg38	85	XL10-HSC	xxx	GTSP5738	HSC	D6	1	0.058513750731421885	PTPRD	TRUE	-	FALSE	0	PTPRD	0
chr9	112159114	+	hg38	146	XL10-HSC	xxx	GTSP5738	HSC	D6	2	0.11702750146284377	SUSD1	TRUE	-	FALSE	0	LPAR1	-1119854
chr9	127862120	+	hg38	1032	XL10-HSC	xxx	GTSP5738	HSC	D6	3	0.17554125219426564	AK1	FALSE	-	FALSE	4358	SPTAN1	-690436
chr9	128460964	+	hg38	95	XL10-HSC	xxx	GTSP5738	HSC	D6	1	0.058513750731421885	ODF2	TRUE	+	TRUE	0	SPTAN1	-91592
chr9	128988673	+	hg38	25	XL10-HSC	xxx	GTSP5738	HSC	D6	1	0.058513750731421885	NUP188	TRUE	+	FALSE	0	PTPA	-122274
chr9	129935902	+	hg38	541	XL10-HSC	xxx	GTSP5738	HSC	D6	2	0.11702750146284377	FNBP1	TRUE	-	FALSE	0	FNBP1	0
chr9	132302784	+	hg38	87	XL10-HSC	xxx	GTSP5738	HSC	D6	1	0.058513750731421885	SETX	TRUE	-	FALSE	0	RAPGEF1	-562839
chr9	136461767	+	hg38	420	XL10-HSC	xxx	GTSP5738	HSC	D6	1	0.058513750731421885	SEC16A	TRUE	-	FALSE	0	NOTCH1	32664
chr9	137113505	+	hg38	260	XL10-HSC	xxx	GTSP5738	HSC	D6	1	0.058513750731421885	DPP7	TRUE	-	FALSE	0	MAMDC4	252705
chr9	137181417	+	hg38	116	XL10-HSC	xxx	GTSP5738	HSC	D6	1	0.058513750731421885	ANAPC2	TRUE	-	FALSE	0	MAMDC4	320617
chr9	137315425	+	hg38	15	XL10-HSC	xxx	GTSP5738	HSC	D6	1	0.058513750731421885	EXD3	TRUE	-	FALSE	0	EHMT1	-303565
chr9	137411071	+	hg38	209	XL10-HSC	xxx	GTSP5738	HSC	D6	1	0.058513750731421885	EXD3	TRUE	-	FALSE	0	EHMT1	-207919
chr9	19311088	+	hg38	58	XL10-HSC	xxx	GTSP5738	HSC	D6	1	0.058513750731421885	DENND4C	TRUE	+	FALSE	0	MLLT3	1030575
chr9	322663	+	hg38	457	XL10-HSC	xxx	GTSP5738	HSC	D6	1	0.058513750731421885	DOCK8	TRUE	+	FALSE	0	JAK2	-4662421
chr9	33950579	+	hg38	107	XL10-HSC	xxx	GTSP5738	HSC	D6	2	0.11702750146284377	UBAP2	TRUE	-	FALSE	0	BAG1	-685817
chr9	35522396	+	hg38	550	XL10-HSC	xxx	GTSP5738	HSC	D6	1	0.058513750731421885	RUSC2	TRUE	+	FALSE	0	RMRP	135353
chr9	35640343	+	hg38	42	XL10-HSC	xxx	GTSP5738	HSC	D6	1	0.058513750731421885	LOC101926948	FALSE	+	FALSE	-5925	RMRP	17406
chr9	36044403	+	hg38	9	XL10-HSC	xxx	GTSP5738	HSC	D6	1	0.058513750731421885	RECK	TRUE	+	FALSE	0	RMRP	-386384
chr9	37191296	+	hg38	385	XL10-HSC	xxx	GTSP5738	HSC	D6	1	0.058513750731421885	ZCCHC7	TRUE	+	FALSE	0	PAX5	-156816
chr9	70316622	+	hg38	349	XL10-HSC	xxx	GTSP5738	HSC	D6	1	0.058513750731421885	SMC5	TRUE	+	FALSE	0	TJP2	1061413
chr9	70766928	+	hg38	877	XL10-HSC	xxx	GTSP5738	HSC	D6	4	0.23405500292568754	TRPM3	TRUE	-	FALSE	0	TJP2	1511719
chr9	71887872	+	hg38	224	XL10-HSC	xxx	GTSP5738	HSC	D6	1	0.058513750731421885	ABHD17B	TRUE	-	FALSE	0	ANXA1	-1263857
chr9	74354119	+	hg38	39	XL10-HSC	xxx	GTSP5738	HSC	D6	1	0.058513750731421885	LOC101927358	FALSE	+	FALSE	-17410	ANXA1	1183725
chr9	85849351	+	hg38	1	XL10-HSC	xxx	GTSP5738	HSC	D6	1	0.058513750731421885	LOC389765	FALSE	+	FALSE	6471	NTRK2	822280
chr9	86010359	+	hg38	25	XL10-HSC	xxx	GTSP5738	HSC	D6	1	0.058513750731421885	NAA35	TRUE	+	FALSE	0	GAS1	934001
chr9	93522467	+	hg38	94	XL10-HSC	xxx	GTSP5738	HSC	D6	2	0.11702750146284377	FAM120A	TRUE	+	FALSE	0	WNK2	201894
chrX	108465860	-	hg38	30	XL10-HSC	xxx	GTSP5738	HSC	D6	1	0.058513750731421885	COL4A5	TRUE	+	FALSE	0	PRPS1	814833
chrX	112860465	-	hg38	10	XL10-HSC	xxx	GTSP5738	HSC	D6	1	0.058513750731421885	AMOT	FALSE	-	FALSE	-19649	AMOT	-19649
chrX	118360060	-	hg38	266	XL10-HSC	xxx	GTSP5738	HSC	D6	1	0.058513750731421885	WDR44	TRUE	+	FALSE	0	SEPT6	1255662
chrX	147673673	-	hg38	1	XL10-HSC	xxx	GTSP5738	HSC	D6	1	0.058513750731421885	FMR1-AS1	FALSE	-	FALSE	235756	BGN	-5821214
chrX	153915572	-	hg38	386	XL10-HSC	xxx	GTSP5738	HSC	D6	1	0.058513750731421885	ARHGAP4	TRUE	-	FALSE	0	ARHGAP4	0
chrX	154480559	-	hg38	19	XL10-HSC	xxx	GTSP5738	HSC	D6	1	0.058513750731421885	LAGE3	FALSE	-	FALSE	-1301	RPL10	78219
chrX	15495950	-	hg38	299	XL10-HSC	xxx	GTSP5738	HSC	D6	1	0.058513750731421885	PIR	FALSE	-	FALSE	-2361	GRPR	-627349
chrX	155110495	-	hg38	16	XL10-HSC	xxx	GTSP5738	HSC	D6	1	0.058513750731421885	BRCC3	TRUE	+	FALSE	0	CMC4,MTCP1	-39222
chrX	20047582	-	hg38	1	XL10-HSC	xxx	GTSP5738	HSC	D6	1	0.058513750731421885	MAP7D2	TRUE	-	FALSE	0	EIF1AX	76934
chrX	26100907	-	hg38	142	XL10-HSC	xxx	GTSP5738	HSC	D6	1	0.058513750731421885	MAGEB18	FALSE	+	FALSE	-37434	TAB3	4726533
chrX	46757217	-	hg38	5	XL10-HSC	xxx	GTSP5738	HSC	D6	1	0.058513750731421885	SLC9A7	TRUE	-	FALSE	0	CDK16	-460910
chrX	4705068	-	hg38	57	XL10-HSC	xxx	GTSP5738	HSC	D6	1	0.058513750731421885	LOC101928201	FALSE	-	FALSE	-71495	P2RY8	-3167923
chrX	48782948	-	hg38	213	XL10-HSC	xxx	GTSP5738	HSC	D6	1	0.058513750731421885	GATA1	FALSE	+	FALSE	-3624	GATA1	-3624
chrX	49028269	-	hg38	2	XL10-HSC	xxx	GTSP5738	HSC	D6	1	0.058513750731421885	TFE3	FALSE	-	FALSE	455	TFE3	455
chrX	6392219	-	hg38	1	XL10-HSC	xxx	GTSP5738	HSC	D6	1	0.058513750731421885	MIR4770	FALSE	-	FALSE	-8255	MID1	4053089
chrX	68523530	-	hg38	270	XL10-HSC	xxx	GTSP5738	HSC	D6	1	0.058513750731421885	YIPF6	TRUE	+	FALSE	0	STARD8	-124137
chrX	71407641	-	hg38	6	XL10-HSC	xxx	GTSP5738	HSC	D6	1	0.058513750731421885	TAF1	TRUE	+	TRUE	0	NONO	106472
chrX	71455569	-	hg38	27	XL10-HSC	xxx	GTSP5738	HSC	D6	1	0.058513750731421885	TAF1	TRUE	+	FALSE	0	NONO	154400
chrX	71548585	-	hg38	262	XL10-HSC	xxx	GTSP5738	HSC	D6	1	0.058513750731421885	OGT	TRUE	+	FALSE	0	CXCR3	67329
chrX	72198352	-	hg38	28	XL10-HSC	xxx	GTSP5738	HSC	D6	1	0.058513750731421885	PIN4	TRUE	+	FALSE	0	CXCR3	-579834
chrX	85053573	-	hg38	507	XL10-HSC	xxx	GTSP5738	HSC	D6	1	0.058513750731421885	APOOL	TRUE	+	FALSE	0	DACH2	-1094876
chrX	118049871	+	hg38	2	XL10-HSC	xxx	GTSP5738	HSC	D6	1	0.058513750731421885	KLHL13	TRUE	-	FALSE	0	SEPT6	1565851
chrX	121664734	+	hg38	395	XL10-HSC	xxx	GTSP5738	HSC	D6	2	0.11702750146284377	MIR3672	FALSE	+	FALSE	293680	CUL4B	-1088904
chrX	134798891	+	hg38	1	XL10-HSC	xxx	GTSP5738	HSC	D6	1	0.058513750731421885	FAM122C	TRUE	+	FALSE	0	PHF6	370098
chrX	15363115	+	hg38	251	XL10-HSC	xxx	GTSP5738	HSC	D6	1	0.058513750731421885	VEGFD,PIR-FIGF	TRUE	-,-	TRUE	0	GRPR	-760184
chrX	153899363	+	hg38	166	XL10-HSC	xxx	GTSP5738	HSC	D6	1	0.058513750731421885	AVPR2	FALSE	+	FALSE	-3166	ARHGAP4	8011
chrX	154812936	+	hg38	1	XL10-HSC	xxx	GTSP5738	HSC	D6	1	0.058513750731421885	MPP1	FALSE	-	FALSE	-7408	MPP1	-7408
chrX	21472022	+	hg38	1	XL10-HSC	xxx	GTSP5738	HSC	D6	1	0.058513750731421885	CNKSR2	TRUE	+	FALSE	0	EIF1AX	-1330173
chrX	24797859	+	hg38	260	XL10-HSC	xxx	GTSP5738	HSC	D6	1	0.058513750731421885	POLA1	TRUE	+	FALSE	0	EIF1AX	-4656010
chrX	30855705	+	hg38	347	XL10-HSC	xxx	GTSP5738	HSC	D6	2	0.11702750146284377	TAB3	TRUE	-	FALSE	0	TAB3	0
chrX	33983904	+	hg38	157	XL10-HSC	xxx	GTSP5738	HSC	D6	1	0.058513750731421885	FAM47A	FALSE	-	FALSE	145846	TAB3	-3094509
chrX	3553400	+	hg38	4	XL10-HSC	xxx	GTSP5738	HSC	D6	1	0.058513750731421885	SNORA48B	FALSE	-	FALSE	-21148	P2RY8	-2016255
chrX	40602966	+	hg38	16	XL10-HSC	xxx	GTSP5738	HSC	D6	1	0.058513750731421885	ATP6AP2	TRUE	+	FALSE	0	BCOR	-425636
chrX	47633783	+	hg38	319	XL10-HSC	xxx	GTSP5738	HSC	D6	1	0.058513750731421885	ELK1	FALSE	-	FALSE	1735	ELK1	1735
chrX	48618454	+	hg38	444	XL10-HSC	xxx	GTSP5738	HSC	D6	1	0.058513750731421885	WDR13	FALSE	+	FALSE	13259	WAS	-65341
chrX	48770369	+	hg38	230	XL10-HSC	xxx	GTSP5738	HSC	D6	1	0.058513750731421885	GLOD5	TRUE	+	FALSE	0	GATA1	-16203
chrX	48780550	+	hg38	6	XL10-HSC	xxx	GTSP5738	HSC	D6	1	0.058513750731421885	GATA1	FALSE	+	FALSE	-6022	GATA1	-6022
chrX	51469226	+	hg38	494	XL10-HSC	xxx	GTSP5738	HSC	D6	2	0.11702750146284377	NUDT11	FALSE	-	FALSE	20783	SSX2	1227668
chrX	53618960	+	hg38	2	XL10-HSC	xxx	GTSP5738	HSC	D6	1	0.058513750731421885	HUWE1	TRUE	-	FALSE	0	KDM5C	-393537
chrX	68142732	+	hg38	112	XL10-HSC	xxx	GTSP5738	HSC	D6	1	0.058513750731421885	OPHN1	TRUE	-	FALSE	0	AR	412112
chrX	71035432	+	hg38	1	XL10-HSC	xxx	GTSP5738	HSC	D6	1	0.058513750731421885	SNX12	FALSE	-	FALSE	23813	FOXO4	-60715
chrX	77653361	+	hg38	294	XL10-HSC	xxx	GTSP5738	HSC	D6	1	0.058513750731421885	ATRX	TRUE	-	FALSE	0	ATRX	0
chrX	78012819	+	hg38	2	XL10-HSC	xxx	GTSP5738	HSC	D6	1	0.058513750731421885	ATP7A	TRUE	+	FALSE	0	ATRX	-226549
chrX	80716162	+	hg38	3	XL10-HSC	xxx	GTSP5738	HSC	D6	2	0.11702750146284377	BRWD3	TRUE	-	TRUE	0	BRWD3	0
chrX	90478358	+	hg38	1	XL10-HSC	xxx	GTSP5738	HSC	D6	1	0.058513750731421885	TGIF2LX	FALSE	+	FALSE	555474	DACH2	3645755
chrY	21205540	-	hg38	514	XL10-HSC	xxx	GTSP5738	HSC	D6	2	0.11702750146284377	PRORY	FALSE	-	FALSE	177419	P2RY8	-19668395
chrY	4056090	+	hg38	4	XL10-HSC	xxx	GTSP5738	HSC	D6	1	0.058513750731421885	TGIF2LY	FALSE	+	FALSE	476048	P2RY8	-2518945
chr1	103555276	-	hg38	70	XL10-RBCd19_4	xxx	GTSP5739	RBC	D19	1	0.0657462	AMY2B	TRUE	+	FALSE	0	COL11A1	-446779
chr1	109726993	-	hg38	5	XL10-RBCd19_4	xxx	GTSP5739	RBC	D19	1	0.0657462	GSTM3	FALSE	-	FALSE	6937	GSTM1	33247
chr1	109988161	-	hg38	379	XL10-RBCd19_4	xxx	GTSP5739	RBC	D19	2	0.13149243918474687	AHCYL1	TRUE	+	FALSE	0	CSF1	57166
chr1	12442738	-	hg38	3	XL10-RBCd19_4	xxx	GTSP5739	RBC	D19	1	0.0657462	VPS13D	TRUE	+	FALSE	0	DHRS3	125170
chr1	1394900	-	hg38	16	XL10-RBCd19_4	xxx	GTSP5739	RBC	D19	1	0.0657462	CCNL2	TRUE	-	FALSE	0	MIB2	-220513
chr1	149423449	-	hg38	5	XL10-RBCd19_4	xxx	GTSP5739	RBC	D19	1	0.0657462	NBPF19	FALSE	+	FALSE	-52447	PDE4DIP	390429
chr1	149959438	-	hg38	106	XL10-RBCd19_4	xxx	GTSP5739	RBC	D19	2	0.13149243918474687	OTUD7B	TRUE	-	FALSE	0	APH1A	305959
chr1	150320470	-	hg38	1	XL10-RBCd19_4	xxx	GTSP5739	RBC	D19	1	0.0657462	PRPF3	FALSE	+	FALSE	-996	APH1A	-51260
chr1	150753840	-	hg38	2	XL10-RBCd19_4	xxx	GTSP5739	RBC	D19	1	0.0657462	CTSS	TRUE	-	FALSE	0	ARNT	55863
chr1	153529100	-	hg38	1	XL10-RBCd19_4	xxx	GTSP5739	RBC	D19	1	0.0657462	S100A6	FALSE	-	FALSE	5498	S100A7	-68438
chr1	1556366	-	hg38	74	XL10-RBCd19_4	xxx	GTSP5739	RBC	D19	1	0.0657462	SSU72	TRUE	-	FALSE	0	MIB2	-59047
chr1	155714993	-	hg38	1	XL10-RBCd19_4	xxx	GTSP5739	RBC	D19	1	0.0657462	DAP3	TRUE	+	FALSE	0	ARHGEF2	231844
chr1	156236732	-	hg38	47	XL10-RBCd19_4	xxx	GTSP5739	RBC	D19	1	0.0657462	PMF1,PMF1-BGLAP	TRUE	+,+	FALSE	0	RHBG	-132455
chr1	159669515	-	hg38	212	XL10-RBCd19_4	xxx	GTSP5739	RBC	D19	1	0.0657462	CRP	FALSE	-	FALSE	42772	IGSF8	421822
chr1	161912254	-	hg38	1	XL10-RBCd19_4	xxx	GTSP5739	RBC	D19	1	0.0657462	ATF6	TRUE	+	FALSE	0	FCGR2B	233599
chr1	16451115	-	hg38	9	XL10-RBCd19_4	xxx	GTSP5739	RBC	D19	1	0.0657462	NECAP2	TRUE	+	FALSE	0	EPHA2	-295005
chr1	169238318	-	hg38	299	XL10-RBCd19_4	xxx	GTSP5739	RBC	D19	1	0.0657462	NME7	TRUE	-	FALSE	0	SELE	484320
chr1	174755313	-	hg38	292	XL10-RBCd19_4	xxx	GTSP5739	RBC	D19	2	0.13149243918474687	RABGAP1L	TRUE	+	FALSE	0	RABGAP1L	0
chr1	179996628	-	hg38	250	XL10-RBCd19_4	xxx	GTSP5739	RBC	D19	1	0.0657462	CEP350	TRUE	+	TRUE	0	ABL2	-766943
chr1	19122349	-	hg38	52	XL10-RBCd19_4	xxx	GTSP5739	RBC	D19	1	0.0657462	UBR4	TRUE	-	FALSE	0	PAX7	373482
chr1	19128879	-	hg38	356	XL10-RBCd19_4	xxx	GTSP5739	RBC	D19	1	0.0657462	UBR4	TRUE	-	FALSE	0	PAX7	380012
chr1	192550923	-	hg38	245	XL10-RBCd19_4	xxx	GTSP5739	RBC	D19	1	0.0657462	RGS1	FALSE	+	FALSE	-24802	RGS1	-24802
chr1	193040590	-	hg38	1	XL10-RBCd19_4	xxx	GTSP5739	RBC	D19	1	0.0657462	UCHL5	TRUE	-	FALSE	0	UCHL5	0
chr1	197108038	-	hg38	778	XL10-RBCd19_4	xxx	GTSP5739	RBC	D19	3	0.19723865877712032	ASPM	TRUE	-	FALSE	0	ASPM	0
chr1	201843411	-	hg38	1	XL10-RBCd19_4	xxx	GTSP5739	RBC	D19	1	0.0657462	IPO9	TRUE	+	FALSE	0	NAV1	16436
chr1	205098179	-	hg38	4	XL10-RBCd19_4	xxx	GTSP5739	RBC	D19	1	0.0657462	RBBP5	TRUE	-	FALSE	0	RBBP5	0
chr1	21751606	-	hg38	6	XL10-RBCd19_4	xxx	GTSP5739	RBC	D19	1	0.0657462	USP48	TRUE	-	TRUE	0	HSPG2	70624
chr1	21897096	-	hg38	168	XL10-RBCd19_4	xxx	GTSP5739	RBC	D19	1	0.0657462	HSPG2	TRUE	-	FALSE	0	HSPG2	0
chr1	227082754	-	hg38	1	XL10-RBCd19_4	xxx	GTSP5739	RBC	D19	1	0.0657462	CDC42BPA	TRUE	-	FALSE	0	PSEN2	186650
chr1	227157149	-	hg38	1	XL10-RBCd19_4	xxx	GTSP5739	RBC	D19	1	0.0657462	CDC42BPA	TRUE	-	FALSE	0	PSEN2	261045
chr1	243396253	-	hg38	189	XL10-RBCd19_4	xxx	GTSP5739	RBC	D19	1	0.0657462	SDCCAG8	TRUE	+	FALSE	0	SDCCAG8	0
chr1	27750275	-	hg38	9	XL10-RBCd19_4	xxx	GTSP5739	RBC	D19	1	0.0657462	FAM76A	TRUE	+	FALSE	0	FGR	-115058
chr1	28928195	-	hg38	320	XL10-RBCd19_4	xxx	GTSP5739	RBC	D19	1	0.0657462	EPB41	TRUE	+	FALSE	0	PTPRU	-308319
chr1	33031509	-	hg38	223	XL10-RBCd19_4	xxx	GTSP5739	RBC	D19	1	0.0657462	AK2	TRUE	-	FALSE	0	TRIM62	113891
chr1	35305247	-	hg38	17	XL10-RBCd19_4	xxx	GTSP5739	RBC	D19	1	0.0657462	ZMYM4	TRUE	+	FALSE	0	SFPQ	-112101
chr1	35537446	-	hg38	1	XL10-RBCd19_4	xxx	GTSP5739	RBC	D19	1	0.0657462	KIAA0319L	TRUE	-	FALSE	0	SFPQ	-344300
chr1	36060343	-	hg38	3	XL10-RBCd19_4	xxx	GTSP5739	RBC	D19	1	0.0657462	AGO3	FALSE	+	FALSE	3880	THRAP3	-164067
chr1	3831369	-	hg38	457	XL10-RBCd19_4	xxx	GTSP5739	RBC	D19	1	0.0657462	CEP104	TRUE	-	FALSE	0	TP73	95167
chr1	41111246	-	hg38	162	XL10-RBCd19_4	xxx	GTSP5739	RBC	D19	2	0.13149243918474687	SCMH1	TRUE	-	FALSE	0	CITED4	-248899
chr1	43775712	-	hg38	195	XL10-RBCd19_4	xxx	GTSP5739	RBC	D19	1	0.0657462	ST3GAL3	TRUE	+	FALSE	0	CDC20	412508
chr1	43814649	-	hg38	509	XL10-RBCd19_4	xxx	GTSP5739	RBC	D19	1	0.0657462	ST3GAL3	TRUE	+	FALSE	0	CDC20	451445
chr1	43839561	-	hg38	21	XL10-RBCd19_4	xxx	GTSP5739	RBC	D19	1	0.0657462	ST3GAL3	TRUE	+	FALSE	0	CDC20	476357
chr1	44437738	-	hg38	422	XL10-RBCd19_4	xxx	GTSP5739	RBC	D19	1	0.0657462	RNF220	TRUE	+	FALSE	0	RNF220	0
[truncated: 4,733 more rows]
